# Supplementary material for: (E)-1-(4-Fluoro-2-hy­droxy­phen­yl)-3-(2,3,4-tri­meth­oxy­phen­yl)prop-2-en-1-one
Source: IUCrdata. 2020 Jan 24;5(Pt 1):x200071. doi: 10.1107/S2414314620000711 (PMC9462141; doi:10.1107/S2414314620000711)
Supplement: Supplementary file 1 [file x-05-x200071-sup1.cif]

##############################################################################
#                                                                            #
# This CIF contains the data for a data article accepted for                 #
# publication in IUCrData. It conforms to the requirements of                #
# Notes for Authors for IUCrData, and has been                               #
# peer reviewed under the auspices of IUCrData.                              #
#                                                                            #
# Full details of the Crystallographic Information File format               #
# are given in the paper "The Crystallographic Information File (CIF):       #
# a New Standard Archive File for Crystallography" by S. R. Hall, F. H.      #
# Allen and I. D. Brown [Acta Cryst. (1991), A47, 655-685].                  #
#                                                                            #
# The current version of the core CIF dictionary is obtainable from          #
# ftp://ftp.iucr.org/pub/cif_core.dic.                                       #
#                                                                            #
# Software is freely available for graphical display of the structure(s)     #
# in this CIF. For information consult the CIF software page                 #
# http://www.iucr.org/resources/cif/software.                                #
#                                                                            #
# This file may be used for bona fide research purposes within the           #
# scientific community so long as proper attribution is given to the data    # 
# article from which it was obtained.                                        #
#                                                                            #
##############################################################################
data_I
_database_code_depnum_ccdc_archive 'CCDC 1979111'
_audit_creation_method     'SHELXL-2014/7'
_journal_date_recd_electronic     2020-01-14
_journal_date_accepted     2020-01-21
_journal_name_full     'IUCrData'
_journal_year     2020
_journal_volume     5
_journal_issue      1
_journal_page_first     0
_journal_page_last     0
_journal_paper_category     HO
_journal_paper_doi     10.1107/S2414314620000711
_journal_coeditor_code     LH4051
_publ_contact_author_name     'Dongsoo Koh'
_publ_contact_author_address
;
Department of Applied Chemistry,
Dongduk Women's University,
Seoul 136-714, Republic of Korea
;
_publ_contact_author_email     dskoh@dongduk.ac.kr
_publ_contact_author_fax     '82-2-940-4510'
_publ_contact_author_phone     '82-10-3999-4512'
_publ_section_title
;\
(<i>E</i>)-1-(4-Fluoro-2-hydroxyphenyl)-3-(2,3,4-trimethoxyphenyl)prop-2-en-1-\
one
;
loop_
    _publ_author_name
    _publ_author_footnote
    _publ_author_address
    'Yoo, Miri' .
;
Department of Applied Chemistry,
Dongduk Women's University, Seoul 136-714, Republic of Korea
;
    'Koh, Dongsoo' .
;
Department of Applied Chemistry,
Dongduk Women's University,
Seoul 136-714, Republic of Korea
;
_publ_section_synopsis
;
The crystal structure of a biologically important pharmacophore containing
chalcone is reported.
;
_chemical_name_systematic
;\
(<i>E</i>)-1-(4-Fluoro-2-hydroxyphenyl)-3-(2,3,4-trimethoxyphenyl)\
prop-2-en-1-one
;
_chemical_name_common     ?
_chemical_formula_moiety     'C18 H17 F O5'
_chemical_formula_sum     'C18 H17 F O5'
_chemical_formula_iupac     'C18 H17 F O5'
_chemical_formula_weight     332.32
_chemical_melting_point     ?
_space_group_crystal_system     monoclinic
_space_group_name_H-M_alt     'P 21/c'
_space_group_name_Hall     '-P 2ybc'
loop_
    _space_group_symop_operation_xyz
    'x, y, z'
    '-x, y+1/2, -z+1/2'
    '-x, -y, -z'
    'x, -y-1/2, z-1/2'
_cell_length_a     15.5801(12)
_cell_length_b     8.3414(6)
_cell_length_c     12.1298(8)
_cell_angle_alpha     90
_cell_angle_beta     97.086(3)
_cell_angle_gamma     90
_cell_volume     1564.35(19)
_cell_formula_units_Z     4
_cell_measurement_reflns_used     9964
_cell_measurement_theta_min     2.77
_cell_measurement_theta_max     25.77
_cell_measurement_temperature     223(2)
_exptl_crystal_description     Block
_exptl_crystal_colour     yellow
_exptl_crystal_size_max     0.210
_exptl_crystal_size_mid     0.150
_exptl_crystal_size_min     0.100
_exptl_crystal_density_diffrn     1.411
_exptl_crystal_density_meas     ?
_exptl_crystal_density_method     ?
_exptl_crystal_F_000     696
_exptl_absorpt_coefficient_mu     0.110
_exptl_absorpt_correction_type     multi-scan
_exptl_absorpt_process_details
;
(SADABS; Bruker, 2012)
;
_exptl_absorpt_correction_T_min     0.7063
_exptl_absorpt_correction_T_max     0.7457
_diffrn_ambient_temperature     223(2)
_diffrn_source     ?
_diffrn_radiation_type     MoK\a
_diffrn_radiation_wavelength     0.71073
_diffrn_measurement_device_type     'PHOTON 100 CMOS'
_diffrn_measurement_method     '\f and \w scans'
_diffrn_detector_area_resol_mean     ?
_diffrn_reflns_number     64701
_diffrn_reflns_av_R_equivalents     0.0788
_diffrn_reflns_av_unetI/netI     0.0259
_diffrn_reflns_theta_min     2.635
_diffrn_reflns_theta_max     28.347
_diffrn_reflns_theta_full     25.242
_diffrn_measured_fraction_theta_max     0.997
_diffrn_measured_fraction_theta_full     1.000
_diffrn_reflns_limit_h_min     -20
_diffrn_reflns_limit_h_max     20
_diffrn_reflns_limit_k_min     -11
_diffrn_reflns_limit_k_max     11
_diffrn_reflns_limit_l_min     -16
_diffrn_reflns_limit_l_max     16
_refine_special_details     ?
_reflns_number_total     3904
_reflns_number_gt     2539
_reflns_threshold_expression     'I > 2\s(I)'
_refine_ls_structure_factor_coef     Fsqd
_refine_ls_matrix_type     full
_refine_ls_R_factor_all     0.0856
_refine_ls_R_factor_gt     0.0475
_refine_ls_wR_factor_gt     0.1070
_refine_ls_wR_factor_ref     0.1246
_refine_ls_goodness_of_fit_ref     1.013
_refine_ls_restrained_S_all     1.013
_refine_ls_number_reflns     3904
_refine_ls_number_parameters     221
_refine_ls_number_restraints     0
_refine_ls_hydrogen_treatment     constr
_refine_ls_weighting_scheme     calc
_refine_ls_weighting_details
              'w=1/[\s^2^(Fo^2^)+(0.0473P)^2^+0.6183P] where P=(Fo^2^+2Fc^2^)/3'
_atom_sites_solution_hydrogens     geom
_atom_sites_solution_primary     ?
_atom_sites_solution_secondary     ?
_refine_ls_shift/su_max     0.001
_refine_ls_shift/su_mean     0.000
_refine_diff_density_max     0.207
_refine_diff_density_min     -0.206
_refine_ls_extinction_method     none
_refine_ls_extinction_coef     .
loop_
    _atom_type_symbol
    _atom_type_description
    _atom_type_scat_dispersion_real
    _atom_type_scat_dispersion_imag
    _atom_type_scat_source
    'C' 'C' 0.0033 0.0016
                         'International Tables Vol C Tables 4.2.6.8 and 6.1.1.4'
    'H' 'H' 0.0000 0.0000
                         'International Tables Vol C Tables 4.2.6.8 and 6.1.1.4'
    'O' 'O' 0.0106 0.0060
                         'International Tables Vol C Tables 4.2.6.8 and 6.1.1.4'
    'F' 'F' 0.0171 0.0103
                         'International Tables Vol C Tables 4.2.6.8 and 6.1.1.4'
_computing_data_collection
;
APEX2 (Bruker, 2012)
;
_computing_cell_refinement
;
SAINT (Bruker, 2012)
;
_computing_data_reduction
;
SAINT (Bruker, 2012)
;
_computing_structure_solution
;
SHELXTL (Sheldrick, 2008)
;
_computing_structure_refinement
;
SHELXL2014 (Sheldrick, 2015)
;
_computing_molecular_graphics
;
<i>OLEX2</i> (Dolomanov <i>et al.</i>,  2009)
;
_computing_publication_material
;
publCIF (Westrip, 2010)
;
loop_
    _atom_site_type_symbol
    _atom_site_label
    _atom_site_fract_x
    _atom_site_fract_y
    _atom_site_fract_z
    _atom_site_U_iso_or_equiv
    _atom_site_adp_type
    _atom_site_calc_flag
    _atom_site_occupancy
    _atom_site_disorder_assembly
    _atom_site_disorder_group
    O O1 0.92429(10) 0.0434(2) 0.67173(13) 0.0787(5) Uani d 1 . .
    C C1 0.95147(12) 0.1327(2) 0.60215(15) 0.0465(4) Uani d 1 . .
    C C2 0.89787(11) 0.1589(2) 0.49622(15) 0.0448(4) Uani d 1 . .
    H H2 0.9178 0.2247 0.4418 0.054 Uiso calc 1 . .
    C C3 0.82032(11) 0.0890(2) 0.47693(15) 0.0433(4) Uani d 1 . .
    H H3 0.8031 0.0297 0.5363 0.052 Uiso calc 1 . .
    C C4 0.75915(10) 0.0924(2) 0.37646(14) 0.0406(4) Uani d 1 . .
    C C5 0.67961(11) 0.01064(19) 0.37400(14) 0.0387(4) Uani d 1 . .
    C C6 0.62259(10) 0.00211(19) 0.27734(14) 0.0384(4) Uani d 1 . .
    C C7 0.64306(11) 0.0776(2) 0.18080(15) 0.0415(4) Uani d 1 . .
    C C8 0.71985(12) 0.1619(2) 0.18280(16) 0.0487(4) Uani d 1 . .
    H H8 0.7334 0.2144 0.1186 0.058 Uiso calc 1 . .
    C C9 0.77632(11) 0.1685(2) 0.27966(15) 0.0473(4) Uani d 1 . .
    H H9 0.8281 0.2263 0.2802 0.057 Uiso calc 1 . .
    O O2 0.65803(8) -0.04848(15) 0.47252(10) 0.0482(3) Uani d 1 . .
    C C10 0.63936(14) -0.2150(2) 0.47998(17) 0.0563(5) Uani d 1 . .
    H H10A 0.5893 -0.2413 0.4275 0.084 Uiso calc 1 . .
    H H10B 0.6274 -0.2400 0.5547 0.084 Uiso calc 1 . .
    H H10C 0.6887 -0.2770 0.4629 0.084 Uiso calc 1 . .
    O O3 0.54649(7) -0.08295(14) 0.27272(10) 0.0439(3) Uani d 1 . .
    C C11 0.47618(11) 0.0049(2) 0.30660(18) 0.0553(5) Uani d 1 . .
    H H11A 0.4884 0.0307 0.3849 0.083 Uiso calc 1 . .
    H H11B 0.4239 -0.0591 0.2942 0.083 Uiso calc 1 . .
    H H11C 0.4682 0.1032 0.2638 0.083 Uiso calc 1 . .
    O O4 0.58278(8) 0.06284(15) 0.09020(10) 0.0483(3) Uani d 1 . .
    C C12 0.59864(13) 0.1441(2) -0.00904(16) 0.0544(5) Uani d 1 . .
    H H12A 0.6038 0.2583 0.0054 0.082 Uiso calc 1 . .
    H H12B 0.5510 0.1248 -0.0669 0.082 Uiso calc 1 . .
    H H12C 0.6519 0.1045 -0.0330 0.082 Uiso calc 1 . .
    C C13 1.03648(11) 0.2090(2) 0.62893(14) 0.0396(4) Uani d 1 . .
    C C14 1.08778(12) 0.1692(2) 0.72906(14) 0.0458(4) Uani d 1 . .
    C C15 1.16780(12) 0.2411(2) 0.75754(16) 0.0520(5) Uani d 1 . .
    H H15 1.2027 0.2136 0.8237 0.062 Uiso calc 1 . .
    C C16 1.19430(12) 0.3521(2) 0.68738(17) 0.0524(5) Uani d 1 . .
    C C17 1.14761(12) 0.3949(2) 0.58816(17) 0.0511(5) Uani d 1 . .
    H H17 1.1687 0.4717 0.5415 0.061 Uiso calc 1 . .
    C C18 1.06905(11) 0.3214(2) 0.55947(15) 0.0444(4) Uani d 1 . .
    H H18 1.0364 0.3474 0.4914 0.053 Uiso calc 1 . .
    O O5 1.06213(10) 0.06119(19) 0.80053(11) 0.0663(4) Uani d 1 . .
    H H5 1.0118 0.0325 0.7789 0.099 Uiso calc 1 . .
    F F1 1.27125(7) 0.42519(16) 0.71683(12) 0.0763(4) Uani d 1 . .
loop_
    _atom_site_aniso_label
    _atom_site_aniso_U_11
    _atom_site_aniso_U_22
    _atom_site_aniso_U_33
    _atom_site_aniso_U_12
    _atom_site_aniso_U_13
    _atom_site_aniso_U_23
    O1 0.0693(10) 0.1025(13) 0.0620(9) -0.0386(9) -0.0006(7) 0.0286(9)
    C1 0.0466(10) 0.0478(10) 0.0461(10) -0.0059(8) 0.0095(8) -0.0009(8)
    C2 0.0420(10) 0.0458(10) 0.0476(10) -0.0037(8) 0.0097(8) -0.0011(8)
    C3 0.0438(10) 0.0410(9) 0.0466(10) -0.0025(8) 0.0109(8) -0.0047(8)
    C4 0.0382(9) 0.0350(9) 0.0497(10) -0.0018(7) 0.0098(7) -0.0059(7)
    C5 0.0398(9) 0.0323(8) 0.0457(9) 0.0000(7) 0.0116(7) -0.0026(7)
    C6 0.0351(8) 0.0303(8) 0.0513(10) -0.0026(7) 0.0113(7) -0.0024(7)
    C7 0.0404(9) 0.0342(9) 0.0500(10) -0.0004(7) 0.0058(8) -0.0004(7)
    C8 0.0493(11) 0.0470(10) 0.0511(11) -0.0080(8) 0.0114(8) 0.0073(8)
    C9 0.0407(10) 0.0451(10) 0.0573(11) -0.0096(8) 0.0101(8) -0.0002(8)
    O2 0.0555(8) 0.0440(7) 0.0476(7) -0.0117(6) 0.0156(6) -0.0007(6)
    C10 0.0649(13) 0.0420(10) 0.0631(12) 0.0024(9) 0.0129(10) 0.0091(9)
    O3 0.0372(6) 0.0367(6) 0.0587(8) -0.0067(5) 0.0099(5) -0.0018(5)
    C11 0.0367(10) 0.0583(12) 0.0718(13) 0.0030(9) 0.0097(9) 0.0003(10)
    O4 0.0483(7) 0.0467(7) 0.0491(7) -0.0092(6) 0.0029(6) 0.0060(6)
    C12 0.0595(12) 0.0532(12) 0.0501(11) -0.0050(9) 0.0055(9) 0.0075(9)
    C13 0.0403(9) 0.0390(9) 0.0408(9) -0.0008(7) 0.0104(7) -0.0068(7)
    C14 0.0506(11) 0.0470(10) 0.0405(9) -0.0006(8) 0.0083(8) -0.0064(8)
    C15 0.0484(11) 0.0561(12) 0.0495(10) 0.0023(9) -0.0015(9) -0.0126(9)
    C16 0.0375(10) 0.0525(11) 0.0670(13) -0.0040(8) 0.0058(9) -0.0188(10)
    C17 0.0444(10) 0.0472(10) 0.0637(12) -0.0054(8) 0.0147(9) -0.0005(9)
    C18 0.0407(9) 0.0450(10) 0.0482(10) -0.0003(8) 0.0088(8) -0.0002(8)
    O5 0.0720(10) 0.0787(10) 0.0467(8) -0.0169(8) 0.0016(7) 0.0116(7)
    F1 0.0467(7) 0.0820(9) 0.0978(10) -0.0187(6) -0.0004(6) -0.0190(8)
_geom_special_details
;
 All esds (except the esd in the dihedral angle between two l.s. planes)
 are estimated using the full covariance matrix.  The cell esds are taken
 into account individually in the estimation of esds in distances, angles
 and torsion angles; correlations between esds in cell parameters are only
 used when they are defined by crystal symmetry.  An approximate (isotropic)
 treatment of cell esds is used for estimating esds involving l.s. planes.
;
loop_
    _geom_bond_atom_site_label_1
    _geom_bond_atom_site_label_2
    _geom_bond_site_symmetry_2
    _geom_bond_distance
    _geom_bond_publ_flag
    O1 C1 . 1.239(2) ?
    C1 O1 1 1.239(2) ?
    C1 C2 . 1.460(3) ?
    C1 C13 . 1.469(2) ?
    C2 C3 . 1.336(2) ?
    C2 H2 . 0.9400 ?
    C3 C4 . 1.452(2) ?
    C3 H3 . 0.9400 ?
    C4 C9 . 1.389(2) ?
    C4 C5 . 1.412(2) ?
    C5 O2 . 1.372(2) ?
    C5 C6 . 1.383(2) ?
    C6 O3 . 1.3768(19) ?
    C6 C7 . 1.400(2) ?
    C7 O4 . 1.360(2) ?
    C7 C8 . 1.386(2) ?
    C8 C9 . 1.379(3) ?
    C8 H8 . 0.9400 ?
    C9 H9 . 0.9400 ?
    O2 C10 . 1.424(2) ?
    C10 H10A . 0.9700 ?
    C10 H10B . 0.9700 ?
    C10 H10C . 0.9700 ?
    O3 C11 . 1.420(2) ?
    C11 H11A . 0.9700 ?
    C11 H11B . 0.9700 ?
    C11 H11C . 0.9700 ?
    O4 C12 . 1.429(2) ?
    C12 H12A . 0.9700 ?
    C12 H12B . 0.9700 ?
    C12 H12C . 0.9700 ?
    C13 C18 . 1.397(2) ?
    C13 C14 . 1.409(2) ?
    C14 O5 . 1.345(2) ?
    C14 C15 . 1.388(3) ?
    C15 C16 . 1.356(3) ?
    C15 H15 . 0.9400 ?
    C16 F1 . 1.353(2) ?
    C16 C17 . 1.374(3) ?
    C17 C18 . 1.375(2) ?
    C17 H17 . 0.9400 ?
    C18 H18 . 0.9400 ?
    O5 H5 . 0.8300 ?
loop_
    _geom_angle_atom_site_label_1
    _geom_angle_atom_site_label_2
    _geom_angle_atom_site_label_3
    _geom_angle_site_symmetry_1
    _geom_angle_site_symmetry_3
    _geom_angle
    _geom_angle_publ_flag
    O1 C1 C2 1 . 118.90(17) ?
    O1 C1 C2 . . 118.90(17) ?
    O1 C1 C13 1 . 118.98(17) ?
    O1 C1 C13 . . 118.98(17) ?
    C2 C1 C13 . . 122.12(16) ?
    C3 C2 C1 . . 119.70(17) ?
    C3 C2 H2 . . 120.2 ?
    C1 C2 H2 . . 120.2 ?
    C2 C3 C4 . . 128.64(17) ?
    C2 C3 H3 . . 115.7 ?
    C4 C3 H3 . . 115.7 ?
    C9 C4 C5 . . 117.57(16) ?
    C9 C4 C3 . . 122.92(15) ?
    C5 C4 C3 . . 119.47(16) ?
    O2 C5 C6 . . 121.26(15) ?
    O2 C5 C4 . . 117.64(15) ?
    C6 C5 C4 . . 120.89(15) ?
    O3 C6 C5 . . 121.40(15) ?
    O3 C6 C7 . . 118.78(15) ?
    C5 C6 C7 . . 119.80(15) ?
    O4 C7 C8 . . 124.65(16) ?
    O4 C7 C6 . . 115.41(14) ?
    C8 C7 C6 . . 119.93(16) ?
    C9 C8 C7 . . 119.58(17) ?
    C9 C8 H8 . . 120.2 ?
    C7 C8 H8 . . 120.2 ?
    C8 C9 C4 . . 122.19(16) ?
    C8 C9 H9 . . 118.9 ?
    C4 C9 H9 . . 118.9 ?
    C5 O2 C10 . . 118.67(14) ?
    O2 C10 H10A . . 109.5 ?
    O2 C10 H10B . . 109.5 ?
    H10A C10 H10B . . 109.5 ?
    O2 C10 H10C . . 109.5 ?
    H10A C10 H10C . . 109.5 ?
    H10B C10 H10C . . 109.5 ?
    C6 O3 C11 . . 114.41(13) ?
    O3 C11 H11A . . 109.5 ?
    O3 C11 H11B . . 109.5 ?
    H11A C11 H11B . . 109.5 ?
    O3 C11 H11C . . 109.5 ?
    H11A C11 H11C . . 109.5 ?
    H11B C11 H11C . . 109.5 ?
    C7 O4 C12 . . 117.62(13) ?
    O4 C12 H12A . . 109.5 ?
    O4 C12 H12B . . 109.5 ?
    H12A C12 H12B . . 109.5 ?
    O4 C12 H12C . . 109.5 ?
    H12A C12 H12C . . 109.5 ?
    H12B C12 H12C . . 109.5 ?
    C18 C13 C14 . . 117.93(16) ?
    C18 C13 C1 . . 122.82(16) ?
    C14 C13 C1 . . 119.25(16) ?
    O5 C14 C15 . . 117.28(17) ?
    O5 C14 C13 . . 122.11(16) ?
    C15 C14 C13 . . 120.61(17) ?
    C16 C15 C14 . . 118.20(18) ?
    C16 C15 H15 . . 120.9 ?
    C14 C15 H15 . . 120.9 ?
    F1 C16 C15 . . 118.06(18) ?
    F1 C16 C17 . . 118.05(19) ?
    C15 C16 C17 . . 123.89(17) ?
    C16 C17 C18 . . 117.68(18) ?
    C16 C17 H17 . . 121.2 ?
    C18 C17 H17 . . 121.2 ?
    C17 C18 C13 . . 121.66(18) ?
    C17 C18 H18 . . 119.2 ?
    C13 C18 H18 . . 119.2 ?
    C14 O5 H5 . . 109.5 ?
loop_
    _geom_torsion_atom_site_label_1
    _geom_torsion_atom_site_label_2
    _geom_torsion_atom_site_label_3
    _geom_torsion_atom_site_label_4
    _geom_torsion_site_symmetry_1
    _geom_torsion_site_symmetry_2
    _geom_torsion_site_symmetry_3
    _geom_torsion_site_symmetry_4
    _geom_torsion
    _geom_torsion_publ_flag
    O1 O1 C1 C2 1 . . . 0.0(2) ?
    O1 O1 C1 C13 1 . . . 0.0(3) ?
    O1 C1 C2 C3 1 . . . 1.2(3) ?
    O1 C1 C2 C3 . . . . 1.2(3) ?
    C13 C1 C2 C3 . . . . -178.72(16) ?
    C1 C2 C3 C4 . . . . -176.61(17) ?
    C2 C3 C4 C9 . . . . 3.0(3) ?
    C2 C3 C4 C5 . . . . -179.42(17) ?
    C9 C4 C5 O2 . . . . -172.57(15) ?
    C3 C4 C5 O2 . . . . 9.7(2) ?
    C9 C4 C5 C6 . . . . 2.3(2) ?
    C3 C4 C5 C6 . . . . -175.44(15) ?
    O2 C5 C6 O3 . . . . -8.1(2) ?
    C4 C5 C6 O3 . . . . 177.25(14) ?
    O2 C5 C6 C7 . . . . 173.64(15) ?
    C4 C5 C6 C7 . . . . -1.0(2) ?
    O3 C6 C7 O4 . . . . 1.9(2) ?
    C5 C6 C7 O4 . . . . -179.78(14) ?
    O3 C6 C7 C8 . . . . -179.05(15) ?
    C5 C6 C7 C8 . . . . -0.7(2) ?
    O4 C7 C8 C9 . . . . -179.89(16) ?
    C6 C7 C8 C9 . . . . 1.1(3) ?
    C7 C8 C9 C4 . . . . 0.2(3) ?
    C5 C4 C9 C8 . . . . -1.9(3) ?
    C3 C4 C9 C8 . . . . 175.76(17) ?
    C6 C5 O2 C10 . . . . 61.3(2) ?
    C4 C5 O2 C10 . . . . -123.86(17) ?
    C5 C6 O3 C11 . . . . 86.36(19) ?
    C7 C6 O3 C11 . . . . -95.34(19) ?
    C8 C7 O4 C12 . . . . -1.9(2) ?
    C6 C7 O4 C12 . . . . 177.06(15) ?
    O1 C1 C13 C18 1 . . . -174.58(19) ?
    O1 C1 C13 C18 . . . . -174.58(19) ?
    C2 C1 C13 C18 . . . . 5.3(3) ?
    O1 C1 C13 C14 1 . . . 4.9(3) ?
    O1 C1 C13 C14 . . . . 4.9(3) ?
    C2 C1 C13 C14 . . . . -175.23(16) ?
    C18 C13 C14 O5 . . . . -179.35(16) ?
    C1 C13 C14 O5 . . . . 1.1(3) ?
    C18 C13 C14 C15 . . . . 0.5(3) ?
    C1 C13 C14 C15 . . . . -178.97(16) ?
    O5 C14 C15 C16 . . . . -179.04(17) ?
    C13 C14 C15 C16 . . . . 1.1(3) ?
    C14 C15 C16 F1 . . . . 178.23(16) ?
    C14 C15 C16 C17 . . . . -1.7(3) ?
    F1 C16 C17 C18 . . . . -179.28(16) ?
    C15 C16 C17 C18 . . . . 0.7(3) ?
    C16 C17 C18 C13 . . . . 1.0(3) ?
    C14 C13 C18 C17 . . . . -1.6(3) ?
    C1 C13 C18 C17 . . . . 177.87(17) ?
loop_
    _geom_hbond_atom_site_label_D
    _geom_hbond_atom_site_label_H
    _geom_hbond_atom_site_label_A
    _geom_hbond_site_symmetry_A
    _geom_hbond_distance_DH
    _geom_hbond_distance_HA
    _geom_hbond_distance_DA
    _geom_hbond_angle_DHA
    O5 H5 O1 1 0.83 1.77 2.499(2) 146.2
    C18 H18 O5 4_565 0.94 2.52 3.279(2) 138.4
_shelx_space_group_comment
;
The symmetry employed for this shelxl refinement is uniquely defined
by the following loop, which should always be used as a source of
symmetry information in preference to the above space-group names.
They are only intended as comments.
;
_shelx_estimated_absorpt_T_min     0.977
_shelx_estimated_absorpt_T_max     0.989
_shelx_hkl_file
;
   0   0   2   72.34    1.36
   0   0   2   70.81    1.34
   0   0  -2   68.28    1.35
   0   0  -2   68.11    1.35
   0   0  -2   71.51    1.36
   0   0   2   68.77    1.36
   0   0   2   71.55    1.36
   0   0  -2   62.27    1.38
   0   0  -2   70.25    1.36
   0   0   3   -0.01    0.02
   0   0   3    0.03    0.03
   0   0   3   -0.02    0.02
   0   0  -3    0.01    0.02
   0   0   3    0.01    0.03
   0   0   3    0.03    0.03
   0   0   3   -0.01    0.03
   0   0  -3    0.02    0.03
   0   0  -3    0.02    0.03
   0   0  -3    0.01    0.03
   0   0  -3   -0.01    0.02
   0   0   3    0.01    0.02
   0   0   4  107.81    2.08
   0   0   4   98.59    2.08
   0   0   4  105.06    2.03
   0   0   4  106.54    2.02
   0   0   4  108.40    2.07
   0   0  -4  107.42    2.06
   0   0   4  102.50    2.06
   0   0  -4  104.57    2.03
   0   0   4  105.03    2.07
   0   0  -4  106.62    2.09
   0   0  -4  105.00    2.05
   0   0  -4  102.42    2.07
   0   0   5    0.03    0.02
   0   0   5    0.04    0.04
   0   0   5    0.06    0.03
   0   0  -5    0.13    0.04
   0   0   5    0.04    0.04
   0   0   5   -0.01    0.04
   0   0  -5    0.15    0.06
   0   0   5    0.10    0.06
   0   0   5    0.13    0.04
   0   0  -5    0.04    0.04
   0   0  -5    0.13    0.04
   0   0  -5    0.05    0.04
   0   0   6    1.30    0.11
   0   0  -6    1.51    0.11
   0   0   6    1.11    0.12
   0   0  -6    1.38    0.11
   0   0   6    1.22    0.08
   0   0   6    1.28    0.06
   0   0   6    1.29    0.10
   0   0  -6    1.59    0.14
   0   0   6    1.48    0.10
   0   0  -6    1.34    0.11
   0   0   6    1.15    0.11
   0   0  -6    1.46    0.09
   0   0   7    0.21    0.07
   0   0  -7    0.16    0.07
   0   0   7    0.18    0.03
   0   0  -7    0.16    0.06
   0   0   7    0.15    0.07
   0   0   7    0.12    0.06
   0   0   7    0.07    0.04
   0   0   7    0.23    0.07
   0   0   7    0.01    0.09
   0   0  -7    0.19    0.08
   0   0  -7    0.13    0.06
   0   0  -7    0.29    0.05
   0   0  -8    0.96    0.09
   0   0   8    0.86    0.10
   0   0   8    0.92    0.13
   0   0  -8    0.84    0.11
   0   0   8    0.96    0.11
   0   0  -8    0.91    0.13
   0   0   8    0.81    0.11
   0   0   8    1.23    0.15
   0   0  -8    0.94    0.11
   0   0   9   -0.03    0.08
   0   0   9    0.01    0.11
   0   0  -9   -0.03    0.09
   0   0   9   -0.10    0.09
   0   0  -9   -0.03    0.07
   0   0  -9    0.02    0.10
   0   0  -9    0.07    0.07
   0   0   9    0.08    0.07
   0   0  -9    0.08    0.08
   0   0   9   -0.07    0.08
   0   0  10    9.39    0.35
   0   0  10    9.17    0.33
   0   0  10    9.36    0.37
   0   0 -10    9.49    0.40
   0   0 -10    9.93    0.35
   0   0 -10    9.83    0.35
   0   0  10    9.23    0.34
   0   0  10    9.68    0.40
   0   0 -10    9.37    0.30
   0   0 -10    9.11    0.36
   0   0 -11    0.18    0.15
   0   0  11    0.11    0.14
   0   0  11    0.25    0.13
   0   0 -11    0.27    0.13
   0   0 -11    0.02    0.12
   0   0 -11    0.28    0.11
   0   0 -11    0.10    0.15
   0   0  11    0.11    0.12
   0   0  11    0.10    0.10
   0   0  11    0.44    0.13
   0   0  12    0.24    0.14
   0   0 -12    0.12    0.12
   0   0  12    0.04    0.18
   0   0  12    0.15    0.13
   0   0 -12    0.38    0.17
   0   0  12    0.06    0.14
   0   0 -12   -0.16    0.15
   0   0 -12    0.14    0.13
   0   0 -12    0.35    0.18
   0   0  13    0.24    0.17
   0   0 -13    0.19    0.19
   0   0  13    0.27    0.18
   0   0 -13    0.07    0.20
   0   0 -13    0.11    0.15
   0   0  13    0.08    0.15
   0   0 -13    0.12    0.14
   0   0 -13    0.03    0.20
   0   0  13   -0.03    0.20
   0   0  13    0.08    0.14
   0   0  14    0.51    0.20
   0   0 -14    0.07    0.19
   0   0 -14    0.27    0.23
   0   0  14    0.31    0.18
   0   0  14    0.21    0.22
   0   0 -14   -0.18    0.24
   0   0 -14   -0.04    0.17
   0   0 -14    0.06    0.23
   0   0  14   -0.11    0.15
   0   0  14    0.15    0.19
   0   0  15   -0.29    0.23
   0   0 -15   -0.38    0.27
   0   0 -15   -0.23    0.19
   0   0  15   -0.35    0.18
   0   0  15    0.11    0.29
   0   0  15   -0.16    0.22
   0   0  15    0.04    0.30
   0   0 -15    0.20    0.23
   0   0 -15    0.05    0.32
   0   0 -15    0.14    0.28
   0   0 -16    0.20    0.38
   0   0 -16    0.20    0.24
   0   0 -16    0.54    0.35
   0   0  16   -0.01    0.38
   0   0  16   -0.01    0.31
   0   0  16    0.22    0.25
   0   0 -16    0.07    0.36
   0   0 -16   -0.33    0.29
   0   1   0   -0.15    0.01
   0   1   0   -0.15    0.02
   0   1   0   -0.11    0.01
   0  -1   0   -0.14    0.02
   0  -1   0   -0.14    0.02
   0  -1   0   -0.13    0.01
   0  -1   0   -0.16    0.01
   0   1  -1   23.69    0.53
   0   1  -1   23.84    0.49
   0   1   1   24.16    0.49
   0   1  -1   24.51    0.49
   0   1   1   24.86    0.50
   0   1   1   24.33    0.50
   0   1  -1   24.75    0.52
   0  -1   1   24.54    0.52
   0  -1   1   24.61    0.53
   0  -1  -1   24.51    0.48
   0  -1   1   24.28    0.49
   0  -1   1   23.05    0.49
   0  -1  -1   24.59    0.50
   0  -1  -1   23.87    0.50
   0  -1   1   25.14    0.51
   0  -1  -1   24.06    0.48
   0   1   2  115.43    2.14
   0   1  -2  106.46    2.13
   0   1  -2  109.36    2.17
   0   1  -2  105.86    2.13
   0   1  -2  114.05    2.19
   0   1  -2  107.28    2.15
   0   1   2  108.03    2.14
   0  -1  -2  113.39    2.15
   0  -1   2  110.78    2.13
   0  -1   2  114.43    2.14
   0  -1   2  109.27    2.15
   0  -1  -2  112.32    2.16
   0  -1  -2  105.69    2.12
   0  -1   2  112.67    2.17
   0  -1   2  108.19    2.13
   0  -1   2  109.45    2.18
   0   1   3    0.51    0.05
   0   1  -3    0.52    0.07
   0   1   3    0.50    0.03
   0   1  -3    0.48    0.05
   0   1  -3    0.55    0.06
   0   1   3    0.60    0.07
   0   1   3    0.47    0.02
   0   1  -3    0.52    0.06
   0   1  -3    0.51    0.07
   0   1   3    0.52    0.06
   0  -1   3    0.45    0.06
   0  -1  -3    0.50    0.03
   0  -1  -3    0.57    0.05
   0  -1   3    0.51    0.05
   0  -1   3    0.50    0.08
   0  -1   3    0.67    0.07
   0  -1  -3    0.49    0.04
   0  -1   3    0.46    0.04
   0  -1  -3    0.55    0.06
   0  -1   3    0.62    0.08
   0   1  -4    0.00    0.04
   0   1  -4    0.02    0.04
   0   1   4   -0.01    0.05
   0   1  -4    0.02    0.05
   0   1   4   -0.01    0.02
   0   1  -4    0.04    0.04
   0   1   4    0.00    0.03
   0   1  -4    0.06    0.04
   0   1   4    0.04    0.02
   0   1   4    0.00    0.03
   0  -1   4    0.01    0.04
   0  -1   4    0.01    0.05
   0  -1  -4   -0.01    0.01
   0  -1  -4    0.02    0.03
   0  -1  -4    0.03    0.01
   0  -1  -4    0.05    0.03
   0  -1  -4    0.11    0.06
   0  -1   4    0.02    0.03
   0  -1   4    0.03    0.03
   0  -1   4    0.08    0.04
   0  -1   4    0.08    0.05
   0  -1  -4    0.00    0.02
   0   1   5    3.96    0.18
   0   1  -5    3.97    0.17
   0   1   5    3.75    0.12
   0   1  -5    3.55    0.13
   0   1   5    3.72    0.15
   0   1  -5    3.68    0.17
   0   1  -5    3.54    0.18
   0   1   5    3.57    0.11
   0   1  -5    3.71    0.15
   0   1   5    3.65    0.14
   0  -1   5    4.02    0.17
   0  -1   5    3.92    0.13
   0  -1   5    3.58    0.18
   0  -1  -5    3.73    0.11
   0  -1   5    3.83    0.16
   0  -1  -5    3.75    0.10
   0  -1  -5    3.67    0.14
   0  -1  -5    3.67    0.17
   0  -1   5    3.70    0.15
   0  -1  -5    3.71    0.13
   0  -1   5    3.56    0.19
   0  -1  -5    3.93    0.14
   0   1  -6    1.23    0.12
   0   1  -6    1.31    0.11
   0   1  -6    1.23    0.14
   0   1   6    1.07    0.07
   0   1   6    1.07    0.11
   0   1   6    1.26    0.10
   0   1  -6    1.24    0.10
   0   1  -6    1.28    0.13
   0   1   6    1.07    0.11
   0   1   6    1.35    0.09
   0  -1  -6    1.22    0.10
   0  -1   6    1.20    0.10
   0  -1   6    1.18    0.08
   0  -1   6    1.33    0.13
   0  -1   6    1.12    0.12
   0  -1   6    1.27    0.11
   0  -1  -6    1.04    0.10
   0  -1  -6    1.20    0.07
   0  -1  -6    1.11    0.08
   0  -1   6    1.05    0.13
   0   1  -7   15.12    0.46
   0   1  -7   15.94    0.41
   0   1  -7   15.72    0.48
   0   1   7   16.20    0.39
   0   1   7   15.01    0.44
   0   1   7   15.94    0.38
   0   1  -7   16.12    0.39
   0   1   7   15.46    0.42
   0   1  -7   15.25    0.43
   0   1   7   15.50    0.41
   0  -1   7   15.72    0.41
   0  -1  -7   15.67    0.40
   0  -1   7   15.19    0.41
   0  -1  -7   16.04    0.38
   0  -1   7   15.42    0.44
   0  -1   7   15.08    0.41
   0  -1  -7   15.75    0.35
   0  -1   7   16.12    0.45
   0  -1   7   16.06    0.37
   0  -1  -7   16.15    0.41
   0  -1  -7   15.53    0.39
   0   1   8    1.19    0.12
   0   1  -8    1.33    0.15
   0   1  -8    1.05    0.14
   0   1  -8    1.22    0.17
   0   1   8    1.19    0.13
   0   1  -8    1.37    0.13
   0   1  -8    1.12    0.11
   0   1   8    1.19    0.12
   0   1   8    0.99    0.15
   0   1   8    1.03    0.09
   0  -1  -8    1.03    0.09
   0  -1   8    0.88    0.13
   0  -1  -8    1.20    0.11
   0  -1   8    1.11    0.15
   0  -1   8    1.02    0.12
   0  -1  -8    1.46    0.14
   0  -1   8    1.11    0.10
   0  -1  -8    1.28    0.14
   0  -1  -8    1.11    0.11
   0  -1   8    1.25    0.12
   0  -1   8    1.08    0.11
   0   1   9    4.48    0.18
   0   1  -9    4.86    0.28
   0   1   9    4.47    0.22
   0   1   9    4.71    0.21
   0   1  -9    4.56    0.25
   0   1   9    4.61    0.22
   0   1   9    4.52    0.26
   0   1  -9    4.64    0.26
   0   1  -9    4.58    0.24
   0   1  -9    4.75    0.21
   0  -1   9    4.21    0.21
   0  -1   9    4.56    0.22
   0  -1   9    4.54    0.25
   0  -1  -9    4.47    0.17
   0  -1  -9    4.57    0.21
   0  -1   9    4.80    0.17
   0  -1   9    4.27    0.26
   0  -1  -9    4.48    0.19
   0  -1  -9    4.58    0.23
   0  -1  -9    4.12    0.22
   0  -1   9    4.36    0.22
   0   1  10    0.71    0.17
   0   1 -10    0.48    0.14
   0   1 -10    0.37    0.12
   0   1 -10    0.61    0.12
   0   1  10    0.43    0.11
   0   1 -10    0.43    0.14
   0   1  10    0.65    0.13
   0   1  10    0.43    0.13
   0   1  10    0.53    0.09
   0  -1 -10    0.51    0.09
   0  -1  10    0.76    0.17
   0  -1  10    0.54    0.08
   0  -1 -10    0.72    0.13
   0  -1 -10    0.51    0.10
   0  -1  10    0.56    0.12
   0  -1 -10    0.55    0.13
   0  -1  10    0.41    0.12
   0  -1  10    0.38    0.14
   0  -1  10    0.45    0.12
   0  -1 -10    0.36    0.12
   0   1 -11    6.18    0.35
   0   1  11    6.29    0.30
   0   1 -11    5.85    0.40
   0   1 -11    6.35    0.32
   0   1 -11    5.85    0.28
   0   1  11    5.71    0.24
   0   1  11    6.08    0.26
   0   1  11    6.01    0.34
   0   1 -11    5.84    0.32
   0   1  11    6.36    0.32
   0  -1 -11    5.69    0.27
   0  -1 -11    6.18    0.30
   0  -1  11    5.92    0.28
   0  -1  11    6.21    0.35
   0  -1 -11    5.51    0.30
   0  -1  11    5.85    0.23
   0  -1  11    4.66    0.34
   0  -1 -11    6.00    0.24
   0  -1  11    5.49    0.19
   0  -1  11    6.48    0.31
   0  -1 -11    6.42    0.31
   0   1 -12    0.04    0.18
   0   1 -12    0.06    0.15
   0   1  12    0.11    0.15
   0   1 -12   -0.13    0.13
   0   1  12    0.04    0.14
   0   1  12    0.07    0.17
   0   1 -12   -0.17    0.12
   0   1 -12   -0.11    0.18
   0   1  12   -0.10    0.11
   0  -1  12    0.10    0.18
   0  -1 -12    0.07    0.11
   0  -1 -12    0.10    0.17
   0  -1 -12   -0.11    0.15
   0  -1  12    0.13    0.17
   0  -1  12    0.14    0.14
   0  -1 -12   -0.11    0.15
   0  -1  12    0.00    0.12
   0  -1 -12    0.02    0.11
   0   1  13    0.04    0.10
   0   1  13    0.01    0.12
   0   1  13    0.12    0.15
   0   1 -13    0.20    0.17
   0   1 -13    0.27    0.24
   0   1 -13   -0.08    0.21
   0   1 -13   -0.05    0.19
   0   1  13    0.01    0.18
   0   1 -13   -0.14    0.15
   0  -1 -13   -0.18    0.18
   0  -1  13   -0.04    0.16
   0  -1 -13    0.01    0.18
   0  -1 -13   -0.07    0.13
   0  -1  13   -0.17    0.19
   0  -1 -13    0.08    0.16
   0  -1  13   -0.24    0.19
   0  -1  13    0.00    0.14
   0  -1 -13   -0.09    0.12
   0  -1  13    0.13    0.19
   0   1  14    0.03    0.23
   0   1 -14    0.05    0.20
   0   1  14    0.14    0.12
   0   1 -14    0.11    0.28
   0   1 -14   -0.23    0.23
   0   1 -14   -0.03    0.28
   0   1 -14    0.13    0.19
   0   1  14    0.30    0.23
   0   1  14    0.36    0.14
   0   1  14   -0.05    0.22
   0  -1 -14    0.06    0.14
   0  -1  14   -0.27    0.15
   0  -1 -14    0.14    0.18
   0  -1 -14    0.00    0.23
   0  -1  14    0.05    0.22
   0  -1 -14   -0.16    0.19
   0  -1  14   -0.28    0.23
   0  -1  14   -0.21    0.18
   0  -1 -14    0.03    0.21
   0  -1  14   -0.27    0.19
   0   1 -15    0.08    0.37
   0   1 -15   -0.08    0.24
   0   1 -15    0.35    0.28
   0   1 -15    0.30    0.25
   0   1  15    0.51    0.15
   0   1  15    0.38    0.28
   0   1 -15    0.54    0.33
   0   1  15    0.38    0.23
   0  -1 -15    0.40    0.23
   0  -1  15    0.08    0.18
   0  -1  15    1.14    0.30
   0  -1  15    0.63    0.25
   0  -1  15    0.03    0.30
   0  -1 -15    0.44    0.25
   0  -1 -15    0.61    0.18
   0  -1 -15    0.58    0.29
   0  -1  15    0.05    0.29
   0  -1 -15    0.64    0.30
   0   1  16    0.11    0.26
   0  -1  16   -0.33    0.25
   0   2   0   95.72    1.87
   0   2   0   93.77    1.90
   0   2   0   96.33    1.87
   0  -2   0   94.45    1.85
   0  -2   0   94.65    1.89
   0  -2   0   96.48    1.87
   0  -2   0   94.30    1.91
   0  -2   0  100.34    1.87
   0   2   1   16.26    0.32
   0   2   1   16.61    0.34
   0   2  -1   15.39    0.41
   0   2   1   16.12    0.33
   0   2  -1   15.79    0.35
   0   2  -1   16.22    0.37
   0   2   1   16.46    0.37
   0   2   1   16.56    0.37
   0   2   1   15.70    0.36
   0   2  -1   16.15    0.40
   0  -2   1   15.75    0.39
   0  -2  -1   15.93    0.37
   0  -2   1   15.53    0.35
   0  -2  -1   14.99    0.36
   0  -2  -1   16.31    0.34
   0  -2  -1   16.29    0.33
   0  -2  -1   16.24    0.36
   0  -2   1   16.13    0.35
   0  -2   1   16.40    0.41
   0  -2  -1   16.82    0.37
   0  -2   1   16.17    0.38
   0   2   2   31.06    0.62
   0   2  -2   31.80    0.65
   0   2   2   32.52    0.65
   0   2   2   31.75    0.63
   0   2  -2   30.45    0.67
   0   2  -2   32.03    0.65
   0   2   2   31.62    0.67
   0   2  -2   30.14    0.70
   0   2  -2   29.84    0.72
   0   2   2   30.70    0.66
   0  -2   2   31.93    0.71
   0  -2  -2   31.22    0.63
   0  -2   2   31.02    0.65
   0  -2  -2   29.98    0.66
   0  -2   2   31.20    0.72
   0  -2   2   31.59    0.65
   0  -2  -2   31.85    0.67
   0  -2  -2   30.99    0.63
   0  -2   2   30.21    0.68
   0   2   3   11.36    0.31
   0   2  -3   11.38    0.28
   0   2   3   11.65    0.29
   0   2  -3   11.55    0.34
   0   2  -3   11.16    0.35
   0   2  -3   11.32    0.31
   0   2   3   11.52    0.30
   0  -2   3   11.33    0.28
   0  -2   3   11.61    0.28
   0  -2   3   11.40    0.31
   0  -2  -3   11.37    0.30
   0  -2  -3   11.34    0.30
   0  -2   3   11.05    0.33
   0  -2   3   10.85    0.35
   0  -2   3   11.10    0.28
   0   2  -4    3.36    0.14
   0   2   4    3.53    0.15
   0   2  -4    3.50    0.17
   0   2  -4    3.72    0.15
   0   2  -4    3.81    0.19
   0   2  -4    3.62    0.20
   0   2   4    3.39    0.15
   0  -2   4    3.33    0.13
   0  -2   4    3.46    0.15
   0  -2  -4    3.42    0.13
   0  -2   4    3.53    0.18
   0  -2  -4    3.52    0.16
   0  -2   4    3.63    0.20
   0  -2   4    3.39    0.17
   0  -2  -4    4.18    0.20
   0  -2   4    3.45    0.14
   0   2  -5    1.18    0.12
   0   2  -5    1.12    0.10
   0   2   5    1.21    0.10
   0   2  -5    1.06    0.11
   0   2   5    1.33    0.12
   0   2  -5    1.02    0.13
   0   2  -5    0.97    0.11
   0  -2   5    1.06    0.12
   0  -2  -5    1.05    0.12
   0  -2   5    1.01    0.12
   0  -2   5    1.20    0.10
   0  -2   5    1.14    0.11
   0  -2   5    1.09    0.09
   0  -2   5    0.94    0.13
   0  -2  -5    1.28    0.10
   0   2  -6    0.97    0.12
   0   2  -6    1.21    0.14
   0   2  -6    0.79    0.09
   0   2  -6    0.83    0.09
   0   2  -6    0.91    0.14
   0   2   6    1.00    0.13
   0   2   6    0.92    0.11
   0  -2  -6    0.83    0.06
   0  -2   6    1.01    0.10
   0  -2   6    0.69    0.09
   0  -2  -6    0.83    0.08
   0  -2   6    0.97    0.15
   0  -2  -6    0.84    0.05
   0  -2   6    0.92    0.12
   0  -2   6    0.71    0.11
   0  -2   6    0.95    0.12
   0  -2  -6    0.89    0.12
   0   2   7    0.12    0.08
   0   2  -7    0.05    0.08
   0   2  -7    0.04    0.07
   0   2   7   -0.09    0.09
   0   2  -7    0.03    0.10
   0   2  -7   -0.02    0.07
   0   2  -7    0.09    0.10
   0  -2  -7    0.09    0.04
   0  -2   7    0.02    0.06
   0  -2   7    0.03    0.09
   0  -2  -7    0.05    0.03
   0  -2   7    0.01    0.10
   0  -2  -7    0.07    0.08
   0  -2  -7    0.12    0.03
   0  -2  -7    0.09    0.06
   0  -2  -7    0.11    0.04
   0  -2   7    0.17    0.09
   0  -2   7    0.08    0.06
   0  -2   7    0.06    0.10
   0   2   8    3.20    0.19
   0   2  -8    3.09    0.18
   0   2  -8    3.78    0.24
   0   2  -8    2.85    0.27
   0   2   8    3.21    0.21
   0   2  -8    3.56    0.23
   0   2  -8    3.44    0.20
   0  -2  -8    3.24    0.13
   0  -2   8    3.70    0.17
   0  -2  -8    3.39    0.14
   0  -2   8    3.41    0.24
   0  -2   8    3.15    0.21
   0  -2   8    3.81    0.27
   0  -2  -8    3.45    0.12
   0  -2  -8    3.23    0.18
   0  -2   8    3.50    0.20
   0  -2   8    3.45    0.24
   0  -2  -8    3.19    0.12
   0   2  -9    4.22    0.32
   0   2   9    3.41    0.21
   0   2  -9    3.76    0.27
   0   2  -9    3.64    0.23
   0   2  -9    3.36    0.21
   0   2   9    3.43    0.24
   0  -2  -9    3.59    0.17
   0  -2  -9    3.55    0.14
   0  -2   9    3.44    0.26
   0  -2   9    3.57    0.19
   0  -2  -9    3.54    0.21
   0  -2   9    3.55    0.31
   0  -2  -9    3.57    0.14
   0  -2   9    3.24    0.24
   0  -2   9    3.71    0.25
   0  -2  -9    3.57    0.16
   0  -2   9    3.42    0.22
   0  -2   9    3.71    0.18
   0   2 -10    1.68    0.19
   0   2 -10    1.69    0.20
   0   2  10    1.66    0.18
   0   2 -10    1.79    0.22
   0   2  10    1.54    0.20
   0   2 -10    1.46    0.16
   0   2 -10    1.27    0.20
   0  -2  10    1.62    0.19
   0  -2  10    1.67    0.21
   0  -2 -10    1.55    0.13
   0  -2  10    1.72    0.22
   0  -2 -10    1.64    0.17
   0  -2 -10    1.32    0.14
   0  -2 -10    1.36    0.13
   0  -2  10    1.90    0.18
   0  -2 -10    1.52    0.12
   0  -2  10    1.60    0.23
   0  -2  10    1.83    0.17
   0   2 -11    0.36    0.19
   0   2  11    0.43    0.18
   0   2 -11    0.11    0.14
   0   2  11    0.20    0.13
   0   2 -11    0.12    0.15
   0   2 -11    0.12    0.13
   0   2 -11   -0.03    0.17
   0  -2 -11   -0.01    0.09
   0  -2  11   -0.15    0.18
   0  -2 -11    0.21    0.11
   0  -2  11    0.46    0.16
   0  -2 -11    0.16    0.08
   0  -2  11    0.30    0.16
   0  -2 -11    0.23    0.14
   0  -2  11   -0.04    0.16
   0  -2  11    0.31    0.13
   0  -2 -11    0.05    0.08
   0  -2  11    0.22    0.11
   0   2 -12    0.12    0.28
   0   2  12    0.21    0.16
   0   2  12    0.26    0.15
   0   2 -12    0.39    0.17
   0   2 -12    0.34    0.17
   0   2 -12    0.47    0.21
   0   2 -12    0.17    0.22
   0  -2 -12    0.31    0.09
   0  -2  12    0.06    0.11
   0  -2 -12    0.35    0.16
   0  -2 -12    0.23    0.14
   0  -2  12    0.45    0.17
   0  -2  12    0.15    0.17
   0  -2  12   -0.24    0.32
   0  -2  12    0.36    0.14
   0  -2 -12    0.26    0.11
   0  -2 -12    0.39    0.11
   0  -2  12    0.25    0.17
   0   2 -13   -0.06    0.22
   0   2 -13   -0.09    0.17
   0   2 -13   -0.28    0.23
   0   2  13    0.23    0.18
   0   2 -13   -0.13    0.18
   0   2  13    0.11    0.19
   0   2 -13    0.09    0.20
   0  -2  13    0.11    0.18
   0  -2 -13    0.06    0.09
   0  -2  13   -0.24    0.19
   0  -2 -13    0.00    0.17
   0  -2  13    0.11    0.15
   0  -2  13    0.18    0.16
   0  -2 -13   -0.16    0.16
   0  -2  13   -0.05    0.11
   0  -2 -13    0.06    0.25
   0  -2 -13   -0.03    0.12
   0  -2 -13   -0.20    0.12
   0  -2  13    0.11    0.18
   0   2  14    0.26    0.23
   0   2 -14   -0.24    0.26
   0   2 -14   -0.06    0.22
   0   2  14   -0.02    0.21
   0   2 -14    0.51    0.27
   0   2 -14    0.08    0.21
   0   2 -14    0.57    0.29
   0  -2  14   -0.14    0.20
   0  -2 -14    0.28    0.16
   0  -2 -14    0.22    0.23
   0  -2 -14    0.08    0.14
   0  -2  14   -0.39    0.27
   0  -2  14   -0.28    0.24
   0  -2  14   -0.03    0.23
   0  -2 -14    0.03    0.11
   0  -2 -14    0.03    0.21
   0  -2  14    0.17    0.09
   0  -2  14    0.28    0.12
   0  -2  14   -0.33    0.16
   0  -2 -14   -0.20    0.30
   0   2 -15    0.04    0.28
   0   2 -15    0.05    0.26
   0   2  15    0.52    0.22
   0   2 -15   -0.25    0.30
   0   2  15   -0.16    0.31
   0   2 -15   -0.24    0.37
   0  -2  15    0.15    0.34
   0  -2 -15   -0.52    0.37
   0  -2  15   -0.06    0.18
   0  -2 -15    0.15    0.26
   0  -2  15    0.12    0.32
   0  -2 -15    0.37    0.27
   0  -2 -15    0.39    0.18
   0  -2 -15    0.02    0.13
   0  -2 -15   -0.02    0.20
   0  -2  15    0.38    0.29
   0   3   0   -0.02    0.04
   0   3   0    0.03    0.05
   0   3   0   -0.03    0.04
   0   3   0    0.04    0.03
   0   3   0    0.01    0.03
   0  -3   0   -0.03    0.05
   0  -3   0    0.00    0.03
   0  -3   0    0.06    0.05
   0  -3   0    0.04    0.05
   0  -3   0   -0.02    0.05
   0   3   1    8.80    0.20
   0   3   1    8.76    0.26
   0   3   1    8.93    0.21
   0   3   1    9.07    0.25
   0   3  -1    8.44    0.22
   0   3  -1    8.68    0.28
   0   3  -1    8.68    0.25
   0   3   1    9.04    0.22
   0   3  -1    8.82    0.29
   0  -3  -1    8.48    0.21
   0  -3   1    8.91    0.23
   0  -3   1    8.72    0.30
   0  -3  -1    8.82    0.25
   0  -3  -1    8.71    0.26
   0  -3   1    8.77    0.23
   0  -3   1    8.18    0.26
   0  -3   1    9.02    0.29
   0  -3  -1    8.71    0.26
   0  -3  -1    8.84    0.23
   0   3  -2   14.41    0.41
   0   3   2   14.57    0.34
   0   3   2   14.93    0.38
   0   3   2   14.86    0.34
   0   3   2   14.75    0.37
   0   3  -2   14.47    0.43
   0   3  -2   14.89    0.38
   0   3  -2   14.47    0.35
   0   3  -2   14.45    0.35
   0   3   2   14.57    0.35
   0  -3   2   14.46    0.39
   0  -3  -2   14.39    0.31
   0  -3   2   14.53    0.42
   0  -3  -2   14.36    0.37
   0  -3   2   14.86    0.35
   0  -3   2   14.00    0.43
   0  -3  -2   14.91    0.35
   0  -3  -2   14.57    0.36
   0  -3  -2   14.42    0.33
   0  -3   2   14.87    0.35
   0   3  -3    5.28    0.18
   0   3  -3    4.90    0.24
   0   3   3    5.22    0.14
   0   3   3    5.02    0.19
   0   3   3    5.14    0.18
   0   3  -3    5.33    0.18
   0   3   3    5.15    0.13
   0   3  -3    5.06    0.23
   0   3  -3    5.28    0.21
   0   3   3    5.07    0.20
   0  -3   3    5.25    0.18
   0  -3  -3    5.22    0.13
   0  -3   3    5.42    0.23
   0  -3   3    5.67    0.26
   0  -3   3    5.06    0.17
   0  -3   3    5.31    0.24
   0  -3  -3    5.01    0.12
   0  -3  -3    5.45    0.16
   0  -3  -3    5.27    0.19
   0  -3  -3    5.23    0.15
   0   3   4    3.91    0.19
   0   3   4    3.64    0.17
   0   3  -4    3.93    0.16
   0   3  -4    3.72    0.19
   0   3  -4    4.04    0.16
   0   3  -4    4.06    0.24
   0   3  -4    3.73    0.21
   0  -3  -4    3.95    0.10
   0  -3   4    4.16    0.22
   0  -3   4    3.86    0.24
   0  -3   4    3.87    0.22
   0  -3   4    3.81    0.16
   0  -3  -4    3.92    0.18
   0  -3  -4    3.94    0.10
   0   3  -5    4.00    0.18
   0   3   5    3.91    0.19
   0   3  -5    4.06    0.17
   0   3  -5    3.87    0.21
   0   3  -5    4.12    0.25
   0   3   5    3.95    0.19
   0   3  -5    3.86    0.23
   0  -3   5    3.90    0.17
   0  -3  -5    3.77    0.18
   0  -3   5    3.67    0.26
   0  -3   5    3.63    0.23
   0  -3  -5    3.75    0.16
   0  -3   5    3.95    0.17
   0  -3   5    4.12    0.23
   0   3   6    7.61    0.28
   0   3  -6    7.78    0.36
   0   3  -6    7.60    0.31
   0   3  -6    7.63    0.34
   0   3   6    7.58    0.28
   0   3  -6    8.10    0.26
   0   3  -6    8.05    0.27
   0  -3   6    7.90    0.27
   0  -3   6    8.17    0.27
   0  -3  -6    7.53    0.29
   0  -3   6    8.15    0.33
   0  -3   6    8.08    0.26
   0  -3  -6    7.81    0.25
   0  -3   6    8.35    0.35
   0  -3   6    7.68    0.37
   0   3  -7    0.09    0.08
   0   3  -7   -0.10    0.08
   0   3   7    0.07    0.09
   0   3  -7    0.10    0.08
   0   3   7    0.06    0.10
   0   3  -7   -0.01    0.10
   0   3  -7   -0.01    0.12
   0  -3  -7    0.10    0.08
   0  -3  -7    0.06    0.07
   0  -3   7   -0.06    0.12
   0  -3   7    0.05    0.10
   0  -3   7    0.09    0.10
   0  -3   7    0.09    0.07
   0  -3   7    0.17    0.12
   0  -3   7    0.12    0.08
   0   3  -8    6.04    0.26
   0   3  -8    6.23    0.32
   0   3  -8    6.09    0.39
   0   3   8    5.97    0.28
   0   3   8    5.74    0.29
   0   3  -8    6.62    0.33
   0   3  -8    5.91    0.27
   0  -3  -8    6.46    0.31
   0  -3   8    6.45    0.38
   0  -3   8    6.07    0.27
   0  -3   8    6.43    0.33
   0  -3   8    6.08    0.28
   0  -3   8    6.01    0.24
   0  -3   8    6.39    0.34
   0  -3  -8    6.00    0.24
   0   3   9    4.41    0.28
   0   3  -9    4.83    0.26
   0   3  -9    4.77    0.26
   0   3  -9    4.46    0.32
   0   3   9    4.94    0.26
   0   3  -9    4.62    0.31
   0   3  -9    4.83    0.37
   0  -3  -9    4.94    0.30
   0  -3   9    4.96    0.24
   0  -3   9    5.07    0.34
   0  -3   9    4.76    0.26
   0  -3   9    4.66    0.32
   0  -3  -9    4.83    0.14
   0  -3  -9    4.50    0.15
   0  -3   9    4.89    0.27
   0  -3  -9    4.85    0.24
   0  -3   9    4.97    0.37
   0   3  10    2.03    0.22
   0   3 -10    2.27    0.20
   0   3 -10    1.97    0.26
   0   3  10    1.50    0.20
   0  -3  10    1.57    0.21
   0  -3  10    1.92    0.18
   0  -3  10    1.90    0.25
   0  -3 -10    1.84    0.12
   0  -3 -10    2.15    0.19
   0  -3 -10    2.06    0.14
   0  -3  10    2.00    0.24
   0  -3  10    2.27    0.21
   0  -3  10    2.16    0.18
   0  -3  10    2.08    0.29
   0   3 -11    0.11    0.21
   0   3 -11    0.11    0.18
   0   3 -11    0.23    0.20
   0   3  11    0.11    0.15
   0   3 -11    0.04    0.16
   0   3  11    0.18    0.14
   0   3 -11    0.13    0.15
   0  -3 -11    0.22    0.08
   0  -3 -11    0.30    0.15
   0  -3  11   -0.31    0.20
   0  -3  11    0.31    0.17
   0  -3  11    0.04    0.15
   0  -3 -11   -0.34    0.18
   0  -3 -11    0.12    0.10
   0  -3  11    0.07    0.20
   0  -3  11    0.25    0.13
   0  -3  11    0.19    0.13
   0   3 -12    0.34    0.24
   0   3  12   -0.10    0.15
   0   3 -12   -0.16    0.18
   0   3 -12    0.19    0.19
   0   3 -12    0.11    0.25
   0   3 -12    0.17    0.17
   0   3  12   -0.37    0.17
   0  -3  12   -0.03    0.18
   0  -3  12    0.08    0.27
   0  -3 -12    0.06    0.09
   0  -3 -12    0.08    0.16
   0  -3  12    0.20    0.19
   0  -3 -12   -0.36    0.19
   0  -3  12    0.24    0.23
   0  -3  12    0.01    0.17
   0  -3  12    0.26    0.14
   0  -3 -12    0.13    0.12
   0  -3  12    0.15    0.15
   0   3 -13    0.25    0.22
   0   3 -13    0.18    0.26
   0   3  13    0.62    0.22
   0   3 -13    0.54    0.23
   0   3 -13    0.47    0.28
   0   3  13    0.01    0.19
   0   3 -13   -0.13    0.21
   0  -3 -13    0.25    0.26
   0  -3 -13    0.24    0.21
   0  -3  13   -0.13    0.15
   0  -3 -13    0.41    0.16
   0  -3  13    0.34    0.20
   0  -3  13   -0.34    0.29
   0  -3  13    0.43    0.21
   0  -3  13   -0.10    0.16
   0  -3 -13    0.11    0.12
   0  -3  13    0.32    0.26
   0  -3  13    0.77    0.24
   0   3 -14    1.27    0.30
   0   3 -14    1.35    0.29
   0   3  14    1.23    0.25
   0   3 -14    1.28    0.31
   0   3 -14    0.84    0.36
   0   3 -14    0.88    0.34
   0  -3  14    1.31    0.30
   0  -3  14    0.40    0.36
   0  -3 -14    1.15    0.35
   0  -3  14    1.12    0.28
   0  -3  14    0.20    0.27
   0  -3  14    1.48    0.26
   0  -3 -14    1.39    0.29
   0  -3 -14    1.40    0.18
   0  -3 -14    1.78    0.23
   0   3 -15   -0.86    0.34
   0   3 -15    0.49    0.41
   0   3 -15    0.12    0.40
   0   3 -15    0.69    0.32
   0   3  15   -0.49    0.32
   0   3  15   -0.42    0.24
   0   3 -15   -0.63    0.29
   0  -3 -15   -0.17    0.18
   0  -3 -15    0.35    0.30
   0  -3 -15    0.29    0.25
   0  -3  15    0.03    0.19
   0  -3 -15    0.42    0.43
   0  -3  15    0.01    0.26
   0   4   0    4.54    0.22
   0   4   0    4.78    0.15
   0   4   0    4.70    0.19
   0   4   0    4.79    0.15
   0   4   0    4.66    0.17
   0  -4   0    4.58    0.16
   0  -4   0    4.68    0.21
   0  -4   0    4.76    0.23
   0  -4   0    4.77    0.20
   0   4   1    0.10    0.05
   0   4  -1    0.06    0.07
   0   4   1    0.00    0.06
   0   4  -1    0.07    0.07
   0   4   1    0.07    0.06
   0   4  -1    0.08    0.06
   0   4  -1    0.10    0.05
   0   4   1    0.04    0.03
   0   4   1    0.02    0.04
   0  -4  -1   -0.01    0.05
   0  -4   1    0.11    0.07
   0  -4   1    0.09    0.08
   0  -4  -1    0.08    0.06
   0  -4   1    0.03    0.07
   0  -4   1    0.01    0.04
   0  -4  -1    0.03    0.04
   0  -4   1    0.11    0.05
   0   4  -2    1.70    0.16
   0   4  -2    1.66    0.11
   0   4   2    1.84    0.10
   0   4  -2    1.60    0.16
   0   4  -2    1.54    0.14
   0   4   2    1.52    0.13
   0   4   2    1.67    0.11
   0   4   2    1.69    0.12
   0  -4   2    1.59    0.18
   0  -4  -2    1.58    0.12
   0  -4  -2    1.75    0.13
   0  -4   2    1.57    0.11
   0  -4   2    1.56    0.11
   0  -4   2    1.89    0.16
   0  -4   2    1.53    0.16
   0  -4  -2    1.57    0.11
   0  -4  -2    1.55    0.12
   0  -4  -2    1.72    0.08
   0   4   3   12.48    0.37
   0   4   3   12.84    0.31
   0   4  -3   13.07    0.34
   0   4  -3   12.58    0.42
   0   4   3   12.80    0.39
   0   4  -3   12.87    0.45
   0   4   3   13.73    0.34
   0   4   3   13.02    0.33
   0   4  -3   13.23    0.39
   0  -4  -3   12.95    0.29
   0  -4  -3   13.58    0.37
   0  -4   3   12.17    0.34
   0  -4  -3   12.84    0.33
   0  -4   3   13.30    0.35
   0  -4   3   12.88    0.46
   0  -4   3   12.85    0.40
   0  -4  -3   12.77    0.31
   0  -4   3   12.80    0.43
   0  -4  -3   12.71    0.34
   0   4  -4    0.18    0.10
   0   4  -4    0.15    0.10
   0   4   4    0.28    0.03
   0   4   4    0.23    0.08
   0   4   4    0.23    0.08
   0   4  -4    0.26    0.09
   0   4  -4    0.19    0.07
   0   4  -4    0.31    0.08
   0   4   4    0.28    0.04
   0   4   4    0.31    0.09
   0  -4  -4    0.24    0.03
   0  -4  -4    0.33    0.08
   0  -4   4    0.23    0.07
   0  -4   4    0.27    0.10
   0  -4  -4    0.25    0.05
   0  -4   4    0.26    0.07
   0  -4  -4    0.26    0.05
   0  -4  -4    0.28    0.05
   0  -4   4    0.39    0.13
   0  -4   4    0.36    0.12
   0   4  -5    1.64    0.15
   0   4   5    1.61    0.15
   0   4  -5    1.22    0.17
   0   4  -5    1.61    0.16
   0   4  -5    1.42    0.18
   0   4   5    1.40    0.14
   0   4  -5    1.82    0.15
   0  -4   5    1.45    0.13
   0  -4   5    1.45    0.14
   0  -4   5    1.75    0.19
   0  -4   5    1.58    0.18
   0  -4  -5    1.47    0.15
   0  -4  -5    1.64    0.05
   0  -4  -5    1.59    0.07
   0  -4  -5    1.65    0.07
   0  -4   5    1.57    0.20
   0   4  -6   -0.13    0.09
   0   4  -6   -0.06    0.10
   0   4  -6   -0.13    0.13
   0   4  -6   -0.01    0.09
   0   4  -6    0.02    0.08
   0   4   6    0.15    0.09
   0   4   6   -0.04    0.09
   0  -4   6   -0.06    0.13
   0  -4   6    0.00    0.12
   0  -4   6    0.12    0.13
   0  -4  -6    0.06    0.08
   0  -4   6   -0.15    0.07
   0  -4   6    0.11    0.08
   0  -4  -6   -0.02    0.07
   0   4   7    9.65    0.35
   0   4  -7    9.51    0.39
   0   4   7    9.86    0.36
   0   4  -7    9.50    0.46
   0   4  -7   10.21    0.43
   0   4  -7   10.15    0.34
   0   4  -7   10.23    0.34
   0  -4   7    9.85    0.34
   0  -4   7   10.43    0.43
   0  -4   7   10.43    0.49
   0  -4   7    9.59    0.43
   0  -4  -7   10.13    0.32
   0  -4  -7    9.90    0.37
   0  -4   7   10.03    0.33
   0   4  -8    0.37    0.12
   0   4  -8    0.24    0.14
   0   4   8    0.41    0.15
   0   4  -8    0.17    0.16
   0   4   8    0.14    0.11
   0   4  -8    0.22    0.12
   0  -4   8    0.32    0.11
   0  -4   8    0.19    0.14
   0  -4   8    0.22    0.17
   0  -4   8    0.16    0.10
   0  -4   8    0.23    0.18
   0  -4  -8    0.15    0.10
   0  -4  -8    0.17    0.11
   0   4  -9    0.74    0.16
   0   4  -9    0.47    0.22
   0   4  -9    0.89    0.19
   0   4  -9    0.87    0.21
   0   4   9    0.67    0.16
   0   4  -9    0.82    0.22
   0   4   9    0.52    0.15
   0  -4   9    0.53    0.18
   0  -4  -9    0.65    0.13
   0  -4   9    0.66    0.23
   0  -4   9    0.84    0.13
   0  -4  -9    0.54    0.16
   0  -4   9    0.83    0.22
   0   4 -10    1.66    0.24
   0   4 -10    2.07    0.31
   0   4 -10    1.85    0.20
   0   4 -10    2.00    0.26
   0   4  10    1.99    0.24
   0   4 -10    1.91    0.22
   0  -4 -10    1.69    0.10
   0  -4  10    1.95    0.31
   0  -4 -10    1.74    0.23
   0  -4 -10    1.74    0.18
   0  -4  10    2.06    0.19
   0  -4 -10    1.80    0.09
   0  -4  10    2.04    0.27
   0  -4  10    1.51    0.27
   0   4 -11    0.04    0.16
   0   4 -11    0.30    0.23
   0   4  11    0.29    0.19
   0   4  11    0.24    0.17
   0   4 -11    0.24    0.25
   0   4 -11   -0.14    0.19
   0   4 -11    0.14    0.18
   0  -4  11    0.01    0.26
   0  -4  11    0.36    0.26
   0  -4  11    0.16    0.15
   0  -4  11   -0.21    0.16
   0  -4 -11    0.06    0.06
   0  -4  11   -0.08    0.19
   0  -4 -11   -0.07    0.08
   0  -4 -11   -0.07    0.14
   0  -4 -11    0.17    0.19
   0  -4  11    0.10    0.18
   0   4 -12    0.74    0.24
   0   4  12    0.50    0.22
   0   4  12    0.01    0.21
   0   4 -12   -0.18    0.31
   0   4 -12    0.95    0.25
   0   4 -12    0.44    0.21
   0   4 -12    0.38    0.29
   0  -4  12   -0.44    0.31
   0  -4  12    0.09    0.16
   0  -4 -12    0.47    0.11
   0  -4  12    0.56    0.22
   0  -4 -12    0.68    0.22
   0  -4  12    0.61    0.18
   0  -4  12    0.57    0.32
   0  -4 -12    0.37    0.22
   0  -4 -12    0.58    0.09
   0  -4  12    0.59    0.26
   0   4  13    0.14    0.23
   0   4 -13   -0.40    0.25
   0   4 -13    0.42    0.34
   0   4 -13   -0.19    0.23
   0   4 -13    0.16    0.27
   0   4  13   -0.31    0.21
   0   4 -13    0.35    0.32
   0  -4  13    0.00    0.52
   0  -4  13    0.06    0.18
   0  -4 -13    0.44    0.22
   0  -4  13    0.15    0.28
   0  -4  13   -0.08    0.22
   0  -4 -13    0.20    0.30
   0  -4 -13    0.13    0.11
   0  -4  13    0.43    0.35
   0  -4 -13    0.33    0.14
   0  -4  13    0.15    0.20
   0   4 -14   -0.25    0.29
   0   4 -14    0.77    0.43
   0   4 -14    0.23    0.38
   0   4 -14    0.51    0.31
   0   4  14    0.53    0.24
   0   4 -14    0.23    0.31
   0   4  14    0.37    0.34
   0  -4 -14   -0.12    0.26
   0  -4  14    0.05    0.47
   0  -4  14    0.03    0.29
   0  -4  14    0.01    0.19
   0  -4 -14   -0.19    0.34
   0  -4  14   -0.32    0.45
   0  -4 -14   -0.03    0.18
   0  -4  14    0.11    0.38
   0  -4  14    0.20    0.24
   0  -4 -14   -0.03    0.14
   0   5   0    0.15    0.07
   0   5   0    0.05    0.07
   0   5   0    0.12    0.08
   0   5   0    0.06    0.06
   0   5   0   -0.04    0.08
   0   5   0    0.06    0.05
   0  -5   0    0.07    0.08
   0  -5   0   -0.03    0.10
   0  -5   0    0.14    0.05
   0  -5   0    0.05    0.05
   0  -5   0    0.01    0.08
   0   5   1    5.80    0.19
   0   5  -1    6.84    0.21
   0   5   1    5.92    0.19
   0   5  -1    5.99    0.29
   0   5   1    5.98    0.26
   0   5   1    6.04    0.25
   0   5   1    5.88    0.17
   0   5  -1    5.64    0.24
   0  -5   1    5.98    0.28
   0  -5  -1    5.92    0.27
   0  -5   1    5.81    0.21
   0  -5   1    5.92    0.28
   0  -5   1    5.68    0.29
   0  -5   1    6.09    0.21
   0  -5  -1    5.65    0.19
   0  -5  -1    5.67    0.25
   0   5   2    0.13    0.03
   0   5   2    0.16    0.06
   0   5   2    0.14    0.03
   0   5   2    0.23    0.08
   0   5  -2   -0.07    0.09
   0   5  -2    0.17    0.09
   0   5   2    0.15    0.07
   0   5  -2    0.10    0.07
   0   5   2    0.15    0.08
   0  -5  -2    0.03    0.07
   0  -5   2    0.13    0.10
   0  -5  -2    0.06    0.08
   0  -5   2    0.07    0.06
   0  -5   2    0.17    0.07
   0  -5   2    0.03    0.10
   0  -5  -2    0.12    0.05
   0  -5   2    0.00    0.09
   0  -5  -2    0.19    0.08
   0   5   3    6.87    0.28
   0   5  -3    6.40    0.35
   0   5  -3    6.75    0.32
   0   5  -3    6.69    0.24
   0   5   3    6.54    0.21
   0   5   3    6.68    0.24
   0   5   3    6.02    0.26
   0   5  -3    6.53    0.28
   0  -5   3    7.07    0.33
   0  -5  -3    6.29    0.23
   0  -5   3    6.25    0.23
   0  -5  -3    6.50    0.25
   0  -5   3    6.14    0.31
   0  -5  -3    6.28    0.25
   0  -5   3    6.64    0.35
   0  -5  -3    6.55    0.19
   0  -5   3    6.65    0.24
   0  -5  -3    6.86    0.24
   0   5   4    1.40    0.09
   0   5  -4    1.22    0.15
   0   5  -4    0.98    0.17
   0   5  -4    1.49    0.20
   0   5   4    1.57    0.11
   0   5   4    1.61    0.17
   0   5  -4    1.12    0.12
   0   5   4    1.58    0.14
   0  -5   4    1.47    0.14
   0  -5  -4    1.32    0.08
   0  -5   4    1.31    0.13
   0  -5  -4    1.25    0.13
   0  -5   4    1.29    0.20
   0  -5  -4    1.46    0.15
   0  -5   4    1.38    0.19
   0  -5   4    1.17    0.18
   0  -5  -4    1.47    0.12
   0  -5  -4    1.48    0.13
   0   5  -5    1.71    0.21
   0   5   5    1.91    0.22
   0   5   5    1.62    0.15
   0   5  -5    1.59    0.18
   0   5  -5    1.49    0.22
   0   5  -5    1.79    0.17
   0   5   5    1.63    0.16
   0   5  -5    1.98    0.17
   0  -5  -5    1.55    0.11
   0  -5  -5    1.35    0.15
   0  -5   5    1.65    0.21
   0  -5  -5    1.91    0.13
   0  -5   5    1.86    0.16
   0  -5  -5    1.63    0.08
   0  -5  -5    1.90    0.11
   0  -5   5    1.71    0.21
   0  -5   5    1.46    0.22
   0  -5   5    1.62    0.16
   0   5  -6    0.82    0.13
   0   5   6    1.00    0.15
   0   5  -6    1.01    0.17
   0   5   6    0.98    0.15
   0   5  -6    0.74    0.19
   0   5  -6    1.09    0.15
   0  -5   6    1.36    0.22
   0  -5  -6    0.83    0.06
   0  -5   6    1.13    0.14
   0  -5  -6    1.03    0.15
   0  -5   6    1.12    0.14
   0  -5  -6    1.04    0.08
   0  -5   6    1.16    0.23
   0  -5   6    1.10    0.20
   0   5  -7   -0.04    0.16
   0   5  -7    0.02    0.11
   0   5  -7   -0.10    0.18
   0   5  -7    0.03    0.14
   0   5  -7    0.02    0.11
   0   5   7   -0.09    0.10
   0   5   7   -0.04    0.12
   0  -5  -7   -0.04    0.05
   0  -5  -7    0.12    0.10
   0  -5   7    0.01    0.10
   0  -5   7    0.02    0.18
   0  -5   7    0.01    0.15
   0  -5   7    0.11    0.17
   0  -5   7    0.02    0.11
   0  -5  -7   -0.11    0.11
   0  -5  -7    0.01    0.03
   0   5   8    0.63    0.15
   0   5   8    0.50    0.13
   0   5  -8    0.76    0.22
   0   5  -8    0.94    0.21
   0  -5   8    0.83    0.26
   0  -5   8    0.89    0.22
   0  -5   8    0.80    0.22
   0  -5  -8    0.68    0.16
   0  -5  -8    0.65    0.13
   0   5  -9    0.56    0.23
   0   5   9    0.63    0.18
   0   5   9    0.46    0.16
   0   5  -9    0.50    0.16
   0   5  -9    0.65    0.22
   0   5  -9    0.73    0.18
   0  -5   9    0.69    0.23
   0  -5  -9    0.71    0.18
   0  -5  -9    0.53    0.13
   0  -5   9    0.71    0.26
   0  -5   9    0.72    0.15
   0   5  10    0.39    0.19
   0   5 -10    0.15    0.24
   0   5 -10    0.16    0.24
   0   5 -10   -0.08    0.17
   0   5  10    0.48    0.18
   0   5 -10   -0.01    0.22
   0   5 -10    0.10    0.17
   0  -5 -10    0.13    0.14
   0  -5 -10    0.15    0.18
   0  -5  10    0.02    0.25
   0  -5  10    0.37    0.28
   0  -5  10    0.16    0.18
   0  -5  10   -0.10    0.21
   0   5 -11    0.13    0.19
   0   5  11    0.19    0.20
   0   5 -11    0.01    0.20
   0   5  11    0.29    0.19
   0   5 -11    0.48    0.26
   0   5 -11   -0.04    0.29
   0   5 -11    0.21    0.24
   0  -5 -11   -0.07    0.17
   0  -5  11    0.53    0.32
   0  -5 -11   -0.13    0.20
   0  -5  11   -0.07    0.30
   0  -5  11   -0.09    0.23
   0  -5  11    0.11    0.17
   0   5 -12    0.33    0.30
   0   5  12   -0.32    0.19
   0   5 -12    0.29    0.29
   0   5  12   -0.05    0.20
   0   5 -12   -0.03    0.23
   0   5 -12   -0.06    0.33
   0   5 -12    0.32    0.23
   0  -5  12    0.03    0.21
   0  -5  12    0.20    0.17
   0  -5  12   -0.51    0.27
   0  -5 -12    0.25    0.26
   0  -5  12   -0.22    0.36
   0  -5  12   -0.80    0.36
   0  -5 -12    0.03    0.07
   0  -5 -12    0.13    0.22
   0  -5  12    0.50    0.23
   0  -5 -12    0.08    0.09
   0   5 -13   -0.02    0.41
   0   5 -13   -0.09    0.28
   0   5  13   -0.05    0.23
   0   5  13   -0.06    0.24
   0   5 -13    0.06    0.37
   0   5 -13    0.09    0.29
   0   5 -13   -0.38    0.33
   0  -5  13   -0.04    0.40
   0  -5  13    0.33    0.36
   0  -5  13    0.12    0.45
   0  -5  13   -0.08    0.19
   0  -5 -13    0.04    0.12
   0  -5 -13   -0.03    0.24
   0  -5 -13    0.03    0.10
   0  -5  13    0.07    0.25
   0  -5 -13    0.29    0.31
   0  -5  13   -0.20    0.28
   0   5  14    0.46    0.24
   0   5 -14    0.30    0.49
   0   5 -14    0.26    0.34
   0   5 -14    0.78    0.36
   0   5  14    0.79    0.32
   0   5 -14    0.70    0.40
   0  -5 -14    0.32    0.39
   0  -5  14   -0.16    0.21
   0  -5  14    0.99    0.31
   0  -5  14    0.30    0.47
   0  -5 -14    0.84    0.19
   0  -5 -14    0.73    0.13
   0  -5 -14    0.35    0.30
   0   6   0    0.72    0.13
   0   6   0    0.85    0.09
   0   6   0    0.87    0.11
   0   6   0    0.87    0.09
   0   6   0    0.67    0.13
   0   6   0    0.85    0.15
   0  -6   0    0.64    0.14
   0  -6   0    0.91    0.10
   0  -6   0    1.05    0.16
   0  -6   0    0.86    0.14
   0  -6   0    0.92    0.10
   0   6   1    1.57    0.11
   0   6   1    1.77    0.19
   0   6  -1    1.62    0.19
   0   6   1    1.72    0.19
   0   6  -1    1.84    0.18
   0   6  -1    1.76    0.15
   0   6  -1    1.59    0.12
   0   6   1    1.81    0.14
   0   6  -1    1.72    0.17
   0   6   1    1.65    0.14
   0   6  -1    2.08    0.22
   0  -6  -1    1.64    0.19
   0  -6   1    1.49    0.14
   0  -6  -1    1.62    0.18
   0  -6  -1    1.87    0.13
   0  -6  -1    1.72    0.19
   0  -6   1    1.77    0.15
   0  -6   1    1.69    0.20
   0  -6   1    1.56    0.20
   0  -6   1    1.46    0.18
   0   6   2   -0.07    0.04
   0   6   2    0.05    0.08
   0   6  -2    0.07    0.07
   0   6   2    0.08    0.09
   0   6  -2    0.09    0.11
   0   6  -2    0.11    0.13
   0   6  -2   -0.13    0.10
   0   6   2    0.01    0.07
   0   6   2    0.10    0.10
   0   6   2    0.00    0.03
   0  -6  -2    0.12    0.12
   0  -6   2    0.00    0.13
   0  -6   2    0.09    0.07
   0  -6   2   -0.09    0.12
   0  -6  -2    0.01    0.09
   0  -6   2    0.10    0.13
   0  -6  -2   -0.01    0.09
   0  -6  -2   -0.04    0.06
   0  -6   2    0.10    0.08
   0   6  -3    0.44    0.13
   0   6   3    0.31    0.08
   0   6  -3    0.59    0.18
   0   6  -3    0.38    0.15
   0   6   3    0.22    0.10
   0   6   3    0.30    0.10
   0   6   3    0.20    0.11
   0   6  -3    0.46    0.11
   0  -6  -3    0.39    0.07
   0  -6   3    0.27    0.16
   0  -6   3    0.44    0.17
   0  -6   3    0.39    0.09
   0  -6  -3    0.34    0.10
   0  -6   3    0.17    0.13
   0  -6   3    0.37    0.11
   0  -6  -3    0.33    0.11
   0  -6  -3    0.32    0.10
   0   6  -4    0.19    0.10
   0   6  -4   -0.16    0.16
   0   6  -4    0.16    0.13
   0   6   4    0.16    0.12
   0   6   4    0.21    0.11
   0   6  -4    0.05    0.12
   0   6   4    0.13    0.06
   0   6   4    0.01    0.05
   0  -6  -4    0.07    0.06
   0  -6   4   -0.05    0.16
   0  -6  -4    0.11    0.08
   0  -6   4    0.23    0.17
   0  -6  -4   -0.06    0.08
   0  -6  -4   -0.05    0.10
   0  -6   4    0.15    0.10
   0  -6   4    0.19    0.10
   0  -6   4    0.11    0.15
   0   6   5    0.01    0.04
   0   6  -5    0.05    0.11
   0   6  -5    0.21    0.16
   0   6  -5    0.12    0.16
   0   6   5    0.14    0.11
   0   6   5    0.07    0.05
   0   6  -5   -0.10    0.13
   0   6   5    0.30    0.13
   0  -6  -5   -0.04    0.09
   0  -6   5    0.04    0.16
   0  -6  -5    0.06    0.05
   0  -6  -5    0.03    0.10
   0  -6  -5    0.14    0.08
   0  -6   5    0.13    0.10
   0  -6   5    0.11    0.10
   0  -6   5    0.14    0.18
   0  -6   5    0.13    0.18
   0  -6  -5    0.02    0.08
   0   6   6    1.37    0.22
   0   6  -6    0.99    0.15
   0   6   6    1.02    0.17
   0   6  -6    0.90    0.20
   0   6  -6    1.02    0.26
   0   6  -6    1.25    0.23
   0  -6   6    1.29    0.16
   0  -6   6    1.37    0.15
   0  -6  -6    1.49    0.10
   0  -6   6    1.49    0.25
   0  -6  -6    1.13    0.10
   0  -6   6    1.10    0.24
   0  -6  -6    1.34    0.12
   0  -6  -6    0.99    0.15
   0  -6   6    1.12    0.23
   0  -6  -6    1.15    0.11
   0   6  -7    2.30    0.22
   0   6  -7    2.07    0.28
   0   6  -7    2.86    0.35
   0   6   7    1.92    0.21
   0   6  -7    1.07    0.24
   0  -6  -7    2.15    0.19
   0  -6  -7    1.94    0.16
   0  -6   7    1.81    0.20
   0  -6  -7    2.33    0.24
   0  -6  -7    1.86    0.10
   0  -6   7    2.26    0.34
   0  -6   7    1.99    0.30
   0  -6   7    1.90    0.31
   0  -6   7    1.81    0.20
   0   6  -8   -0.44    0.23
   0   6  -8   -0.07    0.21
   0   6  -8   -0.12    0.14
   0   6  -8   -0.41    0.13
   0   6   8    0.09    0.15
   0  -6  -8   -0.08    0.15
   0  -6   8   -0.11    0.25
   0  -6  -8   -0.02    0.04
   0  -6   8    0.06    0.24
   0  -6  -8    0.04    0.08
   0  -6   8   -0.01    0.26
   0  -6  -8    0.04    0.13
   0   6  -9    1.03    0.20
   0   6   9    0.85    0.21
   0   6  -9    0.37    0.28
   0   6  -9    0.67    0.30
   0   6   9    0.63    0.20
   0   6  -9    1.15    0.22
   0  -6  -9    0.72    0.20
   0  -6   9    1.07    0.32
   0  -6   9    0.93    0.18
   0  -6  -9    0.94    0.17
   0  -6  -9    0.76    0.07
   0  -6   9    0.98    0.26
   0  -6   9    1.04    0.35
   0  -6  -9    0.87    0.09
   0   6  10   -0.13    0.15
   0   6 -10    0.09    0.30
   0   6 -10   -0.11    0.27
   0   6  10   -0.18    0.16
   0   6 -10    0.05    0.26
   0   6 -10    0.06    0.18
   0   6 -10    0.28    0.21
   0  -6  10   -0.03    0.33
   0  -6  10   -0.11    0.31
   0  -6 -10    0.15    0.17
   0  -6 -10    0.18    0.20
   0  -6  10    0.17    0.18
   0  -6  10   -0.52    0.18
   0  -6  10   -0.53    0.24
   0   6 -11    0.28    0.23
   0   6  11   -0.05    0.18
   0   6 -11    0.18    0.30
   0   6 -11    0.38    0.22
   0   6 -11   -0.38    0.37
   0   6 -11   -0.24    0.30
   0   6  11    0.18    0.20
   0  -6  11   -0.12    0.34
   0  -6  11   -0.06    0.39
   0  -6  11    0.13    0.30
   0  -6  11   -0.09    0.21
   0  -6 -11   -0.10    0.20
   0  -6 -11   -0.01    0.24
   0  -6  11   -0.01    0.24
   0   6  12   -0.22    0.21
   0   6 -12   -0.85    0.32
   0   6 -12    0.01    0.40
   0   6 -12    0.23    0.28
   0   6 -12    0.34    0.28
   0   6 -12   -0.53    0.35
   0  -6  12   -0.21    0.46
   0  -6 -12   -0.33    0.23
   0  -6  12    0.77    0.29
   0  -6  12    0.29    0.44
   0  -6  12   -0.14    0.35
   0  -6 -12   -0.32    0.27
   0  -6  12   -0.14    0.26
   0   6 -13   -0.13    0.49
   0   6 -13   -0.18    0.39
   0   6 -13    0.41    0.35
   0   6 -13   -0.01    0.30
   0  -6  13    0.14    0.32
   0  -6 -13   -0.58    0.27
   0  -6  13   -0.20    0.48
   0  -6 -13   -0.30    0.34
   0  -6  13    0.11    0.22
   0  -6  13    0.01    0.51
   0   7   0    0.05    0.11
   0   7   0   -0.05    0.11
   0   7   0    0.15    0.08
   0   7   0    0.14    0.11
   0   7   0    0.12    0.10
   0  -7   0    0.04    0.13
   0  -7   0    0.06    0.09
   0  -7   0    0.29    0.10
   0  -7   0    0.08    0.16
   0  -7   0    0.12    0.14
   0   7  -1    0.19    0.14
   0   7   1   -0.09    0.09
   0   7  -1    0.13    0.10
   0   7  -1    0.02    0.11
   0   7  -1    0.18    0.12
   0   7  -1    0.19    0.17
   0   7   1    0.20    0.07
   0   7  -1    0.16    0.09
   0   7   1    0.04    0.11
   0   7   1    0.05    0.09
   0  -7  -1   -0.06    0.11
   0  -7  -1    0.02    0.09
   0  -7   1    0.21    0.18
   0  -7  -1    0.30    0.14
   0  -7  -1    0.19    0.17
   0  -7   1    0.03    0.14
   0  -7  -1    0.11    0.09
   0  -7   1    0.33    0.15
   0  -7   1    0.03    0.09
   0  -7   1    0.08    0.09
   0   7   2    0.60    0.05
   0   7   2    0.56    0.15
   0   7   2    0.57    0.12
   0   7  -2    0.31    0.17
   0   7   2    0.56    0.05
   0   7  -2    0.57    0.12
   0   7   2    0.71    0.13
   0   7  -2    0.71    0.19
   0   7  -2    0.62    0.10
   0   7  -2    0.57    0.15
   0  -7  -2    0.42    0.10
   0  -7   2    0.78    0.20
   0  -7   2    0.48    0.17
   0  -7   2    0.56    0.12
   0  -7  -2    0.52    0.14
   0  -7  -2    0.49    0.14
   0  -7   2    0.55    0.12
   0  -7   2    0.96    0.22
   0  -7  -2    0.79    0.18
   0   7  -3    4.05    0.33
   0   7   3    4.46    0.23
   0   7   3    4.39    0.23
   0   7   3    3.73    0.28
   0   7   3    4.55    0.30
   0   7  -3    4.54    0.25
   0   7  -3    4.40    0.31
   0   7  -3    4.57    0.38
   0  -7   3    3.90    0.36
   0  -7  -3    4.26    0.30
   0  -7   3    4.16    0.26
   0  -7   3    4.03    0.25
   0  -7  -3    4.37    0.28
   0  -7  -3    4.79    0.28
   0  -7   3    4.67    0.38
   0  -7  -3    4.66    0.20
   0  -7   3    4.63    0.40
   0   7  -4    0.55    0.19
   0   7   4    0.32    0.15
   0   7  -4    0.30    0.14
   0   7   4    0.29    0.09
   0   7  -4    0.31    0.17
   0   7   4    0.57    0.14
   0   7   4    0.39    0.13
   0   7  -4    0.07    0.19
   0  -7  -4    0.39    0.09
   0  -7  -4    0.32    0.12
   0  -7  -4    0.44    0.16
   0  -7   4    0.49    0.14
   0  -7   4    0.08    0.18
   0  -7   4    0.61    0.22
   0  -7   4    0.33    0.12
   0  -7  -4    0.37    0.12
   0   7  -5    0.34    0.26
   0   7   5    0.28    0.14
   0   7  -5    0.13    0.18
   0   7   5    0.37    0.07
   0   7  -5    0.21    0.18
   0   7   5    0.42    0.11
   0   7   5    0.36    0.19
   0  -7   5    0.20    0.14
   0  -7   5    0.36    0.23
   0  -7  -5    0.22    0.15
   0  -7   5    0.20    0.20
   0  -7  -5    0.37    0.09
   0  -7  -5    0.31    0.12
   0  -7   5    0.47    0.23
   0  -7  -5    0.34    0.11
   0   7   6    0.28    0.14
   0   7  -6    0.40    0.16
   0   7  -6    0.09    0.22
   0   7   6    0.51    0.21
   0  -7   6    0.22    0.27
   0  -7   6    0.62    0.24
   0  -7  -6    0.25    0.10
   0  -7  -6    0.42    0.15
   0  -7  -6    0.46    0.10
   0  -7  -6    0.33    0.09
   0  -7  -6    0.16    0.15
   0  -7   6    0.33    0.16
   0  -7   6    0.53    0.24
   0   7   7    3.08    0.27
   0   7  -7    2.90    0.25
   0   7  -7    3.14    0.36
   0   7  -7    2.64    0.32
   0  -7   7    3.15    0.29
   0  -7   7    2.86    0.36
   0  -7  -7    2.66    0.16
   0  -7   7    2.97    0.38
   0  -7   7    3.34    0.29
   0  -7  -7    2.95    0.25
   0  -7   7    2.88    0.41
   0  -7  -7    3.38    0.31
   0   7  -8    1.41    0.22
   0   7  -8    1.12    0.29
   0   7  -8    0.72    0.39
   0   7  -8    1.44    0.29
   0   7   8    1.08    0.21
   0  -7   8    1.60    0.39
   0  -7  -8    0.99    0.15
   0  -7  -8    1.42    0.20
   0  -7   8    1.12    0.20
   0  -7   8    1.47    0.35
   0  -7  -8    1.24    0.10
   0  -7   8    1.14    0.21
   0  -7  -8    1.69    0.24
   0  -7   8    0.85    0.31
   0   7  -9    0.48    0.23
   0   7  -9   -0.08    0.28
   0   7  -9    0.83    0.35
   0   7   9    0.31    0.21
   0   7  -9    0.29    0.28
   0  -7  -9    0.22    0.13
   0  -7  -9    0.32    0.08
   0  -7   9    0.41    0.41
   0  -7   9    0.40    0.20
   0  -7  -9    0.20    0.18
   0  -7   9   -0.14    0.29
   0  -7  -9    0.38    0.23
   0  -7   9    0.94    0.35
   0  -7   9    0.36    0.21
   0   7 -10   -0.93    0.40
   0   7  10    0.16    0.20
   0   7 -10    0.23    0.24
   0   7 -10   -0.33    0.34
   0   7 -10   -0.20    0.32
   0  -7 -10    0.21    0.20
   0  -7  10    0.34    0.24
   0  -7  10    0.05    0.23
   0  -7  10    0.68    0.45
   0  -7  10   -0.09    0.34
   0  -7 -10    0.04    0.24
   0  -7 -10    0.21    0.07
   0  -7  10   -0.18    0.40
   0  -7 -10    0.15    0.12
   0   7 -11    0.32    0.29
   0   7 -11    0.12    0.47
   0   7 -11   -0.58    0.33
   0   7  11    0.07    0.23
   0   7 -11   -0.04    0.38
   0  -7 -11   -0.30    0.22
   0  -7  11   -0.53    0.49
   0  -7  11   -0.66    0.37
   0  -7 -11   -0.41    0.29
   0  -7  11   -0.10    0.45
   0  -7  11   -0.42    0.27
   0  -7  11   -0.39    0.26
   0   7 -12   -0.57    0.50
   0   7  12   -0.13    0.24
   0   7 -12   -0.03    0.32
   0   7 -12   -0.11    0.41
   0  -7  12    0.54    0.54
   0  -7  12   -0.08    0.47
   0  -7  12    0.60    0.59
   0  -7 -12    0.19    0.35
   0  -7  12   -0.28    0.33
   0  -7 -12    0.03    0.27
   0   8   0    1.50    0.14
   0   8   0    1.62    0.15
   0   8   0    1.66    0.25
   0   8   0    1.57    0.17
   0  -8   0    1.49    0.24
   0  -8   0    1.42    0.26
   0  -8   0    1.52    0.18
   0  -8   0    1.42    0.19
   0  -8   0    1.45    0.25
   0   8   1    0.41    0.18
   0   8  -1   -0.21    0.15
   0   8  -1    0.21    0.12
   0   8  -1   -0.07    0.17
   0   8   1    0.05    0.15
   0   8  -1    0.18    0.16
   0   8   1    0.14    0.09
   0   8   1    0.15    0.11
   0   8  -1    0.35    0.12
   0  -8   1    0.15    0.23
   0  -8  -1    0.29    0.21
   0  -8   1    0.29    0.13
   0  -8  -1    0.18    0.17
   0  -8   1    0.20    0.15
   0  -8   1    0.24    0.20
   0  -8  -1    0.46    0.14
   0  -8  -1    0.35    0.13
   0  -8  -1   -0.08    0.15
   0  -8   1    0.48    0.20
   0   8  -2   -0.13    0.14
   0   8  -2   -0.20    0.17
   0   8  -2   -0.15    0.18
   0   8  -2   -0.18    0.11
   0   8  -2   -0.07    0.13
   0   8   2   -0.06    0.12
   0   8   2    0.03    0.18
   0   8   2   -0.16    0.11
   0   8  -2   -0.05    0.16
   0  -8  -2    0.03    0.11
   0  -8   2   -0.08    0.12
   0  -8   2   -0.06    0.18
   0  -8  -2    0.01    0.16
   0  -8   2   -0.06    0.23
   0  -8  -2    0.21    0.20
   0  -8   2   -0.03    0.13
   0  -8   2   -0.18    0.22
   0  -8  -2   -0.21    0.15
   0  -8  -2    0.06    0.11
   0   8   3    0.58    0.15
   0   8  -3    0.88    0.25
   0   8  -3    0.74    0.24
   0   8  -3    0.78    0.16
   0   8  -3    0.94    0.25
   0  -8   3    0.86    0.24
   0  -8   3    0.71    0.26
   0  -8  -3    0.82    0.14
   0  -8   3    0.61    0.28
   0  -8  -3    0.97    0.22
   0  -8  -3    0.78    0.17
   0  -8  -3    0.70    0.18
   0  -8   3    0.66    0.15
   0  -8   3    0.87    0.18
   0   8   4    0.13    0.09
   0   8   4    0.44    0.21
   0   8  -4    0.54    0.23
   0   8  -4    0.53    0.22
   0   8  -4    0.51    0.16
   0   8  -4    0.68    0.24
   0   8   4    0.51    0.16
   0  -8   4    0.39    0.26
   0  -8   4    0.31    0.16
   0  -8  -4    0.44    0.16
   0  -8   4    0.28    0.16
   0  -8  -4    0.31    0.19
   0  -8  -4    0.39    0.12
   0  -8   4    0.41    0.29
   0  -8  -4    0.56    0.17
   0  -8   4    0.33    0.27
   0   8  -5   -0.07    0.23
   0   8   5    0.07    0.09
   0   8   5    0.19    0.16
   0   8  -5    0.01    0.17
   0   8  -5    0.06    0.24
   0   8   5   -0.07    0.21
   0  -8   5    0.31    0.16
   0  -8   5    0.17    0.29
   0  -8  -5   -0.21    0.14
   0  -8  -5   -0.06    0.18
   0  -8   5   -0.11    0.25
   0  -8   5   -0.01    0.17
   0  -8  -5   -0.18    0.10
   0  -8   5    0.02    0.27
   0  -8  -5    0.24    0.15
   0   8  -6    0.19    0.19
   0   8  -6   -0.30    0.24
   0   8   6   -0.02    0.24
   0   8   6    0.07    0.16
   0   8  -6    0.52    0.31
   0   8  -6    0.27    0.26
   0  -8  -6    0.15    0.12
   0  -8   6    0.44    0.32
   0  -8   6    0.23    0.30
   0  -8   6    0.21    0.18
   0  -8   6    0.00    0.27
   0  -8  -6    0.03    0.19
   0  -8  -6   -0.06    0.11
   0  -8  -6    0.04    0.13
   0  -8   6    0.19    0.18
   0   8  -7   -0.22    0.29
   0   8  -7    0.11    0.33
   0   8  -7   -0.05    0.21
   0   8  -7    0.22    0.28
   0   8   7    0.17    0.18
   0  -8   7    0.12    0.39
   0  -8   7   -0.28    0.19
   0  -8  -7    0.03    0.11
   0  -8   7    0.27    0.22
   0  -8  -7    0.15    0.19
   0  -8  -7    0.14    0.08
   0  -8  -7   -0.12    0.08
   0  -8   7    0.48    0.35
   0   8  -8    0.88    0.34
   0   8   8    0.35    0.21
   0   8  -8    0.14    0.33
   0   8  -8   -0.33    0.37
   0   8  -8    0.91    0.27
   0  -8  -8    0.81    0.23
   0  -8   8    0.98    0.41
   0  -8  -8    0.49    0.21
   0  -8  -8    0.48    0.11
   0  -8   8    0.31    0.25
   0  -8  -8    0.62    0.22
   0  -8   8    0.98    0.44
   0  -8   8    0.47    0.35
   0  -8   8   -0.06    0.21
   0   8  -9   -0.02    0.43
   0   8  -9    0.19    0.28
   0   8  -9    0.05    0.36
   0   8  -9   -0.18    0.35
   0   8   9   -0.05    0.20
   0  -8   9    0.79    0.28
   0  -8   9    0.35    0.47
   0  -8   9    0.17    0.43
   0  -8   9   -0.28    0.38
   0  -8   9    0.28    0.27
   0  -8  -9   -0.07    0.19
   0  -8  -9    0.19    0.11
   0  -8  -9   -0.24    0.25
   0  -8  -9   -0.34    0.24
   0   8 -10    0.05    0.32
   0   8 -10   -0.94    0.47
   0   8  10    0.23    0.23
   0   8 -10   -0.52    0.43
   0  -8  10   -0.26    0.46
   0  -8  10    0.11    0.30
   0  -8 -10   -0.07    0.24
   0  -8  10   -1.02    0.54
   0  -8  10   -0.15    0.53
   0  -8 -10    0.44    0.32
   0  -8 -10    0.18    0.11
   0  -8 -10    0.42    0.20
   0   8  11    0.03    0.23
   0   8 -11   -0.43    0.50
   0   8 -11   -0.50    0.44
   0   8 -11   -0.98    0.51
   0  -8  11   -0.14    0.54
   0  -8 -11   -0.36    0.27
   0  -8  11    0.12    0.62
   0  -8  11    0.67    0.63
   0  -8 -11    0.55    0.37
   0   9   0    0.18    0.21
   0   9   0   -0.11    0.18
   0   9   0   -0.05    0.12
   0   9   0   -0.10    0.20
   0   9   0   -0.06    0.15
   0   9   0    0.09    0.14
   0  -9   0   -0.11    0.23
   0  -9   0   -0.27    0.20
   0  -9   0   -0.02    0.15
   0  -9   0   -0.08    0.28
   0  -9   0   -0.21    0.15
   0   9  -1    0.68    0.21
   0   9  -1    1.34    0.23
   0   9  -1    1.07    0.26
   0   9  -1    1.07    0.16
   0   9   1    1.34    0.25
   0   9   1    1.11    0.26
   0  -9  -1    1.07    0.19
   0  -9   1    0.91    0.19
   0  -9   1    0.79    0.32
   0  -9  -1    0.67    0.29
   0  -9  -1    1.03    0.23
   0  -9   1    1.24    0.29
   0  -9   1    0.65    0.25
   0  -9  -1    1.19    0.26
   0  -9  -1    0.93    0.17
   0  -9   1    1.03    0.19
   0   9  -2    0.06    0.22
   0   9  -2    0.11    0.14
   0   9  -2    0.23    0.20
   0   9   2   -0.03    0.24
   0   9  -2    0.07    0.17
   0   9  -2   -0.19    0.21
   0   9   2    0.23    0.16
   0   9   2   -0.16    0.14
   0   9  -2   -0.08    0.25
   0   9   2    0.47    0.19
   0  -9   2    0.06    0.29
   0  -9   2    0.21    0.24
   0  -9  -2    0.25    0.16
   0  -9   2    0.29    0.26
   0  -9   2    0.05    0.17
   0  -9  -2    0.15    0.20
   0  -9  -2    0.06    0.15
   0  -9   2   -0.10    0.18
   0  -9  -2   -0.17    0.19
   0   9  -3    1.49    0.22
   0   9   3    0.66    0.26
   0   9   3    1.80    0.23
   0   9  -3    1.12    0.31
   0   9  -3    1.66    0.28
   0   9  -3    1.57    0.28
   0  -9   3    1.15    0.22
   0  -9  -3    1.82    0.26
   0  -9  -3    1.60    0.30
   0  -9   3    1.27    0.36
   0  -9  -3    1.68    0.25
   0  -9  -3    1.48    0.19
   0  -9  -3    1.21    0.19
   0  -9   3    1.55    0.22
   0  -9   3    1.71    0.35
   0  -9   3    1.23    0.37
   0   9   4   -0.01    0.16
   0   9   4    0.32    0.14
   0   9  -4    0.05    0.14
   0   9  -4   -0.32    0.27
   0   9   4   -0.18    0.25
   0   9  -4    0.21    0.19
   0   9   4    0.15    0.17
   0   9  -4   -0.23    0.29
   0   9  -4    0.12    0.26
   0  -9   4    0.51    0.21
   0  -9  -4    0.28    0.21
   0  -9  -4    0.22    0.19
   0  -9   4    0.24    0.32
   0  -9   4   -0.21    0.29
   0  -9  -4   -0.19    0.26
   0  -9   4    0.04    0.20
   0  -9   4    0.11    0.35
   0   9  -5    0.09    0.22
   0   9   5    0.12    0.12
   0   9  -5   -0.13    0.33
   0   9   5    0.21    0.29
   0   9  -5   -0.27    0.28
   0   9   5    0.15    0.14
   0   9   5    0.26    0.19
   0   9  -5    0.38    0.29
   0  -9  -5   -0.02    0.17
   0  -9   5   -0.19    0.35
   0  -9  -5    0.18    0.15
   0  -9  -5   -0.28    0.26
   0  -9   5    0.14    0.23
   0  -9  -5    0.13    0.19
   0  -9   5   -0.09    0.32
   0  -9   5    0.14    0.20
   0  -9   5    0.74    0.36
   0   9  -6    0.29    0.25
   0   9  -6    0.04    0.40
   0   9  -6    0.41    0.33
   0   9   6   -0.01    0.20
   0   9  -6   -0.45    0.31
   0   9   6    0.07    0.30
   0  -9  -6    0.10    0.17
   0  -9   6    0.39    0.26
   0  -9  -6   -0.09    0.25
   0  -9   6   -0.10    0.23
   0  -9   6    0.48    0.42
   0  -9   6    0.68    0.40
   0  -9   6    0.18    0.34
   0  -9  -6    0.16    0.17
   0  -9  -6    0.31    0.15
   0   9   7   -0.30    0.19
   0   9  -7    0.28    0.25
   0   9  -7   -0.33    0.37
   0   9  -7   -0.12    0.41
   0   9  -7    0.43    0.38
   0  -9  -7   -0.08    0.13
   0  -9   7   -0.42    0.42
   0  -9  -7    0.01    0.15
   0  -9   7    0.67    0.46
   0  -9   7    0.34    0.28
   0  -9  -7    0.08    0.27
   0  -9   7    0.04    0.26
   0  -9  -7    0.01    0.13
   0  -9   7    0.20    0.42
   0   9  -8    0.22    0.29
   0   9  -8    0.42    0.43
   0   9  -8    0.32    0.51
   0   9   8    0.07    0.23
   0   9  -8   -0.59    0.40
   0  -9  -8    0.21    0.27
   0  -9  -8    0.07    0.16
   0  -9  -8    0.15    0.28
   0  -9   8   -0.23    0.35
   0  -9   8   -0.01    0.47
   0  -9   8    0.91    0.49
   0  -9   8    0.06    0.56
   0   9  -9   -0.08    0.52
   0   9   9    0.01    0.23
   0   9  -9   -0.11    0.48
   0   9  -9   -0.28    0.33
   0  -9   9    0.20    0.59
   0  -9   9   -1.01    0.49
   0  -9  -9   -0.25    0.26
   0  -9   9   -0.71    0.64
   0  -9  -9    0.29    0.29
   0  -9  -9   -0.05    0.17
   0  10   0   -0.47    0.17
   0  10   0    0.60    0.32
   0  10   0    0.03    0.26
   0  10   0   -0.04    0.15
   0  10   0    0.24    0.29
   0 -10   0    0.21    0.29
   0 -10   0   -0.02    0.24
   0 -10   0   -0.30    0.27
   0 -10   0   -0.11    0.21
   0 -10   0   -0.16    0.38
   0  10  -1    0.10    0.24
   0  10   1    0.37    0.28
   0  10   1    0.02    0.21
   0  10  -1    0.16    0.29
   0  10  -1    0.38    0.27
   0  10  -1   -0.03    0.18
   0  10  -1    0.16    0.31
   0  10   1    0.73    0.28
   0 -10   1    0.01    0.40
   0 -10   1    0.72    0.33
   0 -10  -1    0.13    0.21
   0 -10  -1   -0.33    0.27
   0 -10  -1    0.34    0.23
   0 -10   1    0.31    0.31
   0 -10   1    0.21    0.23
   0 -10  -1    0.17    0.36
   0 -10  -1    0.45    0.28
   0 -10   1    0.25    0.24
   0  10   2    0.10    0.20
   0  10  -2    0.01    0.28
   0  10  -2    0.02    0.29
   0  10  -2   -0.29    0.26
   0  10   2    0.87    0.31
   0  10  -2   -0.37    0.32
   0  10  -2    0.14    0.24
   0  10   2    0.18    0.24
   0 -10  -2   -0.22    0.27
   0 -10   2    0.12    0.44
   0 -10  -2    0.21    0.21
   0 -10   2   -0.04    0.36
   0 -10   2   -0.26    0.32
   0 -10  -2   -0.08    0.26
   0 -10   2    0.10    0.23
   0 -10   2    0.35    0.24
   0 -10  -2   -0.09    0.37
   0 -10  -2    0.16    0.22
   0  10  -3    0.65    0.36
   0  10   3    1.04    0.34
   0  10  -3    0.11    0.37
   0  10  -3    0.03    0.28
   0  10   3   -0.17    0.18
   0  10  -3    0.36    0.24
   0  10  -3    0.26    0.33
   0  10   3    0.67    0.25
   0  10   3   -0.01    0.20
   0 -10   3    1.07    0.47
   0 -10   3    0.20    0.26
   0 -10  -3    0.21    0.21
   0 -10  -3    0.47    0.38
   0 -10   3    0.64    0.45
   0 -10  -3    0.56    0.29
   0 -10   3   -0.33    0.34
   0 -10  -3    0.52    0.23
   0 -10   3    0.51    0.25
   0 -10  -3    0.90    0.30
   0  10  -4    0.17    0.25
   0  10   4    0.34    0.38
   0  10  -4    0.51    0.36
   0  10  -4   -0.23    0.34
   0  10   4   -0.09    0.21
   0  10  -4    0.93    0.41
   0  10   4    0.33    0.23
   0  10  -4    0.77    0.30
   0  10   4   -0.13    0.18
   0 -10   4    1.09    0.51
   0 -10  -4    0.90    0.28
   0 -10  -4    0.54    0.23
   0 -10  -4    0.36    0.37
   0 -10  -4    0.44    0.22
   0 -10   4   -0.06    0.38
   0 -10  -4    0.11    0.27
   0 -10   4   -0.02    0.44
   0 -10   4    0.68    0.31
   0 -10   4    0.86    0.30
   0  10   5    0.24    0.19
   0  10  -5   -0.35    0.31
   0  10  -5    0.13    0.43
   0  10  -5   -0.50    0.38
   0  10   5   -0.24    0.15
   0  10   5   -0.04    0.40
   0  10  -5    0.84    0.39
   0  10   5    0.00    0.22
   0  10  -5    0.03    0.29
   0 -10   5   -0.46    0.43
   0 -10   5   -0.45    0.47
   0 -10  -5    0.02    0.22
   0 -10   5    0.60    0.53
   0 -10  -5   -0.41    0.23
   0 -10   5   -0.08    0.32
   0 -10  -5    0.24    0.26
   0 -10  -5    0.16    0.22
   0 -10  -5    0.06    0.36
   0  10  -6    0.36    0.33
   0  10   6   -0.06    0.22
   0  10  -6    0.64    0.47
   0  10   6   -0.29    0.42
   0  10  -6   -0.45    0.49
   0  10  -6   -1.00    0.41
   0 -10  -6    0.56    0.23
   0 -10  -6   -0.09    0.22
   0 -10  -6    0.27    0.22
   0 -10   6   -0.08    0.48
   0 -10   6   -0.26    0.54
   0 -10   6    0.01    0.55
   0  10  -7    0.44    0.36
   0  10  -7   -0.63    0.47
   0  10  -7    0.01    0.64
   0 -10  -7    0.25    0.18
   0 -10  -7    0.27    0.37
   0 -10   7    0.54    0.63
   0 -10  -7   -0.19    0.17
   0 -10  -7    0.33    0.24
   0 -10   7   -0.06    0.53
   0  11   0    0.34    0.41
   0 -11   0   -0.34    0.39
   0 -11   0   -0.12    0.31
   0 -11   0    0.39    0.32
   0 -11   0    0.67    0.53
   0  11   1    0.04    0.43
   0  11  -1   -0.28    0.23
   0  11  -1    0.56    0.39
   0 -11  -1    0.19    0.30
   0 -11   1    0.57    0.56
   0 -11   1   -0.97    0.43
   0 -11  -1   -0.49    0.28
   0 -11   1    0.12    0.32
   0 -11  -1    0.32    0.51
   0 -11  -1   -0.22    0.47
   0  11   2    0.42    0.43
   0  11  -2   -0.28    0.40
   0  11  -2   -0.03    0.27
   0  11  -2    0.37    0.42
   0 -11  -2    0.60    0.31
   0 -11  -2    0.16    0.49
   0 -11   2   -0.07    0.53
   0 -11   2    0.13    0.58
   0 -11   2    0.73    0.35
   0 -11  -2    0.03    0.30
  -1   0  16    1.04    0.36
   1   0 -16    0.15    0.38
   1   0 -16    0.74    0.24
   1   0 -16    0.61    0.36
  -1   0  16    0.86    0.32
  -1   0  16    0.90    0.28
   1   0 -16    0.51    0.29
   1   0 -16   -0.03    0.34
   1   0 -15   -0.06    0.30
  -1   0  15   -0.34    0.24
   1   0 -15   -0.56    0.21
  -1   0  15   -0.37    0.21
  -1   0  15   -0.36    0.25
  -1   0  15   -0.06    0.18
   1   0 -15   -0.13    0.28
  -1   0  15    0.18    0.22
   1   0 -15   -0.04    0.27
   1   0 -15   -0.12    0.18
  -1   0  14    0.08    0.18
   1   0 -14    0.19    0.26
  -1   0  14    0.33    0.21
  -1   0  14    0.51    0.22
  -1   0  14    0.41    0.17
   1   0 -14    0.29    0.18
   1   0 -14    0.24    0.24
   1   0 -14    0.28    0.23
   1   0 -14    0.15    0.18
   1   0 -13    0.06    0.20
  -1   0  13   -0.04    0.17
   1   0 -13    0.24    0.14
  -1   0  13   -0.25    0.14
  -1   0  13   -0.09    0.16
   1   0 -13   -0.10    0.14
   1   0 -13   -0.07    0.17
   1   0 -13    0.08    0.19
  -1   0  13   -0.16    0.13
  -1   0  12    0.46    0.17
   1   0 -12    0.33    0.18
   1   0 -12    0.30    0.14
   1   0 -12    0.06    0.17
  -1   0  12    0.46    0.15
   1   0 -12    0.32    0.13
  -1   0  12    0.41    0.16
   1   0 -12    0.24    0.17
  -1   0  12    0.01    0.13
  -1   0  11    0.08    0.11
   1   0 -11    0.08    0.10
   1   0 -11    0.17    0.14
  -1   0  11   -0.06    0.13
   1   0 -11   -0.14    0.12
  -1   0  11   -0.06    0.09
   1   0 -11   -0.15    0.14
  -1   0  11    0.13    0.12
  -1   0  11   -0.26    0.14
  -1   0  10   18.33    0.59
   1   0 -10   19.64    0.55
   1   0 -10   19.56    0.54
   1   0 -10   19.67    0.60
   1   0 -10   20.07    0.49
  -1   0  10   20.24    0.54
   1   0 -10   19.62    0.53
  -1   0  10   19.51    0.54
  -1   0  10   19.74    0.57
  -1   0  10   19.70    0.55
   1   0  -9    0.13    0.10
   1   0  -9    0.06    0.07
  -1   0   9   -0.15    0.06
  -1   0   9    0.02    0.09
  -1   0   9   -0.01    0.09
   1   0  -9   -0.04    0.09
  -1   0   9    0.00    0.11
   1   0  -9    0.05    0.09
   1   0  -9    0.00    0.07
  -1   0   9   -0.07    0.07
  -1   0   8    0.54    0.11
  -1   0   8    0.52    0.12
  -1   0   8    0.58    0.10
   1   0  -8    0.59    0.09
  -1   0   8    0.56    0.05
  -1   0   8    0.27    0.08
   1   0  -8    0.54    0.12
   1   0  -8    0.49    0.09
   1   0  -8    0.49    0.09
  -1   0   8    0.49    0.11
   1   0  -8    0.61    0.08
  -1   0   7    0.11    0.06
   1   0  -7    0.02    0.04
  -1   0   7    0.03    0.04
  -1   0   7    0.01    0.06
  -1   0   7   -0.06    0.02
   1   0  -7    0.03    0.06
   1   0  -7    0.05    0.06
  -1   0   7   -0.03    0.07
  -1   0   7   -0.07    0.08
   1   0  -7   -0.08    0.06
   1   0  -7   -0.02    0.05
  -1   0   7   -0.03    0.05
  -1   0   6   20.93    0.45
  -1   0   6   20.93    0.48
  -1   0   6   20.72    0.52
   1   0  -6   20.65    0.50
  -1   0   6   20.66    0.51
   1   0  -6   20.98    0.53
  -1   0   6   20.80    0.43
   1   0  -6   21.30    0.46
   1   0  -6   20.90    0.49
   1   0  -6   21.34    0.49
  -1   0   6   20.46    0.51
  -1   0   6   21.64    0.53
  -1   0   5    0.01    0.02
  -1   0   5   -0.02    0.06
   1   0  -5    0.00    0.04
   1   0  -5    0.06    0.04
   1   0  -5   -0.04    0.04
   1   0  -5    0.01    0.03
  -1   0   5   -0.03    0.03
   1   0  -5    0.00    0.04
  -1   0   5   -0.03    0.05
  -1   0   5   -0.03    0.04
  -1   0   5    0.02    0.03
  -1   0   5    0.04    0.04
   1   0  -4    0.03    0.03
  -1   0   4    0.03    0.04
  -1   0   4    0.12    0.06
  -1   0   4    0.12    0.04
  -1   0   4    0.09    0.03
   1   0  -4    0.05    0.03
  -1   0   4    0.04    0.03
   1   0  -4    0.05    0.03
   1   0  -4    0.12    0.04
  -1   0   4    0.09    0.04
  -1   0   4    0.08    0.02
   1   0  -4    0.09    0.04
   1   0  -3   -0.06    0.03
  -1   0   3   -0.04    0.03
   1   0  -3   -0.02    0.03
   1   0  -3   -0.07    0.03
  -1   0   3   -0.02    0.03
  -1   0   3    0.00    0.02
  -1   0   3   -0.01    0.02
   1   0  -3    0.00    0.03
  -1   0   3    0.03    0.05
   1   0  -3    0.00    0.02
  -1   0   2   35.66    0.72
  -1   0   2   35.34    0.71
   1   0  -2   36.05    0.70
  -1   0   2   37.14    0.73
   1   0  -2   35.77    0.72
   1   0  -2   36.38    0.72
   1   0  -2   35.95    0.71
  -1   0  -1   -0.02    0.01
  -1   0  -1    0.01    0.01
   1   0   1    0.00    0.01
  -1   0  -1    0.01    0.01
  -1   0  -1    0.01    0.01
   1   0   2   63.80    1.26
  -1   0  -2   64.59    1.26
  -1   0  -2   62.65    1.27
   1   0   2   64.89    1.27
   1   0   2   66.78    1.28
  -1   0  -2   62.32    1.27
  -1   0  -2   64.89    1.26
  -1   0  -2   67.87    1.26
   1   0   2   66.21    1.26
   1   0   2   63.48    1.27
  -1   0  -3    0.02    0.03
  -1   0  -3    0.00    0.02
  -1   0  -3   -0.01    0.03
   1   0   3    0.02    0.02
  -1   0  -3    0.00    0.04
   1   0   3   -0.02    0.04
   1   0   3   -0.02    0.03
   1   0   3   -0.02    0.02
  -1   0  -3   -0.04    0.03
   1   0   3    0.03    0.03
   1   0   3   -0.02    0.02
  -1   0  -3    0.02    0.03
  -1   0  -4   52.90    1.08
  -1   0  -4   53.51    1.07
   1   0   4   52.90    1.11
  -1   0  -4   53.72    1.12
  -1   0  -4   54.55    1.09
  -1   0  -4   53.66    1.09
   1   0   4   54.58    1.10
   1   0   4   55.39    1.08
   1   0   4   54.47    1.10
  -1   0  -4   53.42    1.11
   1   0   4   53.36    1.07
   1   0   4   54.40    1.06
   1   0   5   -0.03    0.06
  -1   0  -5    0.09    0.05
   1   0   5   -0.02    0.04
   1   0   5   -0.02    0.04
  -1   0  -5   -0.02    0.04
  -1   0  -5    0.01    0.04
  -1   0  -5    0.00    0.03
   1   0   5   -0.07    0.02
  -1   0  -5   -0.05    0.05
   1   0   5   -0.01    0.04
   1   0   5   -0.03    0.05
   1   0   5   -0.06    0.04
   1   0   6   12.80    0.35
  -1   0  -6   13.01    0.35
  -1   0  -6   12.78    0.34
   1   0   6   13.35    0.34
  -1   0  -6   12.97    0.31
  -1   0  -6   13.01    0.36
   1   0   6   12.63    0.34
   1   0   6   12.57    0.37
   1   0   6   13.26    0.38
  -1   0  -6   13.23    0.38
   1   0   6   13.46    0.30
  -1   0  -7    0.01    0.06
  -1   0  -7    0.08    0.07
   1   0   7   -0.03    0.05
   1   0   7    0.10    0.05
   1   0   7    0.06    0.08
  -1   0  -7    0.01    0.06
   1   0   7    0.04    0.03
   1   0   7   -0.05    0.04
   1   0   7    0.10    0.07
  -1   0  -7    0.03    0.05
  -1   0  -7    0.12    0.07
   1   0   7    0.04    0.06
   1   0   8    0.02    0.09
   1   0   8    0.01    0.08
  -1   0  -8    0.07    0.07
  -1   0  -8    0.10    0.08
   1   0   8   -0.06    0.06
   1   0   8   -0.03    0.08
  -1   0  -8   -0.02    0.08
  -1   0  -8    0.05    0.07
  -1   0  -8   -0.01    0.09
   1   0   8    0.00    0.03
   1   0   8   -0.04    0.07
   1   0   8   -0.01    0.03
  -1   0  -9   -0.01    0.07
  -1   0  -9   -0.05    0.07
  -1   0  -9    0.06    0.10
   1   0   9   -0.13    0.11
  -1   0  -9   -0.18    0.09
   1   0   9    0.09    0.09
   1   0   9    0.07    0.09
   1   0   9   -0.11    0.07
  -1   0  -9   -0.01    0.10
   1   0   9   -0.04    0.07
   1   0  10   23.58    0.67
   1   0  10   24.59    0.63
  -1   0 -10   25.34    0.64
  -1   0 -10   23.50    0.63
   1   0  10   25.09    0.64
  -1   0 -10   24.39    0.58
   1   0  10   22.78    0.68
   1   0  10   24.35    0.61
  -1   0 -10   24.86    0.69
  -1   0 -11    0.15    0.13
  -1   0 -11    0.02    0.11
   1   0  11    0.10    0.12
   1   0  11    0.00    0.15
   1   0  11    0.06    0.12
  -1   0 -11   -0.07    0.10
   1   0  11    0.06    0.10
   1   0  11    0.11    0.13
  -1   0 -11   -0.06    0.13
  -1   0 -11    0.03    0.15
   1   0  12   -0.01    0.15
  -1   0 -12    0.18    0.14
  -1   0 -12    0.16    0.16
   1   0  12    0.04    0.14
   1   0  12   -0.02    0.13
  -1   0 -12    0.20    0.17
  -1   0 -12    0.03    0.17
  -1   0 -12    0.00    0.13
   1   0  12    0.09    0.13
  -1   0 -13    0.03    0.20
   1   0  13    0.26    0.21
  -1   0 -13    0.15    0.19
  -1   0 -13   -0.11    0.14
   1   0  13   -0.19    0.17
   1   0  13    0.01    0.14
  -1   0 -13    0.21    0.16
   1   0  13   -0.03    0.18
  -1   0 -13   -0.36    0.19
   1   0  13   -0.05    0.13
   1   0  14   -0.10    0.20
   1   0  14    0.08    0.20
  -1   0 -14   -0.17    0.23
  -1   0 -14   -0.02    0.25
  -1   0 -14    0.14    0.17
   1   0  14    0.12    0.16
   1   0  14    0.19    0.15
  -1   0 -14    0.22    0.34
  -1   0 -14   -0.03    0.24
   1   0  14    0.05    0.24
   1   0  15    0.07    0.19
  -1   0 -15   -0.01    0.21
   1   0  15    0.17    0.25
  -1   0 -15   -0.17    0.29
  -1   0 -15    0.09    0.23
   1   0  15   -0.07    0.21
  -1   0 -15    0.12    0.28
   1   0  15    0.15    0.26
   1   0  15    0.35    0.30
  -1   0 -15    0.69    0.33
   1   1 -16    0.06    0.31
   1   1 -16    0.32    0.30
   1   1 -16    0.19    0.41
  -1   1  16    0.29    0.24
   1   1 -16   -0.34    0.35
  -1   1  16    0.50    0.35
  -1  -1  16    0.36    0.34
  -1  -1  16   -0.78    0.26
   1  -1 -16    0.07    0.21
   1  -1 -16   -0.59    0.35
   1  -1 -16   -0.44    0.27
  -1  -1  16    0.48    0.38
   1  -1 -16    0.03    0.34
   1  -1 -16   -0.17    0.26
   1   1 -15   -0.19    0.23
   1   1 -15    0.02    0.35
   1   1 -15   -0.01    0.33
  -1   1  15   -0.15    0.25
  -1   1  15    0.18    0.23
  -1   1  15    0.21    0.14
   1   1 -15    0.58    0.29
   1   1 -15    0.25    0.23
   1  -1 -15   -0.03    0.28
   1  -1 -15    0.05    0.17
   1  -1 -15   -0.08    0.20
  -1  -1  15   -0.34    0.21
  -1  -1  15    0.13    0.27
   1  -1 -15    0.31    0.27
  -1  -1  15    0.02    0.27
  -1  -1  15   -0.12    0.28
   1  -1 -15   -0.12    0.23
   1   1 -14    0.19    0.26
  -1   1  14    0.33    0.21
  -1   1  14    0.16    0.12
   1   1 -14    0.20    0.28
  -1   1  14    0.05    0.13
  -1   1  14    0.09    0.22
   1   1 -14    0.04    0.23
   1   1 -14   -0.01    0.19
  -1   1  14    0.15    0.21
   1   1 -14   -0.02    0.18
  -1  -1  14    0.28    0.25
  -1  -1  14   -0.05    0.20
   1  -1 -14   -0.08    0.19
   1  -1 -14    0.16    0.14
   1  -1 -14   -0.17    0.22
  -1  -1  14   -0.04    0.19
  -1  -1  14   -0.02    0.17
   1  -1 -14   -0.03    0.16
  -1  -1  14   -0.03    0.21
   1  -1 -14    0.18    0.21
  -1   1  13    0.04    0.12
   1   1 -13    0.51    0.16
  -1   1  13    0.42    0.16
   1   1 -13    0.30    0.17
   1   1 -13    0.27    0.19
   1   1 -13    0.35    0.23
  -1   1  13    0.01    0.18
  -1   1  13    0.04    0.10
   1   1 -13    0.38    0.24
  -1  -1  13    0.20    0.17
   1  -1 -13    0.16    0.14
   1  -1 -13    0.26    0.13
   1  -1 -13    0.12    0.17
  -1  -1  13    0.11    0.18
  -1  -1  13    0.09    0.14
   1  -1 -13    0.24    0.20
  -1  -1  13    0.40    0.19
   1  -1 -13    0.41    0.18
  -1  -1  13    0.18    0.19
  -1   1  12    0.08    0.11
   1   1 -12    0.20    0.14
   1   1 -12    0.16    0.15
   1   1 -12    0.23    0.20
  -1   1  12    0.17    0.17
   1   1 -12    0.21    0.20
  -1   1  12   -0.07    0.18
   1   1 -12    0.09    0.13
  -1   1  12    0.01    0.12
  -1  -1  12   -0.23    0.16
   1  -1 -12    0.20    0.16
  -1  -1  12    0.11    0.14
   1  -1 -12    0.18    0.16
   1  -1 -12    0.18    0.11
  -1  -1  12    0.18    0.13
   1  -1 -12    0.28    0.16
  -1  -1  12    0.07    0.15
  -1  -1  12    0.20    0.16
   1  -1 -12    0.07    0.10
   1   1 -11    8.95    0.51
   1   1 -11    8.37    0.40
  -1   1  11    9.29    0.32
  -1   1  11    9.19    0.41
  -1   1  11    7.69    0.31
   1   1 -11    9.45    0.34
  -1   1  11    8.95    0.34
   1   1 -11    9.66    0.38
  -1   1  11    8.65    0.36
   1   1 -11    8.68    0.37
  -1  -1  11    8.80    0.41
  -1  -1  11    8.47    0.34
   1  -1 -11    8.77    0.35
   1  -1 -11    8.85    0.37
  -1  -1  11    9.36    0.28
  -1  -1  11    8.32    0.41
   1  -1 -11    9.10    0.34
  -1  -1  11    8.82    0.24
   1  -1 -11    8.97    0.31
   1  -1 -11    8.82    0.29
   1   1 -10    0.68    0.13
  -1   1  10    0.96    0.14
  -1   1  10    0.72    0.14
   1   1 -10    0.79    0.12
  -1   1  10    0.90    0.12
   1   1 -10    0.84    0.14
   1   1 -10    0.64    0.15
  -1   1  10    0.70    0.17
  -1   1  10    0.70    0.10
  -1  -1  10    0.77    0.16
   1  -1 -10    0.74    0.14
  -1  -1  10    0.72    0.13
   1  -1 -10    0.85    0.13
  -1  -1  10    0.58    0.15
   1  -1 -10    0.77    0.10
   1  -1 -10    1.02    0.14
  -1  -1  10    1.06    0.19
  -1  -1  10    0.72    0.09
   1  -1 -10    0.76    0.10
  -1  -1  10    0.78    0.14
  -1  -1  10    0.80    0.12
   1   1  -9    1.02    0.14
  -1   1   9    0.94    0.15
  -1   1   9    1.14    0.13
  -1   1   9    0.95    0.11
   1   1  -9    1.11    0.15
  -1   1   9    1.01    0.11
   1   1  -9    1.18    0.15
   1   1  -9    1.11    0.12
  -1   1   9    0.81    0.13
   1   1  -9    0.91    0.14
   1  -1  -9    1.28    0.14
  -1  -1   9    1.08    0.12
  -1  -1   9    1.13    0.14
  -1  -1   9    1.16    0.13
  -1  -1   9    1.12    0.11
  -1  -1   9    1.04    0.16
   1  -1  -9    1.07    0.13
  -1  -1   9    0.93    0.13
   1  -1  -9    1.07    0.12
   1  -1  -9    1.10    0.12
   1  -1  -9    1.01    0.09
  -1   1   8   -0.04    0.06
   1   1  -8    0.00    0.06
  -1   1   8    0.10    0.09
   1   1  -8    0.04    0.09
  -1   1   8    0.04    0.07
  -1   1   8    0.05    0.08
   1   1  -8    0.00    0.09
  -1   1   8   -0.04    0.05
   1   1  -8    0.00    0.08
   1   1  -8    0.09    0.08
   1  -1  -8   -0.03    0.07
   1  -1  -8    0.02    0.07
  -1  -1   8    0.06    0.09
  -1  -1   8    0.01    0.05
   1  -1  -8    0.02    0.05
  -1  -1   8   -0.02    0.08
   1  -1  -8    0.00    0.05
   1  -1  -8   -0.03    0.06
  -1  -1   8    0.00    0.08
  -1  -1   8   -0.15    0.07
  -1  -1   8    0.05    0.06
   1   1  -7    8.67    0.30
   1   1  -7    8.72    0.30
  -1   1   7    9.01    0.31
  -1   1   7    9.00    0.26
   1   1  -7    8.80    0.28
  -1   1   7    8.96    0.27
  -1   1   7    8.65    0.25
   1   1  -7    8.96    0.26
  -1   1   7    8.74    0.29
   1   1  -7    9.33    0.35
  -1  -1   7    8.95    0.24
   1  -1  -7    9.08    0.25
   1  -1  -7    8.95    0.22
  -1  -1   7    8.76    0.29
  -1  -1   7    8.42    0.31
  -1  -1   7    8.50    0.28
   1  -1  -7    9.22    0.27
   1  -1  -7    8.83    0.25
   1  -1  -7    8.93    0.28
  -1  -1   7    9.19    0.28
  -1  -1   7    9.07    0.32
  -1   1   6    0.00    0.04
   1   1  -6   -0.01    0.07
  -1   1   6    0.03    0.04
   1   1  -6   -0.04    0.06
  -1   1   6   -0.01    0.07
  -1   1   6   -0.04    0.03
   1   1  -6    0.12    0.07
   1   1  -6   -0.05    0.05
   1   1  -6    0.01    0.04
  -1   1   6   -0.04    0.06
  -1  -1   6   -0.01    0.07
   1  -1  -6    0.00    0.04
  -1  -1   6    0.02    0.04
  -1  -1   6    0.03    0.04
  -1  -1   6    0.05    0.06
  -1  -1   6    0.01    0.06
   1  -1  -6    0.02    0.03
   1  -1  -6   -0.01    0.03
   1  -1  -6    0.01    0.05
  -1  -1   6   -0.06    0.05
   1  -1  -6    0.01    0.04
  -1   1   5   12.71    0.34
  -1   1   5   12.01    0.33
  -1   1   5   12.65    0.29
   1   1  -5   12.43    0.34
   1   1  -5   11.84    0.35
   1   1  -5   12.93    0.30
  -1   1   5   12.47    0.30
   1   1  -5   12.46    0.38
  -1   1   5   12.31    0.29
   1   1  -5   12.27    0.32
  -1  -1   5   12.57    0.30
   1  -1  -5   12.49    0.29
   1  -1  -5   12.43    0.31
  -1  -1   5   12.49    0.34
   1  -1  -5   12.79    0.30
  -1  -1   5   11.91    0.31
   1  -1  -5   12.55    0.26
   1  -1  -5   12.40    0.28
  -1  -1   5   12.22    0.36
  -1  -1   5   12.57    0.38
  -1  -1   5   12.58    0.33
  -1   1   4    0.71    0.08
   1   1  -4    0.62    0.08
   1   1  -4    0.59    0.08
  -1   1   4    0.61    0.05
   1   1  -4    0.64    0.06
  -1   1   4    0.74    0.06
   1   1  -4    0.51    0.06
   1   1  -4    0.64    0.07
  -1   1   4    0.58    0.05
  -1   1   4    0.63    0.07
   1  -1  -4    0.66    0.03
  -1  -1   4    0.64    0.06
  -1  -1   4    0.57    0.06
  -1  -1   4    0.55    0.08
   1  -1  -4    0.73    0.09
  -1  -1   4    0.70    0.08
   1  -1  -4    0.66    0.06
   1  -1  -4    0.72    0.06
   1  -1  -4    0.69    0.04
  -1  -1   4    0.71    0.09
   1  -1  -4    0.62    0.04
  -1  -1   4    0.83    0.09
  -1   1   3   13.60    0.30
  -1   1   3   14.33    0.33
  -1   1   3   14.28    0.34
  -1   1   3   13.63    0.29
   1   1  -3   13.60    0.35
   1   1  -3   13.00    0.31
   1   1  -3   13.94    0.31
   1   1  -3   12.74    0.36
   1  -1  -3   14.42    0.34
  -1  -1   3   14.58    0.33
  -1  -1   3   13.84    0.36
  -1  -1   3   13.64    0.31
   1  -1  -3   14.01    0.29
  -1  -1   3   13.34    0.31
   1  -1  -3   14.09    0.30
   1  -1  -3   13.89    0.30
  -1   1   2   32.62    0.67
  -1   1   2   33.84    0.66
   1   1  -2   33.03    0.67
   1   1  -2   32.48    0.65
  -1   1   2   31.69    0.63
   1   1  -2   32.11    0.70
  -1   1   2   32.32    0.63
   1   1  -2   31.18    0.68
   1   1  -2   31.01    0.65
  -1  -1   2   32.54    0.69
   1  -1  -2   32.44    0.63
   1  -1  -2   32.14    0.63
  -1  -1   2   30.48    0.70
   1  -1  -2   33.47    0.67
   1  -1  -2   32.52    0.63
  -1  -1   2   31.17    0.67
   1  -1  -2   30.59    0.66
  -1  -1   2   32.43    0.65
   1   1  -1   55.43    1.09
   1   1  -1   53.33    1.07
  -1   1   1   57.11    1.06
   1   1  -1   48.30    1.08
  -1   1   1   54.43    1.07
   1   1  -1   55.13    1.11
  -1   1   1   58.73    1.08
  -1   1   1   54.85    1.05
  -1  -1   1   53.91    1.09
   1  -1  -1   54.15    1.07
  -1  -1   1   52.34    1.11
   1  -1  -1   53.90    1.07
  -1  -1   1   54.00    1.07
   1  -1  -1   54.90    1.07
  -1  -1   1   52.94    1.07
  -1  -1   1   56.78    1.09
   1  -1  -1   55.76    1.06
   1  -1  -1   55.67    1.05
  -1   1   0    1.53    0.07
  -1   1   0    1.57    0.05
  -1   1   0    1.56    0.05
   1   1   0    1.71    0.05
   1   1   0    1.45    0.07
  -1   1   0    1.65    0.05
   1   1   0    1.51    0.06
   1  -1   0    1.62    0.05
   1  -1   0    1.64    0.06
  -1  -1   0    1.52    0.05
  -1  -1   0    1.60    0.07
   1  -1   0    1.63    0.07
   1  -1   0    1.54    0.05
   1  -1   0    1.57    0.07
  -1  -1   0    1.50    0.06
  -1  -1   0    1.59    0.06
  -1   1  -1   11.09    0.24
  -1   1  -1   10.78    0.24
   1   1   1   10.96    0.25
  -1   1  -1   10.52    0.27
   1   1   1   11.08    0.26
  -1   1  -1   11.07    0.25
   1  -1   1   11.06    0.24
  -1  -1  -1   11.19    0.22
   1  -1   1   10.95    0.26
   1  -1   1   10.92    0.27
  -1  -1  -1   10.73    0.26
   1  -1   1   11.40    0.23
  -1  -1  -1   10.96    0.24
  -1  -1  -1   11.08    0.23
   1  -1   1   10.32    0.24
  -1  -1  -1   11.14    0.23
  -1  -1  -1   11.52    0.25
   1  -1   1   11.09    0.28
  -1   1  -2    0.20    0.05
  -1   1  -2    0.19    0.04
  -1   1  -2    0.20    0.04
  -1   1  -2    0.21    0.04
   1   1   2    0.20    0.03
  -1   1  -2    0.23    0.05
   1   1   2    0.30    0.04
   1   1   2    0.24    0.03
   1   1   2    0.24    0.04
   1  -1   2    0.26    0.05
   1  -1   2    0.28    0.04
   1  -1   2    0.20    0.06
   1  -1   2    0.17    0.04
  -1  -1  -2    0.14    0.04
  -1  -1  -2    0.22    0.04
   1  -1   2    0.23    0.04
  -1  -1  -2    0.22    0.02
  -1  -1  -2    0.22    0.02
   1  -1   2    0.25    0.05
   1   1   3    0.00    0.04
  -1   1  -3    0.01    0.03
   1   1   3    0.05    0.02
  -1   1  -3    0.02    0.04
  -1   1  -3   -0.02    0.03
  -1   1  -3    0.00    0.03
  -1   1  -3    0.01    0.04
   1   1   3    0.04    0.03
   1   1   3    0.05    0.02
   1  -1   3    0.02    0.06
  -1  -1  -3    0.02    0.02
   1  -1   3    0.03    0.04
  -1  -1  -3    0.01    0.01
   1  -1   3    0.02    0.03
  -1  -1  -3    0.02    0.03
  -1  -1  -3    0.00    0.01
   1  -1   3    0.03    0.03
  -1  -1  -3    0.04    0.02
  -1  -1  -3    0.02    0.03
   1  -1   3   -0.04    0.04
   1  -1   3    0.02    0.04
   1   1   4   20.79    0.47
  -1   1  -4   20.61    0.52
   1   1   4   21.13    0.45
  -1   1  -4   19.94    0.47
   1   1   4   20.88    0.43
   1   1   4   21.65    0.49
   1   1   4   21.29    0.47
  -1   1  -4   20.44    0.51
  -1   1  -4   21.11    0.46
  -1   1  -4   20.44    0.48
   1  -1   4   20.67    0.48
   1  -1   4   19.89    0.47
   1  -1   4   20.47    0.45
   1  -1   4   20.76    0.53
  -1  -1  -4   20.58    0.42
   1  -1   4   20.84    0.48
  -1  -1  -4   21.58    0.42
   1  -1   4   21.29    0.50
  -1  -1  -4   21.50    0.48
  -1  -1  -4   20.21    0.46
  -1  -1  -4   21.14    0.45
  -1  -1  -4   20.57    0.44
   1   1   5   18.49    0.40
   1   1   5   18.40    0.44
  -1   1  -5   18.78    0.44
   1   1   5   18.51    0.42
  -1   1  -5   18.27    0.42
  -1   1  -5   18.53    0.50
   1   1   5   18.77    0.47
   1   1   5   17.68    0.43
  -1   1  -5   17.45    0.48
  -1   1  -5   18.90    0.46
   1  -1   5   18.83    0.51
   1  -1   5   19.03    0.42
  -1  -1  -5   18.16    0.42
   1  -1   5   18.62    0.42
  -1  -1  -5   18.74    0.39
   1  -1   5   18.82    0.44
   1  -1   5   18.52    0.46
   1  -1   5   18.01    0.45
  -1  -1  -5   18.18    0.42
  -1  -1  -5   18.56    0.45
  -1  -1  -5   18.25    0.40
   1  -1   5   18.22    0.47
  -1  -1  -5   18.47    0.43
   1   1   6   26.31    0.58
  -1   1  -6   25.72    0.58
  -1   1  -6   24.89    0.60
  -1   1  -6   25.70    0.66
   1   1   6   25.04    0.62
   1   1   6   25.44    0.60
   1   1   6   27.05    0.60
   1   1   6   26.05    0.56
  -1   1  -6   25.86    0.65
  -1   1  -6   26.39    0.62
   1  -1   6   26.09    0.63
  -1  -1  -6   26.11    0.54
  -1  -1  -6   26.37    0.56
  -1  -1  -6   25.64    0.59
  -1  -1  -6   25.91    0.59
  -1  -1  -6   25.68    0.58
   1  -1   6   25.55    0.56
   1  -1   6   26.01    0.60
   1  -1   6   25.64    0.60
   1  -1   6   26.76    0.63
   1  -1   6   26.64    0.58
   1   1   7    8.89    0.25
  -1   1  -7    8.39    0.33
   1   1   7    8.69    0.28
  -1   1  -7    8.93    0.32
  -1   1  -7    8.84    0.26
  -1   1  -7    9.02    0.30
   1   1   7    8.86    0.28
   1   1   7    8.66    0.27
   1   1   7    8.84    0.32
  -1   1  -7    9.32    0.29
   1  -1   7    9.20    0.29
   1  -1   7    8.49    0.26
  -1  -1  -7    9.08    0.23
   1  -1   7    8.98    0.25
  -1  -1  -7    8.66    0.26
   1  -1   7    8.78    0.28
   1  -1   7    8.43    0.31
   1  -1   7    9.04    0.31
  -1  -1  -7    8.44    0.27
  -1  -1  -7    8.97    0.28
  -1  -1  -7    8.76    0.25
  -1   1  -8   -0.03    0.09
   1   1   8    0.13    0.05
  -1   1  -8    0.14    0.09
  -1   1  -8    0.20    0.09
   1   1   8    0.21    0.08
   1   1   8    0.18    0.08
  -1   1  -8    0.11    0.07
   1   1   8    0.26    0.12
  -1   1  -8    0.15    0.10
   1   1   8    0.12    0.07
  -1  -1  -8    0.15    0.08
  -1  -1  -8    0.19    0.06
   1  -1   8    0.16    0.08
  -1  -1  -8    0.16    0.08
  -1  -1  -8    0.12    0.07
   1  -1   8    0.16    0.09
   1  -1   8    0.14    0.06
  -1  -1  -8    0.05    0.06
   1  -1   8    0.18    0.08
   1  -1   8    0.20    0.07
   1  -1   8    0.15    0.10
   1   1   9    5.58    0.23
  -1   1  -9    5.80    0.23
  -1   1  -9    5.28    0.28
  -1   1  -9    5.93    0.28
   1   1   9    5.54    0.20
   1   1   9    5.59    0.26
  -1   1  -9    5.71    0.27
  -1   1  -9    5.22    0.30
   1   1   9    5.52    0.28
   1   1   9    5.60    0.25
   1  -1   9    5.84    0.26
   1  -1   9    5.93    0.28
  -1  -1  -9    5.38    0.20
   1  -1   9    5.72    0.23
  -1  -1  -9    5.97    0.26
   1  -1   9    5.36    0.24
   1  -1   9    5.72    0.27
  -1  -1  -9    5.69    0.23
   1  -1   9    6.08    0.20
  -1  -1  -9    5.45    0.25
   1   1  10    1.55    0.17
  -1   1 -10    1.41    0.18
   1   1  10    1.40    0.16
   1   1  10    1.51    0.19
  -1   1 -10    1.49    0.17
  -1   1 -10    1.52    0.15
  -1   1 -10    1.26    0.16
   1   1  10    1.44    0.14
   1   1  10    1.38    0.13
   1  -1  10    1.27    0.19
   1  -1  10    1.56    0.13
   1  -1  10    1.30    0.15
  -1  -1 -10    1.40    0.16
  -1  -1 -10    1.45    0.13
   1  -1  10    1.46    0.14
  -1  -1 -10    1.48    0.17
   1  -1  10    1.48    0.16
  -1  -1 -10    1.38    0.15
  -1  -1 -10    1.43    0.17
   1  -1  10    1.72    0.21
  -1   1 -11   -0.12    0.12
   1   1  11   -0.09    0.14
   1   1  11   -0.02    0.11
   1   1  11    0.02    0.08
   1   1  11   -0.26    0.10
  -1   1 -11   -0.02    0.16
  -1   1 -11    0.00    0.11
  -1   1 -11    0.10    0.19
   1  -1  11    0.01    0.07
   1  -1  11   -0.12    0.10
   1  -1  11    0.06    0.10
  -1  -1 -11    0.03    0.10
  -1  -1 -11    0.13    0.14
  -1  -1 -11   -0.07    0.12
   1  -1  11   -0.01    0.13
  -1  -1 -11   -0.01    0.11
   1  -1  11   -0.11    0.12
   1  -1  11   -0.18    0.13
   1   1  12    0.45    0.18
   1   1  12    0.25    0.14
  -1   1 -12    0.34    0.18
  -1   1 -12    0.42    0.14
  -1   1 -12    0.24    0.20
   1   1  12    0.28    0.13
  -1   1 -12    0.43    0.16
   1   1  12    0.73    0.20
  -1   1 -12    0.48    0.18
   1  -1  12    0.16    0.12
  -1  -1 -12    0.38    0.17
  -1  -1 -12    0.30    0.16
   1  -1  12    0.25    0.14
   1  -1  12   -0.04    0.17
  -1  -1 -12    0.13    0.12
  -1  -1 -12    0.44    0.17
   1  -1  12    0.22    0.20
  -1  -1 -12    0.37    0.13
  -1   1 -13   -0.07    0.20
   1   1  13    0.16    0.11
   1   1  13    0.00    0.19
   1   1  13   -0.01    0.20
  -1   1 -13    0.10    0.18
   1   1  13    0.04    0.13
  -1   1 -13    0.24    0.23
   1   1  13    0.20    0.15
  -1   1 -13    0.01    0.22
  -1  -1 -13    0.19    0.13
   1  -1  13    0.02    0.22
  -1  -1 -13    0.02    0.17
   1  -1  13    0.33    0.22
   1  -1  13    0.17    0.16
  -1  -1 -13    0.24    0.19
   1  -1  13    0.30    0.16
  -1  -1 -13    0.25    0.19
   1  -1  13    0.16    0.18
  -1  -1 -13   -0.02    0.14
   1   1  14    0.21    0.15
  -1   1 -14    0.45    0.27
  -1   1 -14   -0.12    0.19
  -1   1 -14    0.15    0.27
  -1   1 -14    0.46    0.22
   1   1  14    0.35    0.23
   1   1  14    0.32    0.14
  -1   1 -14    0.10    0.26
  -1  -1 -14   -0.15    0.18
   1  -1  14    0.14    0.24
  -1  -1 -14    0.39    0.15
   1  -1  14    0.46    0.25
  -1  -1 -14   -0.13    0.19
   1  -1  14   -0.17    0.15
   1  -1  14    0.33    0.22
  -1  -1 -14    0.34    0.24
   1  -1  14    0.29    0.20
  -1  -1 -14    0.24    0.24
  -1   1 -15    0.38    0.35
   1   1  15    0.30    0.15
  -1   1 -15   -0.13    0.25
  -1   1 -15   -0.13    0.32
   1   1  15    0.14    0.31
   1   1  15   -0.12    0.25
  -1   1 -15   -0.29    0.31
   1   1  15    0.49    0.23
  -1   1 -15    0.24    0.24
   1  -1  15    0.00    0.30
  -1  -1 -15    0.36    0.22
  -1  -1 -15    0.36    0.31
  -1  -1 -15    0.41    0.19
   1  -1  15    0.21    0.24
   1  -1  15    0.58    0.30
  -1  -1 -15    0.08    0.30
   1  -1  15    0.07    0.17
   1  -1  15    0.00    0.28
   1   2 -15   -0.51    0.37
   1   2 -15   -0.21    0.30
   1   2 -15    0.02    0.24
  -1   2  15    0.18    0.23
   1   2 -15    0.04    0.27
  -1   2  15    0.00    0.27
   1  -2 -15    0.16    0.28
   1  -2 -15   -0.42    0.40
  -1  -2  15    0.05    0.32
  -1  -2  15    0.27    0.28
   1  -2 -15    0.09    0.26
   1  -2 -15   -0.22    0.18
   1  -2 -15    0.09    0.13
  -1  -2  15   -0.26    0.30
   1  -2 -15    0.00    0.16
  -1  -2  15   -0.15    0.19
  -1   2  14    0.00    0.24
   1   2 -14   -0.22    0.27
   1   2 -14    0.22    0.28
   1   2 -14    0.00    0.19
  -1   2  14   -0.09    0.20
   1   2 -14   -0.33    0.21
   1   2 -14    0.20    0.26
  -1  -2  14    0.02    0.13
  -1  -2  14   -0.43    0.25
  -1  -2  14   -0.24    0.21
  -1  -2  14    0.04    0.22
   1  -2 -14   -0.22    0.14
  -1  -2  14   -0.02    0.18
  -1  -2  14   -0.19    0.22
   1  -2 -14    0.09    0.15
   1  -2 -14   -0.04    0.30
   1  -2 -14    0.11    0.21
   1  -2 -14   -0.02    0.20
   1  -2 -14   -0.02    0.11
  -1   2  13    0.22    0.18
   1   2 -13   -0.14    0.24
   1   2 -13   -0.21    0.18
  -1   2  13    0.18    0.22
   1   2 -13   -0.04    0.18
   1   2 -13   -0.17    0.23
   1   2 -13    0.03    0.18
  -1  -2  13    0.11    0.15
  -1  -2  13    0.07    0.11
   1  -2 -13   -0.02    0.12
   1  -2 -13   -0.08    0.09
   1  -2 -13   -0.07    0.11
  -1  -2  13   -0.08    0.16
   1  -2 -13   -0.06    0.17
  -1  -2  13   -0.10    0.17
  -1  -2  13    0.14    0.20
   1  -2 -13   -0.18    0.16
  -1  -2  13   -0.05    0.17
   1   2 -12    0.16    0.17
  -1   2  12   -0.27    0.17
  -1   2  12    0.11    0.14
   1   2 -12    0.01    0.20
   1   2 -12    0.07    0.17
   1   2 -12   -0.27    0.15
   1   2 -12   -0.05    0.18
  -1  -2  12   -0.24    0.21
  -1  -2  12    0.16    0.17
  -1  -2  12    0.14    0.17
  -1  -2  12    0.22    0.15
   1  -2 -12   -0.06    0.11
   1  -2 -12   -0.01    0.14
   1  -2 -12    0.07    0.10
   1  -2 -12    0.08    0.08
   1  -2 -12    0.23    0.15
  -1  -2  12    0.12    0.11
  -1   2  11    0.22    0.16
  -1   2  11    0.02    0.13
   1   2 -11    0.10    0.12
   1   2 -11    0.04    0.16
   1   2 -11    0.12    0.19
   1   2 -11    0.31    0.14
   1  -2 -11    0.04    0.08
  -1  -2  11   -0.03    0.15
  -1  -2  11   -0.14    0.18
   1  -2 -11    0.02    0.10
  -1  -2  11    0.25    0.16
  -1  -2  11    0.07    0.13
  -1  -2  11    0.03    0.10
  -1  -2  11   -0.04    0.12
   1  -2 -11   -0.16    0.11
   1  -2 -11   -0.04    0.12
   1  -2 -11    0.00    0.08
   1   2 -10    3.40    0.27
   1   2 -10    2.90    0.33
   1   2 -10    3.23    0.29
   1   2 -10    3.23    0.24
  -1   2  10    3.33    0.26
  -1   2  10    3.15    0.23
   1   2 -10    3.27    0.22
   1  -2 -10    2.82    0.18
  -1  -2  10    3.01    0.25
   1  -2 -10    2.86    0.22
  -1  -2  10    3.29    0.18
   1  -2 -10    3.22    0.15
  -1  -2  10    3.08    0.28
  -1  -2  10    3.44    0.32
  -1  -2  10    3.09    0.22
  -1  -2  10    3.04    0.23
   1  -2 -10    2.92    0.17
   1  -2 -10    3.36    0.15
  -1   2   9    0.32    0.13
   1   2  -9    0.39    0.12
   1   2  -9    0.30    0.14
   1   2  -9    0.51    0.12
   1   2  -9    0.33    0.10
  -1   2   9    0.48    0.11
   1   2  -9    0.43    0.16
   1  -2  -9    0.45    0.06
   1  -2  -9    0.57    0.11
  -1  -2   9    0.50    0.14
  -1  -2   9    0.33    0.14
  -1  -2   9    0.46    0.11
  -1  -2   9    0.39    0.09
   1  -2  -9    0.49    0.06
   1  -2  -9    0.53    0.08
   1  -2  -9    0.53    0.09
  -1  -2   9    0.29    0.13
  -1  -2   9    0.11    0.14
  -1   2   8    1.53    0.15
   1   2  -8    1.51    0.21
  -1   2   8    1.51    0.16
   1   2  -8    1.47    0.15
   1   2  -8    1.54    0.18
   1   2  -8    1.44    0.16
   1   2  -8    1.71    0.16
   1  -2  -8    1.50    0.11
  -1  -2   8    1.82    0.18
  -1  -2   8    1.54    0.18
  -1  -2   8    1.51    0.15
   1  -2  -8    1.69    0.11
   1  -2  -8    1.55    0.09
  -1  -2   8    1.37    0.16
   1  -2  -8    1.39    0.09
   1  -2  -8    1.62    0.14
  -1  -2   8    1.80    0.13
  -1  -2   8    1.56    0.20
  -1   2   7    6.72    0.27
   1   2  -7    6.81    0.33
   1   2  -7    6.84    0.25
   1   2  -7    6.58    0.23
  -1   2   7    6.68    0.26
   1   2  -7    7.24    0.29
   1   2  -7    7.23    0.29
  -1  -2   7    7.15    0.33
   1  -2  -7    6.84    0.18
  -1  -2   7    7.20    0.31
  -1  -2   7    7.13    0.25
   1  -2  -7    6.90    0.16
  -1  -2   7    6.69    0.27
   1  -2  -7    6.83    0.19
  -1  -2   7    7.04    0.22
  -1  -2   7    6.91    0.28
   1  -2  -7    6.88    0.23
   1  -2  -7    6.91    0.18
   1   2  -6   10.62    0.29
  -1   2   6   10.20    0.32
   1   2  -6   10.78    0.39
   1   2  -6   10.18    0.30
  -1   2   6   10.09    0.32
   1   2  -6   10.19    0.33
   1   2  -6   10.37    0.35
  -1  -2   6   10.08    0.38
   1  -2  -6   10.12    0.34
   1  -2  -6   10.09    0.22
  -1  -2   6    9.91    0.35
  -1  -2   6   10.44    0.28
  -1  -2   6    9.57    0.29
  -1  -2   6   10.13    0.33
   1  -2  -6   10.54    0.24
  -1  -2   6   10.10    0.32
   1  -2  -6    9.82    0.27
   1   2  -5   16.63    0.45
   1   2  -5   15.82    0.49
  -1   2   5   16.67    0.44
   1   2  -5   16.89    0.41
   1   2  -5   17.09    0.40
   1   2  -5   17.18    0.47
  -1   2   5   16.55    0.43
  -1  -2   5   16.54    0.41
   1  -2  -5   16.99    0.34
  -1  -2   5   16.96    0.43
  -1  -2   5   16.31    0.44
  -1  -2   5   16.90    0.50
   1  -2  -5   16.70    0.45
   1  -2  -5   17.04    0.35
  -1  -2   5   16.57    0.40
  -1  -2   5   17.23    0.48
   1  -2  -5   16.88    0.38
   1   2  -4    0.10    0.05
   1   2  -4   -0.07    0.06
   1   2  -4    0.00    0.05
  -1   2   4   -0.01    0.04
   1   2  -4    0.05    0.04
  -1   2   4    0.01    0.06
   1   2  -4    0.00    0.06
   1  -2  -4    0.00    0.03
   1  -2  -4    0.04    0.04
  -1  -2   4    0.01    0.04
  -1  -2   4    0.03    0.06
  -1  -2   4   -0.01    0.05
  -1  -2   4    0.04    0.06
  -1  -2   4   -0.01    0.04
   1   2  -3   12.73    0.34
   1   2  -3   12.45    0.30
  -1   2   3   13.17    0.31
  -1   2   3   12.99    0.33
   1   2  -3   12.65    0.31
   1   2  -3   12.66    0.38
   1   2  -3   12.31    0.35
  -1  -2   3   13.04    0.38
   1  -2  -3   12.76    0.27
  -1  -2   3   12.50    0.30
   1  -2  -3   12.76    0.27
   1  -2  -3   12.33    0.32
   1  -2  -3   12.39    0.33
  -1  -2   3   12.67    0.34
  -1  -2   3   12.58    0.31
  -1  -2   3   12.70    0.36
  -1   2   2   20.29    0.45
  -1   2   2   19.83    0.42
  -1   2   2   20.14    0.42
   1   2  -2   20.22    0.43
   1   2  -2   19.02    0.50
  -1   2   2   20.35    0.45
   1   2  -2   19.80    0.46
   1   2  -2   19.58    0.48
   1   2  -2   19.72    0.43
  -1   2   2   20.32    0.43
   1  -2  -2   19.84    0.43
  -1  -2   2   20.11    0.43
   1  -2  -2   20.05    0.42
  -1  -2   2   19.64    0.43
   1  -2  -2   20.34    0.40
  -1  -2   2   20.48    0.49
   1  -2  -2   20.13    0.46
  -1  -2   2   19.60    0.46
  -1  -2   2   18.33    0.49
   1  -2  -2   18.77    0.44
   1  -2  -2   19.80    0.39
  -1   2   1   59.02    1.19
   1   2  -1   58.98    1.19
  -1   2   1   61.19    1.15
   1   2  -1   56.72    1.21
  -1   2   1   60.47    1.19
   1   2  -1   59.74    1.17
  -1   2   1   57.36    1.18
   1   2  -1   58.09    1.23
  -1   2   1   59.26    1.15
  -1   2   1   59.22    1.14
   1  -2  -1   58.78    1.15
   1  -2  -1   59.05    1.18
   1  -2  -1   58.82    1.17
  -1  -2   1   60.03    1.20
   1  -2  -1   58.87    1.16
  -1  -2   1   57.62    1.17
   1  -2  -1   60.94    1.19
   1  -2  -1   61.00    1.20
  -1  -2   1   58.63    1.22
   1   2   0   99.00    1.95
   1   2   0  100.76    1.93
   1   2   0   98.51    1.98
  -1   2   0   98.30    1.98
  -1   2   0  104.17    1.94
  -1   2   0   97.25    1.94
   1   2   0  101.48    1.96
  -1   2   0  100.53    1.93
   1  -2   0  100.87    1.99
   1  -2   0   97.06    1.97
  -1  -2   0   99.55    1.98
   1  -2   0  101.02    1.95
   1  -2   0   98.94    1.93
  -1  -2   0  100.01    1.93
  -1  -2   0   97.48    1.95
   1  -2   0   99.17    1.95
   1  -2   0  100.17    1.93
   1   2   1    1.70    0.08
   1   2   1    1.35    0.09
   1   2   1    1.48    0.06
   1   2   1    1.27    0.06
   1   2   1    1.44    0.05
  -1   2  -1    1.63    0.11
  -1   2  -1    1.46    0.07
  -1   2  -1    1.29    0.08
  -1   2  -1    1.50    0.07
   1   2   1    1.36    0.08
  -1   2  -1    1.51    0.11
   1  -2   1    1.44    0.07
  -1  -2  -1    1.44    0.07
   1  -2   1    1.33    0.07
  -1  -2  -1    1.46    0.08
  -1  -2  -1    1.61    0.08
   1  -2   1    1.46    0.10
   1  -2   1    1.57    0.10
  -1  -2  -1    1.46    0.07
  -1  -2  -1    1.49    0.05
  -1  -2  -1    1.42    0.08
   1  -2   1    1.55    0.11
   1  -2   1    1.54    0.07
  -1   2  -2    4.00    0.13
  -1   2  -2    3.85    0.17
   1   2   2    3.99    0.11
   1   2   2    3.78    0.14
   1   2   2    4.12    0.12
  -1   2  -2    3.99    0.15
  -1   2  -2    4.16    0.13
   1   2   2    4.01    0.15
  -1  -2  -2    4.12    0.10
   1  -2   2    4.03    0.19
   1  -2   2    4.20    0.12
   1  -2   2    4.18    0.13
   1  -2   2    3.89    0.16
   1  -2   2    4.09    0.17
  -1  -2  -2    3.96    0.12
   1  -2   2    4.13    0.13
  -1  -2  -2    4.10    0.11
  -1  -2  -2    3.78    0.14
  -1  -2  -2    4.25    0.15
  -1  -2  -2    4.08    0.09
   1   2   3    5.06    0.17
  -1   2  -3    5.02    0.22
   1   2   3    5.27    0.12
   1   2   3    5.35    0.18
  -1   2  -3    5.04    0.16
   1   2   3    5.44    0.20
   1   2   3    5.14    0.12
  -1   2  -3    5.21    0.17
  -1   2  -3    5.00    0.19
   1  -2   3    5.40    0.16
  -1  -2  -3    5.04    0.19
   1  -2   3    5.07    0.20
   1  -2   3    5.31    0.20
   1  -2   3    5.33    0.23
   1  -2   3    5.12    0.16
   1  -2   3    5.26    0.16
  -1  -2  -3    5.24    0.18
  -1  -2  -3    5.31    0.13
  -1  -2  -3    5.44    0.13
  -1   2  -4    1.01    0.09
  -1   2  -4    0.80    0.09
  -1   2  -4    1.05    0.12
   1   2   4    0.84    0.08
  -1   2  -4    0.89    0.09
  -1   2  -4    0.82    0.12
  -1  -2  -4    0.87    0.04
  -1  -2  -4    0.93    0.09
   1  -2   4    0.96    0.13
   1  -2   4    1.04    0.12
  -1  -2  -4    0.98    0.04
   1  -2   4    0.78    0.10
   1  -2   4    1.18    0.10
   1  -2   4    1.04    0.08
  -1  -2  -4    0.71    0.09
   1  -2   4    0.93    0.08
  -1  -2  -4    0.96    0.10
  -1   2  -5   18.16    0.50
  -1   2  -5   17.03    0.44
   1   2   5   17.92    0.44
   1   2   5   17.47    0.45
  -1   2  -5   17.16    0.46
  -1   2  -5   17.91    0.43
  -1   2  -5   18.49    0.53
  -1  -2  -5   17.31    0.37
   1  -2   5   17.10    0.49
  -1  -2  -5   18.40    0.37
   1  -2   5   17.22    0.43
   1  -2   5   18.06    0.44
   1  -2   5   17.70    0.52
  -1  -2  -5   17.95    0.43
   1  -2   5   17.75    0.47
  -1  -2  -5   18.26    0.48
   1  -2   5   17.53    0.42
  -1   2  -6   15.02    0.42
   1   2   6   13.82    0.41
  -1   2  -6   14.71    0.39
  -1   2  -6   14.55    0.45
   1   2   6   14.32    0.39
  -1   2  -6   14.47    0.37
   1  -2   6   14.83    0.44
   1  -2   6   14.36    0.37
   1  -2   6   14.45    0.42
  -1  -2  -6   14.52    0.30
   1  -2   6   14.00    0.40
  -1  -2  -6   14.01    0.43
  -1  -2  -6   14.47    0.32
  -1  -2  -6   14.17    0.30
   1  -2   6   14.44    0.39
  -1  -2  -6   14.07    0.32
  -1  -2  -6   14.59    0.37
   1  -2   6   14.49    0.48
  -1   2  -7   -0.16    0.09
  -1   2  -7   -0.09    0.07
   1   2   7    0.01    0.09
   1   2   7    0.12    0.07
  -1   2  -7    0.04    0.08
  -1   2  -7    0.01    0.09
  -1   2  -7    0.00    0.08
   1  -2   7   -0.03    0.08
  -1  -2  -7    0.00    0.04
  -1  -2  -7   -0.05    0.04
   1  -2   7    0.04    0.06
  -1  -2  -7   -0.04    0.06
   1  -2   7   -0.02    0.09
  -1  -2  -7    0.03    0.04
   1  -2   7   -0.05    0.05
   1  -2   7   -0.04    0.09
   1  -2   7   -0.02    0.07
  -1  -2  -7    0.00    0.04
  -1  -2  -7   -0.04    0.08
  -1   2  -8    1.20    0.17
  -1   2  -8    1.19    0.13
   1   2   8    1.56    0.17
  -1   2  -8    1.47    0.14
  -1   2  -8    1.74    0.18
  -1   2  -8    1.41    0.17
   1   2   8    1.60    0.14
  -1  -2  -8    1.37    0.09
   1  -2   8    1.45    0.14
  -1  -2  -8    1.42    0.10
   1  -2   8    1.41    0.21
   1  -2   8    1.51    0.13
  -1  -2  -8    1.45    0.11
  -1  -2  -8    1.62    0.16
  -1  -2  -8    1.48    0.11
  -1  -2  -8    1.27    0.16
   1  -2   8    1.76    0.18
   1  -2   8    1.42    0.17
   1  -2   8    1.57    0.14
   1  -2   8    1.60    0.18
  -1   2  -9    8.58    0.36
  -1   2  -9    8.29    0.37
  -1   2  -9    8.61    0.41
  -1   2  -9    8.64    0.34
   1   2   9    8.12    0.31
  -1   2  -9    8.82    0.31
   1   2   9    8.34    0.35
  -1  -2  -9    8.81    0.39
  -1  -2  -9    8.17    0.26
   1  -2   9    8.37    0.31
   1  -2   9    8.08    0.28
   1  -2   9    8.35    0.36
  -1  -2  -9    8.37    0.25
  -1  -2  -9    8.06    0.30
  -1  -2  -9    8.07    0.23
   1  -2   9    8.26    0.42
  -1  -2  -9    8.13    0.24
   1  -2   9    8.24    0.35
   1  -2   9    7.83    0.34
   1  -2   9    8.47    0.28
  -1   2 -10    1.64    0.18
  -1   2 -10    1.53    0.21
  -1   2 -10    1.73    0.22
   1   2  10    1.77    0.22
  -1   2 -10    2.11    0.18
  -1   2 -10    1.72    0.22
   1   2  10    1.71    0.19
   1  -2  10    1.89    0.20
  -1  -2 -10    1.58    0.14
   1  -2  10    1.98    0.21
   1  -2  10    1.96    0.18
   1  -2  10    1.93    0.23
  -1  -2 -10    1.88    0.15
   1  -2  10    1.96    0.23
   1  -2  10    1.89    0.16
  -1  -2 -10    1.69    0.18
  -1  -2 -10    1.59    0.13
  -1  -2 -10    1.81    0.16
  -1   2 -11    0.29    0.15
  -1   2 -11   -0.04    0.12
   1   2  11    0.22    0.15
  -1   2 -11    0.42    0.20
   1   2  11    0.28    0.14
  -1  -2 -11    0.33    0.10
  -1  -2 -11    0.46    0.15
  -1  -2 -11    0.28    0.10
  -1  -2 -11    0.35    0.19
   1  -2  11    0.11    0.19
   1  -2  11    0.17    0.11
  -1  -2 -11    0.24    0.11
   1  -2  11    0.23    0.16
  -1  -2 -11    0.34    0.09
   1  -2  11    0.28    0.12
   1  -2  11    0.39    0.17
   1   2  12    0.46    0.17
  -1   2 -12    0.23    0.17
  -1   2 -12    0.17    0.22
  -1   2 -12    0.06    0.21
   1   2  12    0.04    0.17
  -1   2 -12    0.33    0.19
   1  -2  12   -0.14    0.11
   1  -2  12    0.47    0.20
  -1  -2 -12    0.31    0.11
  -1  -2 -12    0.27    0.12
  -1  -2 -12    0.35    0.22
   1  -2  12    0.11    0.17
  -1  -2 -12    0.13    0.13
  -1  -2 -12    0.24    0.09
   1  -2  12    0.21    0.16
   1  -2  12    0.31    0.34
  -1  -2 -12    0.13    0.17
   1  -2  12    0.40    0.14
  -1   2 -13    0.33    0.23
  -1   2 -13    0.06    0.24
  -1   2 -13    0.03    0.19
   1   2  13    0.26    0.19
  -1   2 -13   -0.14    0.24
  -1   2 -13    0.12    0.19
   1  -2  13   -0.01    0.13
  -1  -2 -13   -0.20    0.20
  -1  -2 -13    0.16    0.14
   1  -2  13    0.08    0.19
   1  -2  13    0.15    0.18
  -1  -2 -13    0.13    0.13
  -1  -2 -13    0.03    0.18
  -1  -2 -13   -0.25    0.27
   1  -2  13    0.43    0.21
   1  -2  13   -0.23    0.20
  -1  -2 -13    0.10    0.10
  -1   2 -14   -0.07    0.30
  -1   2 -14   -0.59    0.20
   1   2  14   -0.04    0.20
   1   2  14    0.20    0.22
  -1   2 -14    0.17    0.23
  -1   2 -14    0.32    0.27
  -1   2 -14   -0.15    0.26
   1  -2  14    0.04    0.16
   1  -2  14    0.04    0.22
  -1  -2 -14   -0.05    0.11
   1  -2  14    0.21    0.11
   1  -2  14   -0.18    0.28
  -1  -2 -14    0.10    0.17
  -1  -2 -14   -0.19    0.20
  -1  -2 -14    0.27    0.23
   1  -2  14    0.19    0.28
   1  -2  14    0.13    0.21
  -1  -2 -14    0.41    0.15
  -1  -2 -14    0.21    0.32
   1   2  15    0.07    0.25
  -1   2 -15    0.82    0.29
  -1   2 -15    1.01    0.35
   1   2  15    0.30    0.32
  -1   2 -15    0.03    0.39
  -1   2 -15    0.36    0.27
  -1  -2 -15    0.66    0.22
   1  -2  15    0.07    0.18
  -1  -2 -15    0.74    0.14
  -1  -2 -15   -0.09    0.46
   1  -2  15    0.34    0.30
  -1  -2 -15    0.52    0.21
  -1  -2 -15    0.27    0.44
  -1  -2 -15    0.54    0.32
   1  -2  15    0.49    0.34
  -1   3  15    0.22    0.32
   1   3 -15    0.43    0.30
   1   3 -15    0.48    0.46
   1   3 -15    0.21    0.29
  -1   3  15    0.46    0.26
   1   3 -15    0.11    0.34
   1   3 -15    0.12    0.40
   1  -3 -15   -0.28    0.27
  -1  -3  15   -0.01    0.22
  -1  -3  15    0.48    0.26
   1  -3 -15    0.76    0.42
   1  -3 -15   -0.03    0.25
  -1  -3  15   -0.01    0.48
   1  -3 -15    0.17    0.18
  -1   3  14   -0.01    0.23
   1   3 -14   -0.23    0.24
  -1   3  14    0.54    0.27
   1   3 -14   -0.31    0.32
   1   3 -14    0.46    0.28
   1   3 -14   -0.49    0.33
   1   3 -14   -0.01    0.26
   1  -3 -14   -0.05    0.31
  -1  -3  14   -0.36    0.17
  -1  -3  14    0.22    0.26
  -1  -3  14   -0.09    0.19
   1  -3 -14   -0.24    0.14
  -1  -3  14    0.27    0.26
  -1  -3  14   -0.05    0.26
  -1  -3  14   -0.08    0.36
   1  -3 -14   -0.12    0.19
   1  -3 -14    0.04    0.23
   1   3 -13   -0.02    0.27
  -1   3  13   -0.33    0.18
   1   3 -13   -0.25    0.27
   1   3 -13   -0.33    0.20
  -1   3  13    0.01    0.19
   1   3 -13   -0.15    0.19
   1   3 -13    0.15    0.23
  -1  -3  13   -0.34    0.25
   1  -3 -13    0.06    0.21
  -1  -3  13    0.04    0.17
  -1  -3  13   -0.13    0.29
  -1  -3  13   -0.13    0.21
  -1  -3  13    0.00    0.21
   1  -3 -13    0.04    0.11
   1  -3 -13   -0.16    0.15
  -1  -3  13   -0.07    0.15
   1   3 -12   -0.01    0.23
   1   3 -12    0.06    0.17
   1   3 -12    0.11    0.19
   1   3 -12    0.45    0.23
  -1   3  12    0.21    0.17
   1   3 -12    0.10    0.18
  -1   3  12    0.37    0.19
   1  -3 -12    0.18    0.16
  -1  -3  12    0.20    0.18
   1  -3 -12    0.03    0.21
  -1  -3  12   -0.07    0.13
  -1  -3  12    0.04    0.17
  -1  -3  12    0.18    0.15
   1  -3 -12    0.27    0.09
  -1  -3  12   -0.23    0.26
  -1  -3  12    0.00    0.17
   1  -3 -12    0.29    0.13
  -1  -3  12    0.36    0.23
   1   3 -11    0.75    0.24
   1   3 -11    0.42    0.18
  -1   3  11    0.45    0.17
   1   3 -11    0.46    0.22
   1   3 -11    0.39    0.20
   1   3 -11    0.74    0.18
  -1   3  11    0.34    0.16
  -1  -3  11    0.45    0.14
   1  -3 -11    0.48    0.10
  -1  -3  11    0.62    0.19
  -1  -3  11    0.72    0.22
  -1  -3  11    0.11    0.22
   1  -3 -11    0.34    0.19
  -1  -3  11    0.57    0.15
   1  -3 -11    0.66    0.14
   1  -3 -11    0.49    0.08
  -1  -3  11    0.20    0.17
   1   3 -10    1.12    0.26
   1   3 -10    1.18    0.22
  -1   3  10    0.83    0.18
   1   3 -10    1.37    0.20
   1   3 -10    1.25    0.17
  -1   3  10    1.32    0.19
  -1  -3  10    1.33    0.15
  -1  -3  10    1.19    0.20
  -1  -3  10    1.25    0.20
  -1  -3  10    1.30    0.21
   1  -3 -10    0.89    0.10
   1  -3 -10    1.13    0.10
  -1  -3  10    1.14    0.26
   1  -3 -10    0.94    0.21
   1  -3 -10    0.81    0.14
  -1  -3  10    1.24    0.17
   1   3  -9    8.51    0.34
   1   3  -9    9.29    0.46
   1   3  -9    8.58    0.33
  -1   3   9    8.70    0.36
  -1   3   9    8.80    0.35
   1   3  -9    8.37    0.39
   1   3  -9    8.84    0.40
  -1  -3   9    9.40    0.47
   1  -3  -9    8.88    0.38
  -1  -3   9    8.65    0.34
  -1  -3   9    9.04    0.31
   1  -3  -9    8.63    0.23
  -1  -3   9    8.68    0.36
   1  -3  -9    8.60    0.30
  -1  -3   9    8.95    0.42
  -1  -3   9    8.94    0.41
   1  -3  -9    8.74    0.21
   1   3  -8    5.69    0.31
  -1   3   8    5.20    0.27
   1   3  -8    5.76    0.31
  -1   3   8    5.35    0.26
   1   3  -8    5.71    0.26
   1   3  -8    5.90    0.25
   1   3  -8    5.19    0.35
  -1  -3   8    4.98    0.26
   1  -3  -8    5.60    0.22
  -1  -3   8    5.57    0.37
  -1  -3   8    5.85    0.23
  -1  -3   8    5.78    0.33
  -1  -3   8    5.91    0.25
   1  -3  -8    5.36    0.28
  -1  -3   8    5.35    0.31
   1   3  -7    0.84    0.12
   1   3  -7    0.96    0.13
   1   3  -7    0.75    0.16
   1   3  -7    0.85    0.14
  -1   3   7    0.74    0.13
  -1   3   7    0.65    0.12
   1   3  -7    0.81    0.14
  -1  -3   7    0.60    0.15
  -1  -3   7    0.74    0.14
   1  -3  -7    0.76    0.09
   1  -3  -7    0.89    0.13
  -1  -3   7    0.86    0.11
  -1  -3   7    0.70    0.15
  -1  -3   7    0.79    0.10
   1   3  -6    0.63    0.15
   1   3  -6    0.67    0.09
   1   3  -6    0.80    0.13
  -1   3   6    0.56    0.11
   1   3  -6    0.78    0.13
  -1   3   6    0.66    0.11
   1   3  -6    0.70    0.10
  -1  -3   6    0.58    0.13
  -1  -3   6    0.61    0.13
   1  -3  -6    0.71    0.10
  -1  -3   6    0.73    0.10
  -1  -3   6    0.56    0.13
  -1  -3   6    0.51    0.08
   1  -3  -6    0.69    0.08
   1   3  -5    5.68    0.21
   1   3  -5    5.41    0.29
   1   3  -5    5.65    0.25
  -1   3   5    5.46    0.22
   1   3  -5    5.52    0.26
  -1   3   5    5.41    0.22
   1   3  -5    5.89    0.21
  -1  -3   5    5.27    0.19
  -1  -3   5    5.31    0.26
  -1  -3   5    5.93    0.30
   1  -3  -5    5.63    0.18
  -1  -3   5    5.26    0.27
   1  -3  -5    5.53    0.22
   1   3  -4    0.36    0.09
   1   3  -4    0.12    0.08
  -1   3   4    0.34    0.07
   1   3  -4    0.30    0.07
   1   3  -4    0.19    0.10
   1   3  -4    0.20    0.06
  -1   3   4    0.36    0.08
  -1  -3   4    0.15    0.07
   1  -3  -4    0.24    0.06
  -1  -3   4    0.29    0.07
   1  -3  -4    0.30    0.03
  -1  -3   4    0.23    0.10
   1  -3  -4    0.34    0.04
  -1  -3   4    0.23    0.06
  -1  -3   4    0.33    0.10
   1   3  -3   21.22    0.55
  -1   3   3   23.07    0.50
  -1   3   3   22.62    0.48
   1   3  -3   22.51    0.58
   1   3  -3   22.66    0.51
  -1   3   3   21.79    0.53
   1   3  -3   23.14    0.51
  -1   3   3   21.99    0.53
   1   3  -3   22.97    0.62
  -1  -3   3   22.18    0.51
   1  -3  -3   22.44    0.48
   1  -3  -3   22.06    0.45
  -1  -3   3   22.60    0.59
  -1  -3   3   21.87    0.56
  -1  -3   3   22.55    0.51
  -1  -3   3   23.38    0.62
   1  -3  -3   21.54    0.52
   1  -3  -3   22.41    0.49
   1  -3  -3   23.31    0.46
  -1   3   2    0.13    0.05
   1   3  -2    0.10    0.06
  -1   3   2    0.13    0.04
   1   3  -2    0.12    0.04
  -1   3   2    0.19    0.05
  -1   3   2    0.16    0.04
   1   3  -2    0.08    0.07
  -1   3   2    0.09    0.05
   1   3  -2    0.10    0.06
   1  -3  -2    0.08    0.04
   1  -3  -2    0.11    0.03
  -1  -3   2    0.15    0.04
   1  -3  -2    0.12    0.04
  -1  -3   2    0.10    0.08
   1  -3  -2    0.15    0.04
  -1  -3   2    0.14    0.07
   1  -3  -2    0.10    0.04
  -1  -3   2    0.10    0.04
  -1  -3   2    0.07    0.06
  -1   3   1   17.94    0.41
   1   3  -1   16.62    0.38
   1   3  -1   17.41    0.42
   1   3  -1   17.35    0.47
  -1   3   1   16.98    0.36
  -1   3   1   17.75    0.36
  -1   3   1   17.28    0.43
  -1   3   1   16.87    0.37
  -1   3   1   17.00    0.41
  -1  -3   1   16.53    0.46
   1  -3  -1   16.96    0.41
  -1  -3   1   17.33    0.39
   1  -3  -1   16.89    0.43
   1  -3  -1   17.80    0.40
  -1  -3   1   16.88    0.45
   1  -3  -1   17.24    0.37
  -1  -3   1   16.67    0.42
   1   3   0   10.11    0.31
  -1   3   0   10.36    0.27
   1   3   0   10.38    0.27
  -1   3   0   10.28    0.24
   1   3   0   10.25    0.28
   1   3   0   10.59    0.24
  -1   3   0   10.12    0.30
  -1   3   0   10.66    0.22
  -1   3   0    9.74    0.31
   1  -3   0   10.22    0.25
  -1  -3   0   10.09    0.30
   1  -3   0   10.19    0.25
   1  -3   0   10.61    0.28
   1  -3   0    9.81    0.31
  -1  -3   0   10.54    0.31
  -1  -3   0   10.08    0.25
   1  -3   0   10.67    0.30
   1  -3   0   10.43    0.27
  -1  -3   0   10.22    0.28
  -1   3  -1    4.49    0.20
   1   3   1    4.47    0.13
   1   3   1    4.59    0.17
  -1   3  -1    4.35    0.17
  -1   3  -1    5.01    0.21
   1   3   1    4.83    0.15
   1   3   1    4.49    0.18
   1   3   1    4.74    0.12
  -1   3  -1    4.79    0.15
   1  -3   1    4.55    0.21
  -1  -3  -1    4.45    0.17
  -1  -3  -1    4.63    0.16
  -1  -3  -1    4.75    0.17
  -1  -3  -1    4.46    0.13
   1  -3   1    4.53    0.15
   1  -3   1    4.92    0.16
  -1  -3  -1    4.54    0.17
   1  -3   1    4.57    0.15
   1  -3   1    4.38    0.18
  -1  -3  -1    4.53    0.17
   1  -3   1    4.25    0.19
   1   3   2   29.41    0.64
   1   3   2   29.05    0.62
  -1   3  -2   28.83    0.63
  -1   3  -2   28.37    0.70
  -1   3  -2   29.98    0.67
  -1   3  -2   28.98    0.73
   1   3   2   29.81    0.63
   1   3   2   29.81    0.67
  -1   3  -2   29.67    0.63
  -1  -3  -2   29.29    0.61
   1  -3   2   29.34    0.63
   1  -3   2   30.14    0.71
  -1  -3  -2   28.99    0.64
  -1  -3  -2   28.61    0.66
   1  -3   2   29.82    0.73
  -1  -3  -2   28.97    0.59
  -1  -3  -2   29.09    0.63
   1  -3   2   29.40    0.64
   1  -3   2   29.59    0.68
   1   3   3    4.88    0.19
  -1   3  -3    4.92    0.17
   1   3   3    5.20    0.21
  -1   3  -3    5.00    0.23
  -1   3  -3    5.36    0.21
   1   3   3    5.35    0.18
   1   3   3    5.05    0.15
   1   3   3    5.03    0.13
  -1   3  -3    4.85    0.17
  -1   3  -3    4.57    0.24
  -1  -3  -3    5.02    0.15
  -1  -3  -3    5.03    0.13
   1  -3   3    5.06    0.18
   1  -3   3    5.04    0.23
  -1  -3  -3    4.72    0.19
   1  -3   3    5.14    0.22
  -1  -3  -3    5.15    0.12
   1  -3   3    5.04    0.18
  -1  -3  -3    4.99    0.15
   1  -3   3    5.04    0.25
  -1   3  -4   13.00    0.35
   1   3   4   13.98    0.41
  -1   3  -4   13.68    0.40
   1   3   4   13.30    0.37
  -1   3  -4   13.74    0.35
  -1   3  -4   13.85    0.44
   1   3   4   14.04    0.37
  -1   3  -4   13.12    0.45
   1  -3   4   13.82    0.35
   1  -3   4   13.98    0.43
   1  -3   4   13.12    0.40
   1  -3   4   14.26    0.35
   1  -3   4   13.78    0.36
  -1  -3  -4   13.79    0.30
  -1  -3  -4   14.08    0.30
  -1  -3  -4   13.67    0.39
   1  -3   4   13.00    0.45
  -1   3  -5    9.75    0.30
   1   3   5    9.59    0.30
  -1   3  -5    9.23    0.36
  -1   3  -5    9.86    0.39
   1   3   5    9.92    0.31
  -1   3  -5    9.67    0.33
  -1   3  -5    9.66    0.29
   1  -3   5    9.89    0.40
   1  -3   5    9.17    0.35
   1  -3   5    9.47    0.29
   1  -3   5    9.57    0.34
  -1  -3  -5    9.34    0.32
   1  -3   5    9.68    0.28
  -1  -3  -5    9.73    0.28
   1  -3   5    9.77    0.29
  -1   3  -6    8.19    0.36
  -1   3  -6    8.70    0.32
  -1   3  -6    8.62    0.29
   1   3   6    8.07    0.29
  -1   3  -6    8.24    0.37
   1   3   6    8.55    0.30
  -1   3  -6    7.85    0.27
   1  -3   6    8.45    0.29
   1  -3   6    8.45    0.39
   1  -3   6    8.71    0.27
   1  -3   6    8.22    0.33
  -1  -3  -6    8.05    0.26
   1  -3   6    8.23    0.34
   1  -3   6    8.43    0.28
  -1  -3  -6    7.82    0.31
   1   3   7    0.15    0.09
  -1   3  -7    0.07    0.09
  -1   3  -7    0.08    0.08
  -1   3  -7   -0.03    0.10
  -1   3  -7    0.16    0.10
   1   3   7    0.19    0.11
  -1   3  -7    0.10    0.12
   1  -3   7    0.12    0.08
   1  -3   7   -0.02    0.12
   1  -3   7   -0.15    0.09
   1  -3   7   -0.12    0.09
   1  -3   7    0.15    0.08
  -1  -3  -7    0.10    0.07
   1  -3   7    0.07    0.13
  -1  -3  -7    0.13    0.09
  -1   3  -8   -0.03    0.10
  -1   3  -8    0.06    0.13
  -1   3  -8   -0.07    0.11
   1   3   8   -0.02    0.09
  -1   3  -8    0.11    0.12
  -1   3  -8   -0.11    0.09
   1   3   8    0.08    0.11
   1  -3   8   -0.01    0.12
   1  -3   8    0.07    0.14
   1  -3   8    0.00    0.08
  -1  -3  -8    0.04    0.11
   1  -3   8    0.01    0.13
   1  -3   8   -0.09    0.11
  -1  -3  -8    0.08    0.04
  -1  -3  -8   -0.02    0.08
   1  -3   8   -0.01    0.09
  -1   3  -9    7.00    0.32
   1   3   9    7.34    0.31
  -1   3  -9    7.48    0.42
   1   3   9    7.01    0.33
  -1   3  -9    6.76    0.39
  -1   3  -9    7.16    0.36
  -1   3  -9    6.70    0.30
  -1  -3  -9    7.48    0.37
   1  -3   9    6.99    0.28
   1  -3   9    6.93    0.43
  -1  -3  -9    6.91    0.19
   1  -3   9    7.27    0.38
   1  -3   9    6.83    0.26
   1  -3   9    6.65    0.33
   1  -3   9    7.39    0.37
  -1  -3  -9    7.05    0.21
  -1  -3  -9    7.36    0.30
   1  -3   9    7.78    0.36
  -1   3 -10    0.34    0.14
   1   3  10    0.28    0.16
  -1   3 -10    0.05    0.17
  -1   3 -10    0.63    0.18
  -1   3 -10    0.39    0.15
   1   3  10    0.30    0.14
   1  -3  10    0.30    0.14
  -1  -3 -10    0.31    0.07
   1  -3  10    0.10    0.15
  -1  -3 -10    0.45    0.15
   1  -3  10    0.28    0.19
  -1  -3 -10    0.28    0.16
   1  -3  10    0.24    0.12
  -1  -3 -10    0.30    0.08
   1  -3  10    0.26    0.17
   1  -3  10    0.35    0.20
   1  -3  10    0.29    0.12
  -1   3 -11   -0.20    0.20
  -1   3 -11    0.05    0.22
  -1   3 -11    0.26    0.17
  -1   3 -11   -0.06    0.16
  -1   3 -11   -0.10    0.16
   1   3  11    0.09    0.16
   1   3  11   -0.03    0.13
  -1  -3 -11   -0.25    0.14
   1  -3  11    0.04    0.12
  -1  -3 -11    0.05    0.08
   1  -3  11    0.24    0.13
   1  -3  11    0.04    0.16
   1  -3  11    0.00    0.15
  -1  -3 -11   -0.19    0.10
  -1  -3 -11   -0.08    0.19
   1  -3  11   -0.07    0.21
   1  -3  11   -0.33    0.22
   1  -3  11    0.14    0.16
   1   3  12   -0.26    0.18
  -1   3 -12    0.22    0.18
  -1   3 -12   -0.17    0.23
  -1   3 -12    0.30    0.20
  -1   3 -12    0.16    0.23
  -1   3 -12    0.10    0.19
   1   3  12    0.12    0.19
   1  -3  12    0.00    0.18
   1  -3  12    0.28    0.15
  -1  -3 -12    0.18    0.12
   1  -3  12    0.14    0.26
  -1  -3 -12    0.02    0.10
   1  -3  12    0.22    0.23
   1  -3  12   -0.07    0.19
   1  -3  12    0.12    0.12
  -1  -3 -12   -0.05    0.17
   1  -3  12    0.28    0.19
  -1  -3 -12   -0.16    0.22
  -1   3 -13    0.13    0.21
  -1   3 -13    0.09    0.25
  -1   3 -13   -0.10    0.28
   1   3  13    0.11    0.18
  -1   3 -13   -0.02    0.22
   1   3  13   -0.26    0.19
  -1   3 -13    0.59    0.28
   1  -3  13    0.43    0.21
   1  -3  13   -0.01    0.25
   1  -3  13    0.12    0.15
  -1  -3 -13   -0.05    0.15
   1  -3  13   -0.24    0.31
  -1  -3 -13    0.05    0.12
   1  -3  13   -0.11    0.16
  -1  -3 -13    0.10    0.20
  -1  -3 -13    0.25    0.28
   1  -3  13    0.16    0.22
   1  -3  13    0.12    0.20
  -1   3 -14    0.31    0.35
  -1   3 -14    0.57    0.31
   1   3  14    0.47    0.22
  -1   3 -14    0.51    0.28
  -1   3 -14    0.06    0.26
  -1   3 -14    0.16    0.35
   1  -3  14    0.76    0.29
  -1  -3 -14   -0.12    0.27
   1  -3  14    0.13    0.26
   1  -3  14    0.07    0.16
   1  -3  14   -0.17    0.27
   1  -3  14    0.21    0.37
   1  -3  14   -0.17    0.18
  -1  -3 -14    0.52    0.17
  -1  -3 -14    0.26    0.20
   1  -3  14    0.23    0.23
  -1  -3 -14    0.79    0.37
   1   3  15    0.20    0.31
  -1   3 -15    0.67    0.37
  -1   3 -15   -0.07    0.31
  -1   3 -15   -0.85    0.43
  -1   3 -15    0.11    0.32
  -1   3 -15   -0.04    0.46
   1   3  15   -0.29    0.22
   1  -3  15   -0.05    0.29
  -1  -3 -15    0.27    0.30
  -1  -3 -15    0.31    0.26
   1  -3  15   -0.03    0.19
   1  -3  15    0.20    0.31
  -1  -3 -15    0.25    0.20
  -1   4  15   -0.02    0.31
   1   4 -15   -0.06    0.41
  -1   4  15   -0.30    0.26
   1   4 -15    0.33    0.36
   1   4 -15    0.33    0.36
   1  -4 -15    0.05    0.18
   1  -4 -15    0.05    0.49
  -1  -4  15    0.22    0.23
   1  -4 -15    0.46    0.32
   1   4 -14    0.46    0.29
  -1   4  14    0.08    0.24
   1   4 -14    0.15    0.31
   1   4 -14    0.36    0.42
   1   4 -14    0.59    0.33
   1   4 -14    0.16    0.42
   1  -4 -14    0.44    0.15
   1  -4 -14   -0.01    0.25
  -1  -4  14    0.05    0.32
  -1  -4  14    0.28    0.44
  -1  -4  14   -0.59    0.26
  -1  -4  14    0.33    0.44
  -1  -4  14    0.14    0.24
   1  -4 -14   -0.01    0.18
   1  -4 -14    0.02    0.35
  -1  -4  14    0.25    0.20
   1   4 -13   -0.36    0.35
   1   4 -13   -0.28    0.24
  -1   4  13    0.23    0.21
   1   4 -13   -0.21    0.24
   1   4 -13    0.20    0.31
  -1   4  13   -0.10    0.20
   1   4 -13   -0.29    0.22
   1  -4 -13   -0.04    0.20
  -1  -4  13    0.09    0.35
   1  -4 -13   -0.26    0.10
  -1  -4  13    0.11    0.19
   1  -4 -13    0.08    0.14
  -1  -4  13   -0.15    0.17
  -1  -4  13    0.19    0.24
  -1  -4  13   -0.19    0.25
   1  -4 -13   -0.05    0.26
   1   4 -12    0.05    0.22
   1   4 -12    0.04    0.22
   1   4 -12   -0.15    0.26
   1   4 -12    0.51    0.20
  -1   4  12    0.13    0.19
   1   4 -12    0.24    0.31
  -1   4  12    0.09    0.17
  -1  -4  12   -0.24    0.29
   1  -4 -12    0.33    0.11
  -1  -4  12    0.28    0.18
   1  -4 -12    0.29    0.17
  -1  -4  12    0.43    0.17
   1  -4 -12    0.17    0.22
  -1  -4  12    0.02    0.29
  -1  -4  12   -0.30    0.24
   1  -4 -12    0.19    0.08
  -1  -4  12    0.50    0.19
   1   4 -11    0.04    0.26
   1   4 -11    0.23    0.22
  -1   4  11    0.27    0.16
   1   4 -11   -0.14    0.16
   1   4 -11   -0.12    0.19
   1   4 -11    0.02    0.17
  -1   4  11   -0.13    0.17
   1  -4 -11    0.01    0.08
  -1  -4  11    0.07    0.26
  -1  -4  11    0.18    0.25
  -1  -4  11    0.28    0.17
   1  -4 -11   -0.11    0.14
  -1  -4  11   -0.11    0.20
   1  -4 -11    0.24    0.18
   1  -4 -11    0.04    0.06
  -1  -4  11   -0.06    0.16
   1   4 -10    0.82    0.26
   1   4 -10    1.16    0.19
  -1   4  10    0.89    0.20
   1   4 -10    0.94    0.22
   1   4 -10    0.97    0.21
   1   4 -10    0.91    0.17
  -1  -4  10    1.16    0.27
  -1  -4  10    1.31    0.29
  -1  -4  10    1.03    0.23
   1  -4 -10    1.06    0.15
  -1  -4  10    1.35    0.16
   1  -4 -10    1.00    0.08
   1  -4 -10    1.14    0.25
   1  -4 -10    1.20    0.08
   1   4  -9    2.05    0.29
   1   4  -9    2.57    0.25
   1   4  -9    2.11    0.20
   1   4  -9    2.47    0.24
  -1   4   9    2.51    0.23
   1   4  -9    2.79    0.31
  -1   4   9    2.51    0.24
  -1  -4   9    2.64    0.32
   1  -4  -9    2.36    0.25
  -1  -4   9    2.54    0.28
  -1  -4   9    2.90    0.36
   1  -4  -9    2.35    0.19
  -1  -4   9    2.60    0.21
  -1  -4   9    2.57    0.23
  -1   4   8    0.51    0.14
   1   4  -8    0.83    0.14
   1   4  -8    0.34    0.15
   1   4  -8    0.85    0.20
   1   4  -8    0.53    0.12
  -1   4   8    0.63    0.14
   1   4  -8    0.62    0.17
  -1  -4   8    0.71    0.19
  -1  -4   8    0.94    0.14
  -1  -4   8    0.40    0.19
   1  -4  -8    0.63    0.14
  -1  -4   8    0.71    0.20
  -1  -4   8    0.73    0.14
   1  -4  -8    0.61    0.10
  -1   4   7    6.77    0.29
   1   4  -7    7.28    0.36
   1   4  -7    6.89    0.28
   1   4  -7    7.12    0.39
  -1   4   7    6.93    0.30
   1   4  -7    6.56    0.27
   1   4  -7    6.63    0.33
   1  -4  -7    6.92    0.30
   1  -4  -7    6.59    0.24
  -1  -4   7    7.36    0.42
  -1  -4   7    7.10    0.27
  -1  -4   7    6.97    0.36
  -1  -4   7    7.24    0.37
  -1  -4   7    7.08    0.29
   1   4  -6    0.20    0.10
   1   4  -6    0.27    0.13
   1   4  -6    0.20    0.09
  -1   4   6    0.33    0.10
  -1   4   6    0.16    0.10
   1   4  -6    0.31    0.15
   1   4  -6    0.09    0.10
  -1  -4   6    0.02    0.12
  -1  -4   6    0.43    0.14
  -1  -4   6    0.16    0.08
   1  -4  -6    0.16    0.08
  -1  -4   6    0.16    0.08
  -1  -4   6    0.24    0.13
   1  -4  -6    0.31    0.07
   1   4  -5    0.16    0.11
   1   4  -5    0.13    0.11
   1   4  -5    0.40    0.10
   1   4  -5    0.20    0.08
  -1   4   5    0.31    0.10
  -1   4   5    0.20    0.09
   1   4  -5    0.08    0.10
  -1  -4   5    0.16    0.07
   1  -4  -5    0.20    0.04
   1  -4  -5    0.20    0.08
   1  -4  -5    0.24    0.02
   1  -4  -5    0.26    0.04
  -1  -4   5    0.12    0.11
   1  -4  -5    0.24    0.04
  -1  -4   5    0.28    0.12
  -1  -4   5    0.24    0.13
  -1  -4   5    0.29    0.08
   1   4  -4    0.20    0.08
  -1   4   4   -0.01    0.03
   1   4  -4    0.11    0.10
   1   4  -4    0.04    0.10
  -1   4   4    0.04    0.07
  -1   4   4    0.02    0.03
   1   4  -4    0.06    0.07
  -1   4   4    0.04    0.09
  -1   4   4    0.05    0.07
   1  -4  -4   -0.02    0.05
  -1  -4   4    0.08    0.10
  -1  -4   4    0.07    0.06
  -1  -4   4   -0.03    0.06
   1  -4  -4    0.05    0.04
  -1  -4   4    0.03    0.10
   1  -4  -4    0.01    0.04
  -1  -4   4    0.11    0.09
   1  -4  -4    0.14    0.07
   1  -4  -4    0.03    0.03
   1   4  -3    0.39    0.07
   1   4  -3    0.28    0.10
  -1   4   3    0.29    0.08
  -1   4   3    0.43    0.08
  -1   4   3    0.39    0.09
  -1   4   3    0.24    0.06
   1   4  -3    0.38    0.09
  -1   4   3    0.28    0.05
   1   4  -3    0.27    0.11
  -1  -4   3    0.13    0.06
   1  -4  -3    0.33    0.07
  -1  -4   3    0.45    0.13
  -1  -4   3    0.24    0.10
  -1  -4   3    0.33    0.07
   1  -4  -3    0.27    0.06
   1  -4  -3    0.37    0.06
   1  -4  -3    0.31    0.04
   1  -4  -3    0.28    0.06
  -1  -4   3    0.25    0.10
   1   4  -2    5.26    0.22
   1   4  -2    5.83    0.25
  -1   4   2    5.74    0.13
   1   4  -2    6.02    0.19
  -1   4   2    5.75    0.21
  -1   4   2    5.91    0.21
   1   4  -2    5.78    0.27
  -1   4   2    5.65    0.22
  -1   4   2    5.54    0.21
  -1   4   2    5.77    0.13
  -1   4   2    6.02    0.18
  -1  -4   2    5.88    0.27
  -1  -4   2    5.58    0.27
  -1  -4   2    5.38    0.25
   1  -4  -2    5.62    0.22
   1  -4  -2    5.77    0.21
  -1  -4   2    5.33    0.19
  -1  -4   2    5.23    0.19
   1  -4  -2    5.94    0.16
   1  -4  -2    5.72    0.20
   1   4  -1    2.53    0.18
  -1   4   1    2.56    0.10
  -1   4   1    2.62    0.14
  -1   4   1    2.65    0.10
   1   4  -1    2.43    0.15
   1   4  -1    2.45    0.16
  -1   4   1    2.55    0.11
   1   4  -1    2.67    0.12
  -1   4   1    2.37    0.15
   1  -4  -1    2.52    0.15
  -1  -4   1    2.34    0.17
   1  -4  -1    2.40    0.16
  -1  -4   1    2.37    0.12
   1  -4  -1    2.43    0.11
  -1  -4   1    2.54    0.18
  -1  -4   1    2.25    0.17
  -1  -4   1    2.25    0.11
  -1   4   0    9.55    0.22
  -1   4   0    9.42    0.32
   1   4   0    9.31    0.24
  -1   4   0    9.27    0.24
  -1   4   0    9.36    0.31
   1   4   0    9.64    0.24
  -1   4   0    9.11    0.27
   1   4   0    9.16    0.27
   1   4   0    9.35    0.29
   1   4   0    9.26    0.33
   1   4   0    9.66    0.30
   1  -4   0    9.18    0.33
  -1  -4   0    9.15    0.25
   1  -4   0    9.69    0.31
   1  -4   0    9.49    0.25
   1  -4   0    9.42    0.25
  -1  -4   0    9.17    0.32
   1  -4   0    9.39    0.29
  -1  -4   0    9.27    0.29
  -1  -4   0    9.51    0.31
  -1   4  -1    0.85    0.12
   1   4   1    0.84    0.10
   1   4   1    0.96    0.09
  -1   4  -1    0.71    0.11
   1   4   1    0.72    0.10
  -1   4  -1    0.84    0.10
   1   4   1    0.88    0.08
   1   4   1    0.77    0.06
  -1   4  -1    0.66    0.07
   1  -4   1    0.79    0.11
   1  -4   1    0.75    0.08
   1  -4   1    0.75    0.12
  -1  -4  -1    0.76    0.07
  -1  -4  -1    0.85    0.11
  -1  -4  -1    0.99    0.10
   1  -4   1    0.62    0.07
   1  -4   1    0.82    0.12
   1   4   2    1.29    0.09
   1   4   2    1.22    0.11
   1   4   2    1.40    0.12
  -1   4  -2    1.07    0.11
  -1   4  -2    0.89    0.13
   1   4   2    1.30    0.11
  -1   4  -2    1.14    0.11
  -1   4  -2    1.43    0.16
   1  -4   2    1.07    0.09
   1  -4   2    1.16    0.10
  -1  -4  -2    1.35    0.11
  -1  -4  -2    1.21    0.07
  -1  -4  -2    1.30    0.12
   1  -4   2    1.20    0.15
  -1  -4  -2    1.25    0.12
   1  -4   2    1.19    0.13
   1  -4   2    1.35    0.12
  -1  -4  -2    1.28    0.12
   1  -4   2    1.42    0.14
   1   4   3   11.37    0.31
  -1   4  -3   11.05    0.31
  -1   4  -3   11.31    0.42
   1   4   3   11.23    0.28
  -1   4  -3   11.00    0.31
  -1   4  -3   11.17    0.36
  -1   4  -3   11.55    0.41
   1   4   3   11.37    0.33
   1   4   3   11.60    0.37
  -1  -4  -3   11.62    0.32
   1  -4   3   11.62    0.38
   1  -4   3   11.07    0.32
   1  -4   3   11.71    0.43
  -1  -4  -3   11.05    0.29
   1  -4   3   11.41    0.32
  -1  -4  -3   11.24    0.26
  -1  -4  -3   11.46    0.31
  -1  -4  -3   11.70    0.35
   1  -4   3   11.71    0.40
   1   4   4   -0.05    0.07
   1   4   4    0.00    0.04
  -1   4  -4    0.06    0.07
   1   4   4    0.01    0.07
  -1   4  -4    0.01    0.10
  -1   4  -4   -0.11    0.08
  -1   4  -4   -0.03    0.08
  -1   4  -4    0.06    0.06
   1   4   4    0.01    0.03
  -1  -4  -4   -0.14    0.06
   1  -4   4   -0.05    0.11
   1  -4   4   -0.08    0.06
   1  -4   4   -0.15    0.09
  -1  -4  -4    0.00    0.03
   1  -4   4    0.04    0.06
  -1  -4  -4    0.02    0.04
   1  -4   4   -0.04    0.11
  -1  -4  -4    0.03    0.04
  -1  -4  -4    0.01    0.04
   1   4   5    2.11    0.20
  -1   4  -5    1.66    0.21
  -1   4  -5    1.73    0.17
  -1   4  -5    1.84    0.15
   1   4   5    1.42    0.14
  -1   4  -5    1.77    0.21
   1   4   5    1.70    0.16
  -1   4  -5    1.69    0.15
   1  -4   5    1.71    0.18
   1  -4   5    1.76    0.22
  -1  -4  -5    1.88    0.08
   1  -4   5    1.67    0.14
  -1  -4  -5    1.83    0.08
   1  -4   5    1.86    0.14
  -1  -4  -5    1.76    0.06
  -1  -4  -5    1.66    0.16
  -1  -4  -5    1.72    0.08
   1  -4   5    1.83    0.21
  -1   4  -6    1.14    0.13
  -1   4  -6    1.23    0.19
  -1   4  -6    1.55    0.17
  -1   4  -6    1.25    0.18
   1   4   6    1.30    0.15
  -1   4  -6    1.10    0.12
   1   4   6    1.52    0.16
  -1  -4  -6    1.56    0.15
   1  -4   6    1.06    0.12
   1  -4   6    1.45    0.20
   1  -4   6    1.35    0.18
  -1  -4  -6    1.46    0.16
   1  -4   6    1.37    0.20
   1  -4   6    1.21    0.12
   1   4   7    1.08    0.16
  -1   4  -7    0.95    0.20
  -1   4  -7    1.23    0.18
  -1   4  -7    1.24    0.14
  -1   4  -7    1.06    0.14
  -1   4  -7    1.00    0.18
   1   4   7    1.31    0.15
  -1  -4  -7    1.09    0.13
   1  -4   7    1.13    0.18
   1  -4   7    1.04    0.23
   1  -4   7    1.19    0.14
  -1  -4  -7    1.13    0.15
   1  -4   7    1.01    0.13
   1  -4   7    1.14    0.19
  -1   4  -8    0.15    0.16
  -1   4  -8    0.00    0.11
  -1   4  -8   -0.17    0.11
   1   4   8   -0.03    0.10
  -1   4  -8   -0.13    0.14
  -1   4  -8    0.07    0.13
   1   4   8    0.31    0.12
   1  -4   8   -0.09    0.12
  -1  -4  -8   -0.10    0.09
  -1  -4  -8   -0.09    0.11
   1  -4   8    0.21    0.16
   1  -4   8    0.35    0.19
   1  -4   8   -0.05    0.10
   1  -4   8   -0.06    0.11
   1  -4   8   -0.03    0.10
  -1   4  -9    6.41    0.44
  -1   4  -9    6.42    0.31
   1   4   9    6.11    0.30
  -1   4  -9    6.06    0.40
   1   4   9    6.30    0.34
  -1   4  -9    5.88    0.37
   1  -4   9    6.24    0.29
   1  -4   9    6.94    0.48
   1  -4   9    7.13    0.41
   1  -4   9    6.44    0.33
  -1  -4  -9    6.31    0.29
   1   4  10    0.53    0.18
  -1   4 -10    0.66    0.20
  -1   4 -10    0.26    0.26
  -1   4 -10    0.58    0.16
  -1   4 -10    0.62    0.17
   1   4  10    0.42    0.18
   1  -4  10    0.42    0.16
   1  -4  10    0.84    0.28
   1  -4  10    0.43    0.23
   1  -4  10    0.59    0.15
   1  -4  10    0.32    0.18
  -1  -4 -10    0.54    0.07
  -1  -4 -10    0.40    0.18
  -1  -4 -10    0.65    0.07
  -1  -4 -10    0.47    0.15
  -1   4 -11   -0.28    0.17
   1   4  11   -0.19    0.15
  -1   4 -11    0.04    0.21
  -1   4 -11    0.14    0.22
  -1   4 -11   -0.08    0.17
  -1   4 -11   -0.17    0.23
   1   4  11    0.11    0.17
   1  -4  11   -0.33    0.27
   1  -4  11   -0.07    0.12
  -1  -4 -11   -0.05    0.07
   1  -4  11   -0.15    0.24
   1  -4  11    0.04    0.15
   1  -4  11    0.10    0.16
   1  -4  11    0.10    0.20
  -1  -4 -11   -0.07    0.08
  -1  -4 -11   -0.05    0.15
  -1  -4 -11   -0.01    0.20
  -1   4 -12   -0.57    0.21
  -1   4 -12   -0.01    0.22
  -1   4 -12   -0.16    0.25
  -1   4 -12    0.28    0.22
   1   4  12    0.17    0.19
  -1   4 -12   -0.04    0.28
   1   4  12   -0.05    0.19
   1  -4  12    0.01    0.30
  -1  -4 -12    0.40    0.23
   1  -4  12   -0.19    0.18
   1  -4  12   -0.11    0.14
  -1  -4 -12   -0.07    0.09
  -1  -4 -12    0.01    0.10
   1  -4  12    0.14    0.18
  -1  -4 -12   -0.37    0.18
   1  -4  12   -0.18    0.22
   1  -4  12   -0.03    0.18
  -1   4 -13   -0.09    0.35
  -1   4 -13    0.31    0.28
  -1   4 -13    0.13    0.34
   1   4  13    0.10    0.21
  -1   4 -13    0.12    0.27
   1   4  13    0.32    0.22
  -1   4 -13    0.10    0.25
   1  -4  13    0.27    0.39
   1  -4  13    0.26    0.28
   1  -4  13    0.51    0.22
   1  -4  13   -0.07    0.15
  -1  -4 -13    0.98    0.30
  -1  -4 -13    0.15    0.23
   1  -4  13    0.42    0.26
  -1  -4 -13    0.19    0.15
   1  -4  13    0.01    0.40
  -1  -4 -13    0.28    0.12
   1   4  14    0.49    0.30
  -1   4 -14    0.48    0.36
  -1   4 -14   -0.33    0.40
  -1   4 -14   -0.61    0.30
   1   4  14   -0.05    0.20
  -1   4 -14    0.28    0.39
  -1   4 -14    0.38    0.30
  -1  -4 -14    0.90    0.38
   1  -4  14   -0.16    0.24
   1  -4  14    0.68    0.43
   1  -4  14    0.17    0.45
  -1  -4 -14   -0.12    0.15
   1  -4  14    0.08    0.18
  -1  -4 -14    0.00    0.18
  -1  -4 -14   -0.04    0.28
   1   5 -14   -0.56    0.47
  -1   5  14   -0.52    0.29
   1   5 -14    0.38    0.38
   1   5 -14    0.12    0.33
   1   5 -14    0.10    0.33
  -1   5  14    0.43    0.27
   1  -5 -14    0.02    0.28
   1  -5 -14    0.45    0.12
  -1  -5  14   -1.05    0.56
  -1  -5  14    0.15    0.47
   1  -5 -14    0.12    0.15
   1  -5 -14    0.35    0.37
  -1  -5  14    0.38    0.29
  -1  -5  14    0.09    0.23
  -1   5  13   -0.13    0.23
   1   5 -13   -0.03    0.32
   1   5 -13    0.16    0.29
   1   5 -13   -0.77    0.41
  -1   5  13    0.17    0.23
   1   5 -13   -0.22    0.35
   1   5 -13   -0.32    0.27
  -1  -5  13    0.00    0.20
   1  -5 -13    0.24    0.22
  -1  -5  13    0.03    0.47
   1  -5 -13    0.07    0.29
   1  -5 -13    0.11    0.09
  -1  -5  13    0.50    0.24
   1  -5 -13   -0.07    0.12
  -1  -5  13    0.18    0.27
  -1  -5  13    0.30    0.39
  -1  -5  13    0.00    0.34
  -1   5  12   -0.15    0.22
  -1   5  12    0.01    0.19
   1   5 -12    0.29    0.24
   1   5 -12   -0.46    0.24
   1   5 -12   -0.30    0.32
   1   5 -12    0.12    0.31
   1   5 -12   -0.39    0.21
  -1  -5  12   -0.24    0.20
  -1  -5  12    0.52    0.25
  -1  -5  12   -0.16    0.28
   1  -5 -12    0.00    0.25
  -1  -5  12    0.15    0.35
   1  -5 -12    0.11    0.09
   1  -5 -12    0.16    0.19
  -1  -5  12   -0.24    0.35
   1  -5 -12    0.02    0.06
   1   5 -11    0.40    0.24
   1   5 -11   -0.09    0.19
   1   5 -11    0.44    0.29
   1   5 -11    0.06    0.18
  -1   5  11   -0.34    0.18
   1   5 -11   -0.31    0.22
  -1   5  11   -0.29    0.16
   1  -5 -11   -0.03    0.15
  -1  -5  11   -0.20    0.25
  -1  -5  11    0.09    0.17
  -1  -5  11   -0.07    0.28
   1  -5 -11    0.13    0.20
  -1  -5  11    0.19    0.31
  -1   5  10    0.62    0.18
   1   5 -10    0.47    0.26
  -1   5  10    0.47    0.19
   1   5 -10    0.42    0.18
   1   5 -10    0.35    0.17
   1   5 -10    0.26    0.22
   1   5 -10    0.31    0.23
  -1  -5  10    0.44    0.31
  -1  -5  10    0.54    0.20
   1  -5 -10    0.76    0.15
  -1  -5  10    0.30    0.27
   1  -5 -10    0.78    0.20
  -1  -5  10    0.44    0.18
  -1  -5  10    0.64    0.24
   1   5  -9    0.08    0.18
  -1   5   9   -0.21    0.15
  -1   5   9   -0.12    0.14
   1   5  -9    0.17    0.14
   1   5  -9   -0.42    0.21
   1   5  -9   -0.07    0.15
   1  -5  -9    0.10    0.11
   1  -5  -9    0.05    0.14
  -1  -5   9   -0.40    0.20
  -1  -5   9    0.36    0.23
  -1  -5   9    0.10    0.14
  -1   5   8    0.16    0.14
  -1   5   8    0.00    0.11
   1   5  -8    0.40    0.17
   1   5  -8   -0.14    0.20
  -1  -5   8    0.10    0.17
  -1  -5   8   -0.05    0.19
  -1  -5   8    0.41    0.24
   1  -5  -8    0.12    0.12
   1  -5  -8    0.30    0.11
   1   5  -7    0.39    0.17
  -1   5   7    0.45    0.13
   1   5  -7    0.29    0.16
  -1   5   7    0.41    0.13
   1   5  -7    0.57    0.14
   1   5  -7    0.21    0.19
   1   5  -7    0.53    0.13
   1  -5  -7    0.42    0.04
  -1  -5   7    0.32    0.14
  -1  -5   7    0.33    0.16
  -1  -5   7    0.52    0.18
   1  -5  -7    0.51    0.10
   1  -5  -7    0.41    0.13
   1  -5  -7    0.43    0.05
  -1  -5   7    0.39    0.11
  -1  -5   7    0.23    0.18
  -1   5   6    5.99    0.27
  -1   5   6    5.96    0.28
   1   5  -6    5.95    0.35
   1   5  -6    6.49    0.34
   1   5  -6    6.23    0.27
   1   5  -6    6.08    0.27
   1   5  -6    6.72    0.42
  -1  -5   6    6.16    0.42
   1  -5  -6    5.92    0.18
  -1  -5   6    5.98    0.27
   1  -5  -6    5.91    0.15
  -1  -5   6    6.15    0.37
  -1  -5   6    6.96    0.38
  -1  -5   6    6.67    0.27
   1  -5  -6    5.94    0.28
  -1   5   5    0.34    0.11
   1   5  -5    0.29    0.12
   1   5  -5    0.11    0.12
   1   5  -5    0.34    0.14
   1   5  -5    0.22    0.09
  -1   5   5    0.16    0.11
  -1   5   5    0.31    0.10
   1  -5  -5    0.33    0.05
   1  -5  -5    0.46    0.11
   1  -5  -5    0.21    0.07
  -1  -5   5    0.41    0.15
  -1  -5   5    0.26    0.14
  -1  -5   5    0.21    0.08
  -1  -5   5    0.30    0.08
  -1  -5   5    0.40    0.16
   1  -5  -5    0.31    0.06
   1  -5  -5    0.24    0.07
   1   5  -4   21.47    0.68
  -1   5   4   21.56    0.50
   1   5  -4   21.77    0.53
  -1   5   4   20.86    0.48
  -1   5   4   20.97    0.58
  -1   5   4   21.24    0.57
  -1   5   4   21.90    0.52
   1   5  -4   21.86    0.64
   1   5  -4   22.21    0.60
  -1  -5   4   21.96    0.69
  -1  -5   4   21.33    0.62
  -1  -5   4   21.67    0.55
   1  -5  -4   21.35    0.50
  -1  -5   4   21.15    0.54
   1  -5  -4   20.59    0.52
  -1  -5   4   21.21    0.66
   1  -5  -4   21.28    0.56
   1  -5  -4   20.70    0.46
   1  -5  -4   21.43    0.50
   1   5  -3    6.12    0.28
   1   5  -3    5.80    0.29
  -1   5   3    5.99    0.22
  -1   5   3    5.41    0.24
  -1   5   3    5.73    0.21
   1   5  -3    5.77    0.32
  -1   5   3    5.89    0.26
   1   5  -3    5.82    0.22
  -1   5   3    5.62    0.21
   1  -5  -3    5.58    0.24
   1  -5  -3    5.99    0.22
  -1  -5   3    5.92    0.33
  -1  -5   3    6.04    0.32
  -1  -5   3    5.60    0.22
  -1  -5   3    5.73    0.30
   1  -5  -3    6.05    0.18
  -1  -5   3    5.61    0.22
   1  -5  -3    5.60    0.22
  -1   5   2    7.68    0.18
  -1   5   2    7.87    0.29
  -1   5   2    7.91    0.27
  -1   5   2    8.15    0.23
  -1   5   2    7.78    0.19
   1   5  -2    7.76    0.33
   1   5  -2    8.15    0.30
   1   5  -2    8.37    0.36
   1   5  -2    7.77    0.25
  -1   5   2    7.62    0.28
   1  -5  -2    7.64    0.22
  -1  -5   2    7.83    0.26
   1  -5  -2    7.70    0.27
  -1  -5   2    7.67    0.34
   1  -5  -2    7.73    0.30
   1  -5  -2    7.95    0.28
  -1  -5   2    8.10    0.33
  -1  -5   2    8.01    0.25
  -1  -5   2    8.28    0.36
   1   5  -1    0.32    0.10
   1   5  -1    0.35    0.07
   1   5  -1    0.28    0.11
  -1   5   1    0.15    0.08
  -1   5   1    0.23    0.06
  -1   5   1    0.25    0.07
   1   5  -1    0.21    0.08
  -1   5   1    0.26    0.05
  -1   5   1    0.27    0.08
   1  -5  -1    0.28    0.08
  -1  -5   1    0.32    0.12
   1  -5  -1    0.20    0.06
  -1  -5   1    0.30    0.10
  -1  -5   1    0.27    0.07
   1  -5  -1    0.24    0.05
  -1  -5   1    0.27    0.06
   1  -5  -1    0.17    0.09
  -1  -5   1    0.28    0.10
   1  -5  -1    0.20    0.09
   1   5   0    7.00    0.24
   1   5   0    7.16    0.31
   1   5   0    7.21    0.28
   1   5   0    7.14    0.21
  -1   5   0    7.10    0.29
  -1   5   0    7.51    0.19
   1   5   0    7.23    0.28
  -1   5   0    7.30    0.25
  -1   5   0    7.07    0.26
  -1   5   0    6.84    0.30
   1   5   0    7.54    0.22
  -1   5   0    6.65    0.21
   1  -5   0    7.11    0.22
  -1  -5   0    7.63    0.30
  -1  -5   0    7.60    0.29
   1  -5   0    7.17    0.32
  -1  -5   0    7.10    0.31
  -1  -5   0    7.28    0.22
   1  -5   0    7.15    0.23
   1  -5   0    7.34    0.29
   1  -5   0    6.94    0.28
   1   5   1   14.14    0.42
  -1   5  -1   14.55    0.48
   1   5   1   14.00    0.33
  -1   5  -1   13.92    0.45
   1   5   1   14.41    0.35
   1   5   1   14.30    0.36
  -1   5  -1   14.25    0.40
  -1   5  -1   14.76    0.32
  -1   5  -1   14.82    0.36
   1   5   1   13.72    0.44
  -1  -5  -1   13.90    0.35
   1  -5   1   14.08    0.37
   1  -5   1   13.58    0.45
   1  -5   1   13.55    0.48
   1  -5   1   14.50    0.44
  -1  -5  -1   13.84    0.41
  -1  -5  -1   14.28    0.44
   1  -5   1   13.61    0.37
   1   5   2    7.13    0.17
  -1   5  -2    7.08    0.33
   1   5   2    7.21    0.27
  -1   5  -2    7.30    0.33
  -1   5  -2    6.80    0.28
   1   5   2    7.13    0.16
   1   5   2    7.23    0.29
  -1   5  -2    6.62    0.24
   1   5   2    7.06    0.24
  -1  -5  -2    6.92    0.28
   1  -5   2    6.89    0.24
   1  -5   2    7.19    0.24
   1  -5   2    7.52    0.33
  -1  -5  -2    6.90    0.20
  -1  -5  -2    6.87    0.27
   1  -5   2    6.92    0.35
  -1  -5  -2    7.03    0.26
   1  -5   2    7.32    0.32
  -1   5  -3    0.23    0.13
   1   5   3    0.16    0.05
  -1   5  -3    0.22    0.12
   1   5   3    0.16    0.07
   1   5   3    0.11    0.09
   1   5   3    0.09    0.10
  -1   5  -3    0.15    0.09
  -1   5  -3    0.16    0.08
   1  -5   3    0.07    0.10
   1  -5   3    0.14    0.07
  -1  -5  -3    0.13    0.08
   1  -5   3    0.16    0.13
  -1  -5  -3    0.15    0.08
  -1  -5  -3    0.19    0.07
  -1  -5  -3    0.13    0.04
   1  -5   3    0.14    0.12
   1  -5   3    0.15    0.08
  -1  -5  -3    0.17    0.09
   1   5   4    6.09    0.29
  -1   5  -4    5.55    0.33
   1   5   4    5.55    0.20
   1   5   4    5.92    0.24
  -1   5  -4    5.35    0.23
  -1   5  -4    5.91    0.29
   1   5   4    5.72    0.18
  -1   5  -4    5.60    0.32
  -1   5  -4    6.04    0.24
  -1  -5  -4    5.60    0.22
   1  -5   4    6.01    0.37
   1  -5   4    5.40    0.23
  -1  -5  -4    5.83    0.21
  -1  -5  -4    5.52    0.21
   1  -5   4    5.84    0.32
   1  -5   4    6.34    0.24
  -1  -5  -4    5.64    0.25
  -1  -5  -4    5.46    0.16
   1  -5   4    6.11    0.32
   1   5   5    1.32    0.18
  -1   5  -5    1.67    0.23
  -1   5  -5    1.24    0.14
  -1   5  -5    1.59    0.23
  -1   5  -5    1.20    0.14
  -1   5  -5    1.30    0.18
   1   5   5    1.68    0.16
  -1  -5  -5    1.32    0.13
   1  -5   5    1.33    0.22
  -1  -5  -5    1.43    0.11
  -1  -5  -5    1.21    0.10
  -1  -5  -5    1.29    0.15
   1  -5   5    1.11    0.17
   1  -5   5    1.43    0.14
   1  -5   5    1.58    0.21
  -1  -5  -5    1.33    0.08
   1  -5   5    1.27    0.13
  -1   5  -6    2.29    0.27
  -1   5  -6    2.24    0.22
  -1   5  -6    2.57    0.27
  -1   5  -6    2.11    0.20
  -1   5  -6    2.60    0.21
   1   5   6    2.71    0.21
   1  -5   6    2.32    0.24
  -1  -5  -6    2.39    0.21
   1  -5   6    2.16    0.25
  -1  -5  -6    2.27    0.09
   1  -5   6    2.46    0.20
   1  -5   6    2.70    0.31
  -1  -5  -6    2.43    0.13
   1  -5   6    2.36    0.20
  -1   5  -7    1.90    0.28
  -1   5  -7    1.39    0.16
  -1   5  -7    1.67    0.18
  -1   5  -7    1.38    0.23
   1   5   7    1.62    0.20
  -1  -5  -7    1.43    0.19
  -1  -5  -7    1.52    0.11
   1  -5   7    1.56    0.26
   1  -5   7    1.51    0.16
  -1  -5  -7    1.53    0.07
   1  -5   7    1.48    0.21
   1  -5   7    1.70    0.24
  -1  -5  -7    1.42    0.15
  -1   5  -8    3.27    0.30
  -1   5  -8    3.55    0.34
   1   5   8    3.41    0.24
   1   5   8    4.05    0.27
  -1   5  -8    3.67    0.33
  -1   5  -8    4.22    0.40
   1  -5   8    3.93    0.27
   1  -5   8    3.85    0.40
  -1  -5  -8    3.77    0.35
   1  -5   8    4.43    0.40
  -1  -5  -8    3.63    0.24
   1  -5   8    3.17    0.34
   1   5   9    0.07    0.15
  -1   5  -9   -0.06    0.14
   1   5   9    0.18    0.18
  -1   5  -9   -0.07    0.22
  -1   5  -9    0.10    0.15
   1  -5   9    0.02    0.23
   1  -5   9    0.32    0.19
   1  -5   9    0.02    0.25
   1  -5   9    0.13    0.14
  -1  -5  -9    0.04    0.15
  -1  -5  -9    0.15    0.13
   1   5  10    0.15    0.17
  -1   5 -10   -0.06    0.17
  -1   5 -10   -0.06    0.17
   1   5  10   -0.01    0.17
  -1   5 -10    0.29    0.23
  -1   5 -10    0.22    0.25
  -1   5 -10    0.32    0.22
   1  -5  10    0.38    0.26
  -1  -5 -10    0.12    0.14
  -1  -5 -10   -0.17    0.16
   1  -5  10   -0.16    0.21
   1  -5  10   -0.06    0.27
  -1   5 -11    0.07    0.20
  -1   5 -11   -0.13    0.28
  -1   5 -11    0.50    0.27
  -1   5 -11    0.78    0.31
   1   5  11    0.51    0.22
  -1   5 -11    0.42    0.22
   1   5  11    0.21    0.17
  -1  -5 -11   -0.18    0.23
   1  -5  11    0.40    0.27
   1  -5  11   -0.31    0.34
   1  -5  11    0.12    0.19
   1  -5  11    0.29    0.31
  -1  -5 -11    0.59    0.07
  -1   5 -12    0.16    0.36
  -1   5 -12    0.34    0.24
  -1   5 -12    0.12    0.32
  -1   5 -12   -0.19    0.23
   1   5  12   -0.14    0.17
  -1   5 -12   -0.01    0.28
   1   5  12    0.13    0.22
  -1  -5 -12    0.14    0.10
   1  -5  12    0.26    0.39
   1  -5  12    0.12    0.23
  -1  -5 -12   -0.02    0.22
   1  -5  12    0.48    0.22
   1  -5  12    0.13    0.27
  -1  -5 -12   -0.01    0.26
  -1  -5 -12   -0.04    0.08
   1  -5  12    0.22    0.36
   1  -5  12    0.03    0.16
  -1   5 -13    0.14    0.39
   1   5  13    0.42    0.25
  -1   5 -13   -0.20    0.39
  -1   5 -13   -0.31    0.28
  -1   5 -13    0.80    0.36
  -1   5 -13    0.73    0.30
  -1  -5 -13   -0.23    0.33
   1  -5  13    0.55    0.28
   1  -5  13   -0.24    0.35
  -1  -5 -13   -0.03    0.26
  -1  -5 -13    0.32    0.11
  -1  -5 -13    0.65    0.13
   1  -5  13   -0.24    0.18
   1  -5  13   -0.03    0.41
   1  -5  13   -0.70    0.46
   1  -5  13    0.30    0.28
  -1   5 -14   -0.60    0.37
   1   5  14    0.37    0.32
  -1   5 -14   -0.09    0.53
  -1   5 -14   -0.34    0.32
  -1   5 -14    0.51    0.37
  -1  -5 -14    0.24    0.17
  -1  -5 -14    0.52    0.32
   1  -5  14    0.55    0.33
   1  -5  14    0.03    0.47
   1   6 -13    0.17    0.32
  -1   6  13    0.05    0.24
   1   6 -13   -0.86    0.51
   1   6 -13    0.14    0.31
   1   6 -13   -0.02    0.39
  -1  -6  13   -0.61    0.59
  -1  -6  13   -1.13    0.52
   1  -6 -13   -0.69    0.32
  -1  -6  13   -0.42    0.30
   1  -6 -13   -0.13    0.26
  -1  -6  13   -0.18    0.49
   1   6 -12    0.35    0.45
   1   6 -12    0.09    0.25
  -1   6  12    0.28    0.24
  -1   6  12    0.21    0.22
   1   6 -12    0.06    0.27
   1   6 -12    0.34    0.34
   1   6 -12    0.67    0.36
  -1  -6  12   -0.19    0.45
  -1  -6  12   -0.33    0.28
  -1  -6  12    0.42    0.39
   1  -6 -12   -0.07    0.24
   1  -6 -12   -0.06    0.29
  -1  -6  12    0.27    0.43
  -1  -6  12    0.10    0.27
   1   6 -11    0.39    0.29
   1   6 -11    0.04    0.22
   1   6 -11    0.18    0.36
  -1   6  11    0.10    0.20
  -1   6  11   -0.16    0.21
   1   6 -11   -0.06    0.26
   1   6 -11    0.27    0.24
   1  -6 -11   -0.17    0.18
  -1  -6  11   -0.31    0.31
  -1  -6  11    0.50    0.21
  -1  -6  11   -0.61    0.20
   1  -6 -11   -0.22    0.25
  -1  -6  11    0.20    0.37
  -1  -6  11    0.32    0.35
  -1   6  10    0.22    0.20
  -1   6  10    0.03    0.20
   1   6 -10    0.39    0.19
   1   6 -10   -0.21    0.25
   1   6 -10    0.20    0.31
   1   6 -10    0.00    0.18
   1   6 -10   -0.12    0.25
  -1  -6  10    0.12    0.34
   1  -6 -10    0.09    0.15
  -1  -6  10   -0.08    0.37
  -1  -6  10   -0.08    0.28
   1  -6 -10    0.33    0.20
  -1  -6  10    0.51    0.19
  -1  -6  10    0.24    0.20
   1   6  -9   -0.11    0.28
  -1   6   9    0.46    0.16
   1   6  -9    0.37    0.18
   1   6  -9    0.52    0.18
  -1   6   9    0.09    0.19
   1  -6  -9    0.57    0.14
  -1  -6   9    0.38    0.16
  -1  -6   9    0.26    0.24
   1  -6  -9    0.39    0.05
  -1  -6   9    0.12    0.28
  -1  -6   9    0.60    0.32
   1  -6  -9    0.31    0.08
   1  -6  -9    0.40    0.17
  -1   6   8    0.23    0.16
   1   6  -8    0.59    0.23
   1   6  -8    0.12    0.25
  -1   6   8    0.64    0.17
   1   6  -8    0.47    0.16
   1  -6  -8    0.24    0.06
   1  -6  -8    0.40    0.13
   1  -6  -8    0.40    0.09
  -1  -6   8    0.64    0.26
  -1  -6   8    0.93    0.29
  -1  -6   8    0.47    0.26
   1   6  -7    0.26    0.19
  -1   6   7    0.22    0.15
   1   6  -7    0.56    0.15
  -1   6   7    0.22    0.17
   1   6  -7   -0.27    0.20
   1   6  -7    0.32    0.20
   1  -6  -7    0.36    0.13
  -1  -6   7    0.30    0.13
  -1  -6   7    0.39    0.22
  -1  -6   7   -0.08    0.21
   1  -6  -7    0.19    0.09
  -1  -6   7    0.11    0.24
   1  -6  -7    0.33    0.06
   1  -6  -7    0.40    0.14
  -1   6   6    0.35    0.17
   1   6  -6    0.25    0.19
  -1   6   6    0.25    0.13
   1   6  -6    0.26    0.12
   1   6  -6   -0.02    0.20
   1   6  -6    0.18    0.17
  -1   6   6    0.19    0.13
   1  -6  -6    0.28    0.10
   1  -6  -6    0.26    0.08
   1  -6  -6    0.34    0.06
  -1  -6   6    0.55    0.22
   1  -6  -6    0.31    0.12
  -1  -6   6    0.16    0.18
   1  -6  -6    0.25    0.07
  -1  -6   6    0.61    0.15
  -1  -6   6    0.24    0.12
  -1  -6   6    0.30    0.22
  -1   6   5    0.42    0.05
   1   6  -5    0.56    0.17
   1   6  -5    0.29    0.18
   1   6  -5    0.37    0.12
  -1   6   5    0.52    0.15
   1   6  -5    0.21    0.16
  -1   6   5    0.16    0.06
  -1   6   5    0.51    0.12
   1  -6  -5    0.41    0.06
   1  -6  -5    0.46    0.09
   1  -6  -5    0.11    0.10
  -1  -6   5    0.45    0.11
  -1  -6   5    0.49    0.18
  -1  -6   5    0.25    0.18
   1  -6  -5    0.42    0.11
  -1  -6   5    0.59    0.13
  -1  -6   5    0.59    0.19
   1  -6  -5    0.36    0.08
  -1   6   4    0.34    0.08
  -1   6   4   -0.01    0.10
   1   6  -4    0.31    0.13
   1   6  -4    0.10    0.10
   1   6  -4    0.33    0.16
  -1   6   4    0.19    0.13
  -1   6   4    0.16    0.07
   1   6  -4    0.17    0.15
  -1  -6   4    0.24    0.16
   1  -6  -4    0.32    0.09
  -1  -6   4    0.22    0.16
  -1  -6   4    0.17    0.10
  -1  -6   4    0.31    0.10
   1  -6  -4    0.25    0.10
  -1  -6   4    0.07    0.13
   1  -6  -4    0.16    0.09
   1  -6  -4    0.10    0.06
   1   6  -3    1.34    0.13
  -1   6   3    1.61    0.14
  -1   6   3    1.71    0.19
  -1   6   3    1.87    0.16
   1   6  -3    1.27    0.17
  -1   6   3    1.87    0.20
   1   6  -3    1.55    0.20
   1   6  -3    1.59    0.23
  -1  -6   3    1.48    0.14
  -1  -6   3    1.40    0.21
   1  -6  -3    1.47    0.15
  -1  -6   3    1.41    0.14
   1  -6  -3    1.51    0.12
   1  -6  -3    1.63    0.15
  -1  -6   3    1.28    0.20
   1  -6  -3    1.48    0.16
  -1  -6   3    1.64    0.22
  -1   6   2    0.27    0.10
   1   6  -2    0.61    0.17
  -1   6   2    0.36    0.05
  -1   6   2    0.43    0.05
   1   6  -2    0.19    0.12
  -1   6   2    0.37    0.12
  -1   6   2    0.33    0.08
  -1   6   2    0.34    0.10
   1   6  -2    0.47    0.10
   1   6  -2    0.52    0.13
   1  -6  -2    0.32    0.08
  -1  -6   2    0.37    0.16
  -1  -6   2    0.20    0.09
  -1  -6   2    0.31    0.14
   1  -6  -2    0.41    0.12
  -1  -6   2    0.38    0.16
  -1  -6   2    0.51    0.10
   1  -6  -2    0.39    0.12
   1  -6  -2    0.36    0.11
   1   6  -1    0.05    0.07
  -1   6   1    0.01    0.09
   1   6  -1    0.14    0.09
  -1   6   1   -0.05    0.09
  -1   6   1    0.06    0.07
   1   6  -1   -0.02    0.11
  -1   6   1    0.02    0.08
   1   6  -1   -0.04    0.07
   1   6  -1    0.08    0.09
   1   6  -1   -0.02    0.08
  -1   6   1    0.10    0.06
   1  -6  -1    0.15    0.11
   1  -6  -1   -0.09    0.06
  -1  -6   1   -0.06    0.11
  -1  -6   1    0.23    0.08
   1  -6  -1   -0.02    0.06
  -1  -6   1    0.07    0.07
   1  -6  -1   -0.02    0.09
  -1  -6   1    0.13    0.11
   1  -6  -1    0.04    0.12
  -1  -6   1   -0.01    0.14
  -1   6   0    2.71    0.23
  -1   6   0    2.79    0.20
   1   6   0    2.63    0.20
  -1   6   0    2.62    0.15
  -1   6   0    3.19    0.19
   1   6   0    2.71    0.14
   1   6   0    2.55    0.21
  -1   6   0    2.57    0.13
   1   6   0    2.50    0.17
   1   6   0    2.30    0.23
   1   6   0    2.72    0.15
  -1  -6   0    2.56    0.23
  -1  -6   0    2.51    0.15
   1  -6   0    2.64    0.24
   1  -6   0    2.72    0.16
   1  -6   0    2.47    0.23
   1  -6   0    2.62    0.24
  -1  -6   0    2.69    0.17
  -1  -6   0    2.72    0.23
  -1  -6   0    3.01    0.25
   1  -6   0    2.71    0.17
  -1   6  -1   13.33    0.31
  -1   6  -1   13.16    0.49
   1   6   1   13.41    0.35
   1   6   1   12.76    0.45
   1   6   1   12.89    0.43
  -1   6  -1   12.67    0.35
  -1   6  -1   12.67    0.40
   1   6   1   12.98    0.32
  -1   6  -1   13.02    0.46
   1   6   1   12.18    0.38
   1  -6   1   13.12    0.37
   1  -6   1   13.15    0.46
   1  -6   1   12.94    0.47
  -1  -6  -1   12.52    0.35
  -1  -6  -1   12.34    0.44
  -1  -6  -1   12.77    0.45
   1  -6   1   13.86    0.51
   1  -6   1   12.80    0.37
  -1  -6  -1   13.07    0.43
   1   6   2    0.06    0.09
   1   6   2    0.04    0.09
  -1   6  -2   -0.17    0.10
  -1   6  -2    0.07    0.08
   1   6   2    0.03    0.04
   1   6   2    0.03    0.04
   1   6   2    0.04    0.11
  -1   6  -2    0.09    0.12
  -1   6  -2   -0.05    0.12
   1   6   2   -0.17    0.06
  -1  -6  -2    0.19    0.10
   1  -6   2    0.11    0.08
  -1  -6  -2    0.01    0.06
  -1  -6  -2    0.03    0.09
   1  -6   2   -0.07    0.08
   1  -6   2   -0.05    0.13
   1  -6   2    0.05    0.12
  -1  -6  -2   -0.09    0.11
   1  -6   2    0.00    0.13
  -1   6  -3    0.78    0.12
   1   6   3    0.73    0.12
  -1   6  -3    0.70    0.16
   1   6   3    0.60    0.09
   1   6   3    0.58    0.13
  -1   6  -3    0.62    0.16
  -1   6  -3    1.03    0.20
   1   6   3    0.54    0.11
   1  -6   3    0.76    0.12
  -1  -6  -3    0.68    0.08
  -1  -6  -3    0.61    0.12
  -1  -6  -3    0.72    0.12
   1  -6   3    0.54    0.17
  -1  -6  -3    0.65    0.13
   1  -6   3    0.60    0.16
   1  -6   3    0.79    0.19
   1  -6   3    0.64    0.11
   1   6   4    2.54    0.19
  -1   6  -4    2.42    0.20
  -1   6  -4    3.04    0.26
  -1   6  -4    2.97    0.30
   1   6   4    2.54    0.14
  -1   6  -4    2.26    0.24
   1   6   4    2.56    0.24
   1   6   4    2.40    0.16
  -1  -6  -4    2.79    0.21
  -1  -6  -4    2.56    0.13
   1  -6   4    2.82    0.20
  -1  -6  -4    2.53    0.19
   1  -6   4    2.55    0.25
  -1  -6  -4    2.77    0.18
   1  -6   4    2.84    0.21
   1  -6   4    3.02    0.30
   1  -6   4    2.98    0.32
  -1  -6  -4    2.57    0.20
   1   6   5    2.25    0.21
   1   6   5    2.20    0.11
  -1   6  -5    2.06    0.18
  -1   6  -5    2.74    0.25
   1   6   5    2.08    0.12
   1   6   5    2.78    0.27
  -1   6  -5    1.91    0.24
  -1   6  -5    2.76    0.32
  -1  -6  -5    2.06    0.19
  -1  -6  -5    2.32    0.16
  -1  -6  -5    2.19    0.16
   1  -6   5    2.90    0.29
  -1  -6  -5    2.23    0.12
   1  -6   5    2.52    0.29
   1  -6   5    1.99    0.20
   1  -6   5    2.56    0.32
  -1  -6  -5    2.43    0.23
   1   6   6    1.57    0.18
  -1   6  -6    1.09    0.16
  -1   6  -6    1.31    0.20
  -1   6  -6    1.82    0.27
  -1   6  -6    1.64    0.25
  -1   6  -6    1.24    0.17
   1   6   6    1.36    0.21
  -1  -6  -6    1.36    0.13
   1  -6   6    1.63    0.28
   1  -6   6    1.26    0.16
  -1  -6  -6    1.60    0.10
   1  -6   6    1.38    0.17
  -1  -6  -6    1.65    0.12
   1  -6   6    1.37    0.26
  -1  -6  -6    1.87    0.21
  -1  -6  -6    1.55    0.12
   1  -6   6    1.58    0.26
  -1   6  -7    0.15    0.22
  -1   6  -7   -0.04    0.14
  -1   6  -7   -0.02    0.19
  -1   6  -7    0.12    0.14
   1   6   7   -0.15    0.15
   1  -6   7    0.04    0.13
   1  -6   7   -0.11    0.13
  -1  -6  -7    0.10    0.10
   1  -6   7   -0.17    0.23
   1  -6   7   -0.02    0.21
  -1  -6  -7    0.04    0.14
  -1  -6  -7   -0.01    0.05
  -1  -6  -7    0.04    0.13
   1  -6   7    0.05    0.19
  -1   6  -8    0.47    0.16
  -1   6  -8    0.61    0.29
   1   6   8    0.60    0.18
  -1   6  -8    0.96    0.19
  -1  -6  -8    0.72    0.18
   1  -6   8    0.83    0.17
  -1  -6  -8    0.94    0.16
  -1  -6  -8    0.71    0.07
  -1  -6  -8    0.73    0.11
   1  -6   8    0.96    0.29
   1  -6   8    0.94    0.27
  -1   6  -9   -0.20    0.28
  -1   6  -9    0.34    0.19
   1   6   9    0.08    0.19
  -1   6  -9   -0.21    0.16
  -1   6  -9    0.15    0.24
   1  -6   9    0.20    0.17
  -1  -6  -9    0.24    0.09
   1  -6   9    0.16    0.25
  -1  -6  -9    0.13    0.15
  -1  -6  -9    0.10    0.05
   1  -6   9   -0.18    0.15
   1  -6   9   -0.22    0.29
  -1  -6  -9    0.06    0.18
   1  -6   9    0.20    0.28
  -1   6 -10   -0.11    0.26
  -1   6 -10    0.08    0.27
  -1   6 -10   -0.03    0.31
  -1   6 -10   -0.25    0.20
  -1   6 -10    0.11    0.20
   1   6  10    0.18    0.17
   1  -6  10    0.03    0.19
   1  -6  10    0.00    0.19
   1  -6  10    0.27    0.33
  -1  -6 -10    0.04    0.09
  -1  -6 -10   -0.01    0.22
   1  -6  10   -0.42    0.25
   1  -6  10   -0.11    0.36
  -1  -6 -10   -0.06    0.17
   1   6  11   -0.01    0.20
  -1   6 -11   -0.06    0.23
  -1   6 -11   -0.24    0.36
  -1   6 -11    0.20    0.30
  -1   6 -11    0.19    0.25
  -1   6 -11   -0.34    0.30
   1  -6  11    0.17    0.23
  -1  -6 -11    0.01    0.25
  -1  -6 -11   -0.10    0.20
   1  -6  11    0.62    0.43
   1  -6  11    0.04    0.21
   1  -6  11    0.09    0.30
   1  -6  11    0.01    0.37
  -1   6 -12    0.48    0.31
  -1   6 -12    0.54    0.46
  -1   6 -12    0.44    0.31
  -1   6 -12    0.56    0.38
  -1   6 -12    0.70    0.36
   1   6  12    0.72    0.23
   1  -6  12    1.17    0.28
   1  -6  12    1.18    0.29
   1  -6  12    0.76    0.35
  -1  -6 -12    0.30    0.30
  -1  -6 -12    0.46    0.26
   1  -6  12    0.81    0.46
   1  -6  12    0.04    0.18
   1  -6  12    0.18    0.44
  -1   6 -13   -0.52    0.40
  -1   6 -13   -0.10    0.33
  -1   6 -13   -0.45    0.51
   1   6  13    0.09    0.30
  -1   6 -13   -0.25    0.34
   1  -6  13   -0.25    0.31
   1  -6  13    0.25    0.26
   1  -6  13   -0.56    0.59
   1  -6  13   -0.08    0.52
  -1  -6 -13   -0.25    0.30
  -1  -6 -13    0.66    0.36
  -1   7  12   -0.02    0.24
   1   7 -12   -1.09    0.54
   1   7 -12   -0.97    0.42
   1   7 -12    0.26    0.33
  -1  -7  12   -0.19    0.34
  -1  -7  12   -0.68    0.56
  -1  -7  12   -0.23    0.54
  -1  -7  12    0.39    0.47
   1  -7 -12   -0.23    0.25
   1  -7 -12   -0.16    0.33
   1   7 -11    0.26    0.37
   1   7 -11    0.08    0.28
   1   7 -11    0.51    0.47
   1   7 -11   -0.68    0.38
  -1   7  11    0.33    0.23
  -1  -7  11    0.02    0.48
   1  -7 -11   -0.03    0.22
  -1  -7  11    0.43    0.41
   1  -7 -11   -0.05    0.29
  -1  -7  11    0.43    0.28
  -1  -7  11    0.36    0.45
  -1  -7  11    0.20    0.29
  -1   7  10    0.12    0.20
   1   7 -10   -0.38    0.35
   1   7 -10   -0.53    0.33
   1   7 -10    0.00    0.23
   1   7 -10    0.19    0.35
   1  -7 -10    0.07    0.12
  -1  -7  10    0.05    0.34
  -1  -7  10    0.07    0.23
  -1  -7  10   -0.45    0.39
   1  -7 -10    0.04    0.07
   1  -7 -10    0.25    0.19
  -1  -7  10    0.47    0.24
   1  -7 -10   -0.19    0.22
  -1  -7  10    0.30    0.43
   1   7  -9    0.14    0.34
   1   7  -9    0.01    0.26
   1   7  -9   -0.20    0.29
   1   7  -9    0.00    0.21
  -1   7   9    0.32    0.19
   1  -7  -9    0.31    0.08
  -1  -7   9   -0.19    0.31
   1  -7  -9    0.11    0.13
  -1  -7   9    0.52    0.21
   1  -7  -9   -0.05    0.20
   1  -7  -9    0.09    0.16
  -1  -7   9   -0.21    0.38
  -1  -7   9    0.41    0.35
  -1  -7   9    0.23    0.20
  -1   7   8   -0.23    0.15
   1   7  -8    0.03    0.36
   1   7  -8   -0.15    0.18
   1   7  -8   -0.54    0.22
   1   7  -8   -0.14    0.23
  -1  -7   8    0.45    0.33
   1  -7  -8   -0.06    0.12
   1  -7  -8   -0.03    0.07
  -1  -7   8   -0.13    0.34
  -1  -7   8    0.00    0.17
   1  -7  -8    0.25    0.18
  -1  -7   8   -0.23    0.27
   1  -7  -8    0.17    0.14
  -1  -7   8    0.01    0.17
  -1   7   7    0.30    0.16
   1   7  -7    0.42    0.23
   1   7  -7    0.01    0.24
   1   7  -7    0.27    0.18
  -1  -7   7    0.13    0.14
  -1  -7   7    0.55    0.30
  -1  -7   7    0.35    0.28
   1  -7  -7    0.29    0.14
  -1  -7   7    0.62    0.16
  -1  -7   7    0.29    0.24
   1  -7  -7    0.39    0.08
   1  -7  -7    0.35    0.15
   1   7  -6   -0.43    0.42
   1   7  -6   -0.14    0.19
  -1   7   6    0.14    0.15
  -1   7   6    0.36    0.19
   1   7  -6    0.00    0.14
   1  -7  -6    0.16    0.08
  -1  -7   6    0.12    0.13
   1  -7  -6    0.11    0.08
   1  -7  -6   -0.06    0.10
   1  -7  -6    0.01    0.13
  -1  -7   6    0.29    0.25
  -1  -7   6    0.17    0.25
  -1  -7   6    0.13    0.24
   1  -7  -6   -0.01    0.14
  -1   7   5    0.57    0.15
  -1   7   5    0.72    0.20
  -1   7   5    0.89    0.09
   1   7  -5    0.39    0.21
   1   7  -5    0.55    0.20
   1   7  -5    0.24    0.28
  -1  -7   5    0.87    0.26
  -1  -7   5    0.79    0.15
   1  -7  -5    0.72    0.13
   1  -7  -5    0.80    0.16
  -1  -7   5    0.69    0.24
   1  -7  -5    0.85    0.11
  -1  -7   5    0.81    0.27
   1  -7  -5    0.73    0.14
   1   7  -4    0.32    0.25
  -1   7   4    0.44    0.16
  -1   7   4    0.57    0.14
  -1   7   4    0.45    0.09
  -1   7   4    0.72    0.13
   1   7  -4    0.78    0.15
   1   7  -4    0.56    0.19
   1   7  -4    0.66    0.20
   1  -7  -4    0.73    0.14
   1  -7  -4    0.51    0.13
  -1  -7   4    0.53    0.15
   1  -7  -4    0.74    0.16
  -1  -7   4    0.60    0.22
  -1  -7   4    0.23    0.20
  -1  -7   4    0.55    0.13
   1  -7  -4    0.56    0.10
   1   7  -3    0.39    0.16
   1   7  -3    0.01    0.15
  -1   7   3    0.22    0.13
  -1   7   3    0.22    0.10
   1   7  -3    0.26    0.12
  -1   7   3    0.23    0.12
   1   7  -3    0.10    0.21
  -1   7   3    0.28    0.11
  -1  -7   3    0.04    0.19
   1  -7  -3    0.17    0.12
  -1  -7   3    0.27    0.22
   1  -7  -3    0.06    0.12
  -1  -7   3    0.31    0.12
   1  -7  -3    0.21    0.16
   1  -7  -3    0.08    0.08
  -1  -7   3    0.12    0.12
  -1  -7   3    0.21    0.18
  -1   7   2    0.87    0.13
  -1   7   2    1.19    0.13
   1   7  -2    0.93    0.18
  -1   7   2    0.89    0.08
  -1   7   2    0.98    0.08
   1   7  -2    0.99    0.13
  -1   7   2    0.99    0.16
   1   7  -2    1.07    0.12
   1   7  -2    1.16    0.17
   1   7  -2    0.83    0.23
   1   7  -2    1.38    0.18
  -1  -7   2    0.92    0.13
  -1  -7   2    0.67    0.18
  -1  -7   2    0.81    0.14
   1  -7  -2    0.93    0.12
   1  -7  -2    1.10    0.19
   1  -7  -2    1.15    0.17
   1  -7  -2    0.99    0.12
  -1  -7   2    1.07    0.21
  -1  -7   2    0.88    0.22
   1  -7  -2    1.10    0.16
  -1   7   1    0.02    0.12
  -1   7   1    0.03    0.07
   1   7  -1   -0.23    0.17
   1   7  -1   -0.02    0.12
  -1   7   1    0.05    0.09
   1   7  -1    0.09    0.09
   1   7  -1   -0.03    0.13
   1   7  -1    0.02    0.12
  -1   7   1   -0.05    0.09
   1   7  -1    0.00    0.09
  -1  -7   1   -0.16    0.10
   1  -7  -1    0.04    0.13
   1  -7  -1   -0.28    0.15
   1  -7  -1   -0.05    0.11
   1  -7  -1    0.00    0.08
  -1  -7   1    0.16    0.14
  -1  -7   1    0.03    0.14
  -1  -7   1   -0.04    0.10
  -1  -7   1   -0.01    0.17
   1  -7  -1    0.05    0.08
  -1   7   0   -0.04    0.10
  -1   7   0    0.03    0.12
   1   7   0    0.03    0.12
  -1   7   0    0.17    0.09
   1   7   0    0.01    0.11
   1   7   0   -0.05    0.09
  -1   7   0   -0.04    0.08
   1   7   0    0.11    0.08
  -1   7   0    0.17    0.11
   1   7   0    0.16    0.11
   1  -7   0   -0.16    0.16
  -1  -7   0    0.03    0.16
  -1  -7   0    0.00    0.08
   1  -7   0   -0.01    0.08
   1  -7   0    0.08    0.09
  -1  -7   0    0.24    0.10
   1  -7   0   -0.02    0.12
  -1  -7   0    0.00    0.13
  -1  -7   0   -0.13    0.13
   1  -7   0    0.22    0.15
  -1   7  -1   -0.03    0.13
   1   7   1    0.08    0.09
  -1   7  -1    0.07    0.09
   1   7   1    0.30    0.12
   1   7   1    0.08    0.07
  -1   7  -1    0.25    0.10
  -1   7  -1    0.05    0.16
  -1   7  -1    0.04    0.10
  -1   7  -1    0.01    0.12
   1   7   1    0.14    0.10
   1  -7   1   -0.03    0.09
   1  -7   1    0.16    0.17
  -1  -7  -1   -0.02    0.12
  -1  -7  -1    0.22    0.14
   1  -7   1   -0.01    0.09
   1  -7   1    0.26    0.16
  -1  -7  -1    0.28    0.09
   1  -7   1    0.13    0.15
  -1  -7  -1    0.03    0.16
   1   7   2    2.48    0.26
  -1   7  -2    1.91    0.28
   1   7   2    2.30    0.26
  -1   7  -2    2.58    0.29
  -1   7  -2    2.30    0.13
  -1   7  -2    2.62    0.20
   1   7   2    2.20    0.08
  -1   7  -2    2.50    0.22
   1   7   2    2.48    0.18
   1   7   2    2.19    0.19
   1  -7   2    2.69    0.21
   1  -7   2    3.04    0.33
   1  -7   2    2.50    0.28
  -1  -7  -2    2.33    0.25
   1  -7   2    2.62    0.27
   1  -7   2    2.33    0.21
  -1  -7  -2    2.45    0.23
  -1  -7  -2    2.14    0.17
  -1  -7  -2    2.63    0.25
  -1   7  -3    8.98    0.40
   1   7   3    9.05    0.41
   1   7   3    8.54    0.32
   1   7   3    8.65    0.31
   1   7   3    7.48    0.37
  -1   7  -3    8.99    0.34
  -1   7  -3    8.07    0.54
  -1  -7  -3    8.56    0.28
   1  -7   3    8.41    0.45
   1  -7   3    9.09    0.46
   1  -7   3    9.38    0.52
   1  -7   3    8.72    0.34
  -1  -7  -3    8.04    0.36
  -1  -7  -3    9.34    0.38
   1  -7   3    8.69    0.34
  -1  -7  -3    8.92    0.37
  -1   7  -4    0.63    0.14
   1   7   4    0.53    0.17
   1   7   4    0.45    0.13
   1   7   4    0.45    0.09
   1   7   4    0.56    0.15
  -1   7  -4    0.48    0.20
  -1   7  -4    0.19    0.24
   1  -7   4    0.42    0.28
   1  -7   4    0.40    0.12
  -1  -7  -4    0.53    0.13
  -1  -7  -4    0.39    0.14
  -1  -7  -4    0.39    0.09
   1  -7   4    0.44    0.19
   1  -7   4    0.48    0.15
  -1  -7  -4    0.66    0.16
   1  -7   4    0.91    0.24
  -1   7  -5    1.24    0.22
   1   7   5    1.09    0.12
  -1   7  -5    0.95    0.22
   1   7   5    0.85    0.17
  -1   7  -5    0.73    0.31
   1   7   5    1.39    0.24
  -1   7  -5    1.01    0.22
  -1  -7  -5    1.21    0.17
  -1  -7  -5    1.06    0.14
   1  -7   5    0.92    0.24
   1  -7   5    0.94    0.17
   1  -7   5    1.00    0.26
  -1  -7  -5    1.09    0.11
   1  -7   5    1.27    0.28
  -1  -7  -5    1.23    0.18
  -1   7  -6    1.14    0.24
  -1   7  -6    1.20    0.19
   1   7   6    0.75    0.24
   1   7   6    0.98    0.18
  -1  -7  -6    0.94    0.10
  -1  -7  -6    1.14    0.12
   1  -7   6    0.97    0.25
  -1  -7  -6    0.96    0.17
  -1  -7  -6    1.03    0.13
  -1  -7  -6    0.90    0.19
   1  -7   6    0.78    0.25
   1  -7   6    1.10    0.19
   1  -7   6    0.74    0.27
  -1   7  -7    1.29    0.25
   1   7   7    0.91    0.20
  -1   7  -7    1.36    0.29
  -1   7  -7    0.99    0.20
   1  -7   7    0.94    0.18
  -1  -7  -7    1.09    0.10
   1  -7   7    0.85    0.29
   1  -7   7    1.36    0.31
  -1  -7  -7    1.19    0.21
   1  -7   7    0.66    0.20
  -1  -7  -7    0.93    0.16
   1  -7   7    1.37    0.33
  -1   7  -8   -0.13    0.26
  -1   7  -8   -0.30    0.33
  -1   7  -8   -0.20    0.25
  -1   7  -8   -0.09    0.18
   1   7   8    0.02    0.17
  -1  -7  -8    0.24    0.18
   1  -7   8    0.08    0.31
   1  -7   8    0.39    0.18
   1  -7   8    0.17    0.19
   1  -7   8    0.01    0.31
  -1  -7  -8    0.04    0.17
  -1  -7  -8    0.05    0.14
   1  -7   8   -0.09    0.25
  -1   7  -9    0.31    0.33
   1   7   9    0.68    0.22
  -1   7  -9    0.25    0.27
  -1   7  -9    0.45    0.30
  -1   7  -9    0.71    0.22
   1  -7   9    0.53    0.21
  -1  -7  -9    0.51    0.15
  -1  -7  -9    0.31    0.23
   1  -7   9    0.90    0.42
   1  -7   9    0.80    0.35
   1  -7   9    0.00    0.30
  -1  -7  -9    0.63    0.25
   1  -7   9    0.54    0.22
  -1  -7  -9    0.54    0.08
  -1   7 -10    0.23    0.25
  -1   7 -10   -0.03    0.34
  -1   7 -10    0.12    0.24
  -1   7 -10   -0.28    0.33
   1   7  10    0.07    0.22
  -1   7 -10   -0.51    0.37
   1  -7  10   -0.31    0.34
  -1  -7 -10   -0.11    0.14
  -1  -7 -10   -0.14    0.21
   1  -7  10    0.52    0.44
  -1  -7 -10   -0.04    0.26
  -1  -7 -10    0.10    0.07
   1  -7  10    0.23    0.47
   1  -7  10    0.06    0.25
   1  -7  10   -0.48    0.20
  -1   7 -11    0.77    0.29
  -1   7 -11    0.02    0.45
  -1   7 -11    0.54    0.29
  -1   7 -11   -0.08    0.41
  -1   7 -11    0.17    0.41
   1   7  11    0.09    0.21
   1  -7  11   -0.04    0.29
  -1  -7 -11    0.04    0.33
   1  -7  11   -0.12    0.29
   1  -7  11    0.18    0.51
   1  -7  11   -0.05    0.46
   1  -7  11    1.36    0.42
  -1  -7 -11    0.42    0.25
  -1  -7 -11    0.03    0.13
  -1   7 -12    1.90    0.37
  -1   7 -12    1.20    0.50
  -1   7 -12    0.65    0.33
  -1   7 -12   -0.13    0.52
   1  -7  12    0.42    0.57
  -1  -7 -12    0.93    0.40
   1  -7  12    0.87    0.47
   1  -7  12    0.83    0.38
  -1  -7 -12    1.56    0.32
   1  -7  12    0.08    0.62
   1   8 -11   -0.73    0.60
   1   8 -11    0.04    0.36
   1   8 -11    0.12    0.47
  -1   8  11   -0.05    0.23
   1  -8 -11    0.54    0.36
   1  -8 -11   -0.22    0.26
  -1  -8  11   -0.15    0.67
  -1  -8  11   -0.01    0.51
  -1  -8  11   -0.05    0.58
  -1   8  10   -0.19    0.21
   1   8 -10   -0.21    0.41
   1   8 -10   -0.36    0.51
   1   8 -10    0.37    0.31
   1  -8 -10    0.22    0.12
   1  -8 -10    0.37    0.27
  -1  -8  10    0.66    0.56
   1  -8 -10    0.08    0.20
  -1  -8  10   -0.23    0.52
  -1  -8  10    0.56    0.31
  -1  -8  10   -0.55    0.45
   1  -8 -10    0.24    0.30
   1   8  -9    0.36    0.37
   1   8  -9    0.23    0.42
   1   8  -9    0.12    0.26
  -1   8   9   -0.02    0.21
   1   8  -9    0.23    0.37
   1  -8  -9    0.14    0.19
   1  -8  -9   -0.04    0.12
  -1  -8   9   -0.47    0.42
   1  -8  -9    0.06    0.19
   1  -8  -9   -0.29    0.24
  -1  -8   9    0.01    0.44
  -1  -8   9   -0.22    0.25
  -1  -8   9    0.01    0.26
  -1  -8   9   -0.04    0.38
   1   8  -8   -0.42    0.32
   1   8  -8   -0.05    0.33
   1   8  -8   -0.17    0.37
  -1   8   8   -0.24    0.19
   1   8  -8    0.17    0.22
  -1  -8   8    0.10    0.40
   1  -8  -8    0.17    0.19
  -1  -8   8   -0.59    0.34
  -1  -8   8    0.39    0.40
   1  -8  -8    0.10    0.11
  -1  -8   8   -0.18    0.23
   1  -8  -8    0.22    0.20
   1  -8  -8   -0.14    0.22
  -1  -8   8   -0.38    0.22
   1   8  -7    0.34    0.22
   1   8  -7   -0.59    0.29
  -1   8   7    0.20    0.17
   1   8  -7    0.14    0.29
   1   8  -7    0.26    0.28
  -1  -8   7   -0.06    0.19
  -1  -8   7   -0.41    0.38
   1  -8  -7    0.03    0.19
  -1  -8   7    0.50    0.35
   1  -8  -7    0.13    0.09
   1  -8  -7    0.34    0.12
  -1  -8   7    0.40    0.52
   1  -8  -7    0.17    0.10
  -1  -8   7   -0.13    0.19
  -1   8   6    0.93    0.18
  -1   8   6    1.35    0.28
   1   8  -6    1.28    0.22
   1   8  -6    1.34    0.31
   1   8  -6    0.71    0.28
   1   8  -6    1.16    0.32
   1  -8  -6    1.03    0.17
  -1  -8   6    0.98    0.35
   1  -8  -6    0.89    0.13
  -1  -8   6    0.84    0.31
  -1  -8   6    1.14    0.35
   1  -8  -6    1.42    0.16
  -1  -8   6    1.18    0.20
  -1  -8   6    1.23    0.22
   1  -8  -6    1.37    0.22
  -1   8   5    0.48    0.24
   1   8  -5    0.72    0.20
  -1   8   5    0.67    0.17
   1   8  -5    0.54    0.23
   1   8  -5    0.89    0.30
  -1   8   5    0.91    0.11
   1  -8  -5    0.61    0.20
  -1  -8   5    0.65    0.17
  -1  -8   5    1.18    0.29
   1  -8  -5    0.77    0.12
   1  -8  -5    0.87    0.18
  -1  -8   5    0.45    0.28
   1  -8  -5    0.43    0.16
  -1  -8   5    0.71    0.30
  -1  -8   5    0.40    0.19
  -1   8   4    0.50    0.26
   1   8  -4    0.72    0.17
  -1   8   4    0.62    0.16
   1   8  -4    0.44    0.22
   1   8  -4    1.12    0.29
   1   8  -4    0.84    0.23
  -1  -8   4    0.56    0.16
   1  -8  -4    1.09    0.18
  -1  -8   4    0.86    0.28
  -1  -8   4    0.83    0.28
  -1  -8   4    0.87    0.17
   1  -8  -4    0.24    0.20
   1  -8  -4    0.68    0.13
   1  -8  -4    0.91    0.18
  -1  -8   4    0.71    0.27
  -1   8   3    0.68    0.14
   1   8  -3    0.41    0.22
   1   8  -3    0.58    0.23
   1   8  -3    0.61    0.13
   1   8  -3    0.59    0.23
  -1   8   3    0.77    0.19
   1   8  -3    0.53    0.16
  -1  -8   3    0.67    0.16
   1  -8  -3    0.81    0.17
  -1  -8   3    0.45    0.23
   1  -8  -3    0.54    0.13
   1  -8  -3    0.43    0.12
  -1  -8   3    0.83    0.27
  -1  -8   3    0.47    0.24
  -1  -8   3    0.56    0.14
   1  -8  -3    0.36    0.22
   1  -8  -3    0.63    0.17
   1   8  -2    1.56    0.22
   1   8  -2    1.44    0.22
   1   8  -2    1.21    0.16
   1   8  -2    1.43    0.26
  -1   8   2    1.08    0.15
   1   8  -2    0.77    0.20
  -1   8   2    1.22    0.21
   1   8  -2    1.15    0.14
  -1  -8   2    1.36    0.28
  -1  -8   2    1.16    0.27
   1  -8  -2    1.06    0.20
  -1  -8   2    1.69    0.20
   1  -8  -2    1.37    0.15
   1  -8  -2    1.52    0.16
   1  -8  -2    1.53    0.24
  -1  -8   2    1.61    0.27
  -1  -8   2    1.32    0.16
   1  -8  -2    1.44    0.24
  -1   8   1    0.09    0.15
  -1   8   1    0.14    0.09
   1   8  -1   -0.09    0.17
   1   8  -1   -0.07    0.15
   1   8  -1    0.05    0.11
  -1   8   1    0.10    0.10
   1   8  -1    0.10    0.16
   1   8  -1    0.10    0.15
  -1   8   1    0.10    0.12
   1   8  -1    0.03    0.11
  -1  -8   1   -0.10    0.20
   1  -8  -1    0.13    0.17
   1  -8  -1    0.19    0.21
  -1  -8   1   -0.03    0.18
  -1  -8   1    0.10    0.23
   1  -8  -1    0.04    0.11
   1  -8  -1   -0.15    0.14
  -1  -8   1    0.06    0.12
  -1  -8   1    0.07    0.13
   1  -8  -1    0.14    0.11
   1   8   0    0.21    0.12
   1   8   0    0.24    0.17
  -1   8   0    0.07    0.10
  -1   8   0    0.21    0.14
   1   8   0    0.17    0.14
   1   8   0    0.11    0.10
  -1   8   0    0.02    0.14
   1   8   0    0.15    0.12
  -1   8   0    0.09    0.11
  -1   8   0    0.16    0.12
  -1  -8   0    0.09    0.14
  -1  -8   0   -0.02    0.13
  -1  -8   0    0.09    0.22
   1  -8   0    0.03    0.12
   1  -8   0   -0.05    0.17
  -1  -8   0    0.12    0.18
   1  -8   0    0.05    0.21
  -1  -8   0    0.20    0.18
   1  -8   0    0.05    0.12
   1  -8   0    0.16    0.18
   1   8   1    0.70    0.14
   1   8   1    0.54    0.11
  -1   8  -1    0.65    0.17
   1   8   1    0.68    0.22
  -1   8  -1    0.79    0.20
   1   8   1    0.79    0.10
  -1   8  -1    1.06    0.14
  -1   8  -1    0.07    0.15
  -1   8  -1    0.63    0.17
   1  -8   1    0.70    0.21
   1  -8   1    0.86    0.16
   1  -8   1    0.81    0.18
  -1  -8  -1    0.43    0.14
  -1  -8  -1    0.66    0.20
  -1  -8  -1    0.69    0.24
  -1  -8  -1    0.27    0.17
   1  -8   1    0.63    0.30
   1  -8   1    0.81    0.22
  -1   8  -2   -0.05    0.10
   1   8   2    0.09    0.11
  -1   8  -2   -0.05    0.12
  -1   8  -2   -0.18    0.19
  -1   8  -2    0.28    0.17
   1   8   2    0.01    0.12
  -1   8  -2   -0.05    0.18
   1   8   2   -0.12    0.16
   1  -8   2    0.02    0.13
   1  -8   2   -0.19    0.12
  -1  -8  -2    0.02    0.17
   1  -8   2   -0.09    0.18
  -1  -8  -2   -0.12    0.15
  -1  -8  -2    0.25    0.11
   1  -8   2    0.10    0.23
   1  -8   2    0.20    0.20
  -1  -8  -2    0.05    0.20
  -1   8  -3   -0.25    0.19
   1   8   3   -0.25    0.18
   1   8   3    0.13    0.14
  -1   8  -3   -0.15    0.20
  -1   8  -3   -0.01    0.13
   1   8   3   -0.10    0.11
  -1   8  -3   -0.08    0.10
   1  -8   3   -0.04    0.24
  -1  -8  -3    0.12    0.20
   1  -8   3    0.47    0.24
   1  -8   3   -0.06    0.14
  -1  -8  -3    0.03    0.16
  -1  -8  -3    0.05    0.12
  -1  -8  -3    0.13    0.15
   1  -8   3    0.23    0.14
   1  -8   3    0.03    0.19
  -1   8  -4   -0.11    0.14
   1   8   4    0.02    0.09
  -1   8  -4   -0.05    0.23
  -1   8  -4    0.14    0.19
  -1   8  -4   -0.09    0.23
   1   8   4    0.10    0.15
   1   8   4   -0.12    0.19
  -1  -8  -4   -0.12    0.16
  -1  -8  -4    0.15    0.11
  -1  -8  -4   -0.11    0.15
   1  -8   4    0.10    0.28
   1  -8   4   -0.05    0.14
  -1  -8  -4    0.14    0.20
   1  -8   4    0.02    0.22
   1  -8   4    0.18    0.15
   1  -8   4   -0.01    0.28
  -1   8  -5   -0.22    0.25
   1   8   5   -0.11    0.09
   1   8   5   -0.03    0.15
  -1   8  -5    0.09    0.25
  -1   8  -5    0.17    0.18
   1   8   5   -0.18    0.22
  -1  -8  -5   -0.07    0.10
   1  -8   5    0.13    0.15
  -1  -8  -5    0.02    0.19
   1  -8   5   -0.02    0.24
   1  -8   5   -0.03    0.27
   1  -8   5   -0.15    0.17
  -1  -8  -5   -0.02    0.13
  -1  -8  -5    0.08    0.14
   1  -8   5    0.19    0.27
  -1   8  -6   -0.11    0.28
   1   8   6   -0.53    0.24
  -1   8  -6   -0.02    0.20
  -1   8  -6    0.23    0.25
   1   8   6    0.04    0.16
  -1   8  -6   -0.31    0.27
   1  -8   6   -0.08    0.18
   1  -8   6   -0.10    0.27
  -1  -8  -6   -0.05    0.10
   1  -8   6   -0.23    0.28
   1  -8   6   -0.11    0.30
  -1  -8  -6   -0.04    0.18
  -1  -8  -6    0.01    0.12
   1  -8   6    0.21    0.19
  -1  -8  -6    0.11    0.11
   1   8   7   -0.03    0.16
  -1   8  -7   -0.38    0.29
  -1   8  -7   -0.03    0.23
  -1   8  -7   -0.12    0.29
  -1   8  -7   -0.08    0.33
  -1  -8  -7    0.01    0.11
  -1  -8  -7    0.09    0.08
  -1  -8  -7    0.08    0.09
   1  -8   7    0.21    0.38
   1  -8   7   -0.05    0.20
  -1  -8  -7    0.02    0.20
   1  -8   7    0.20    0.35
   1  -8   7   -0.25    0.47
   1  -8   7   -0.26    0.21
  -1   8  -8   -0.43    0.34
  -1   8  -8   -0.09    0.32
  -1   8  -8   -0.25    0.31
   1   8   8    0.27    0.21
  -1   8  -8    0.34    0.24
   1  -8   8    0.17    0.24
   1  -8   8   -0.54    0.30
  -1  -8  -8    0.13    0.11
   1  -8   8   -0.34    0.22
  -1  -8  -8    0.37    0.21
   1  -8   8   -0.08    0.41
   1  -8   8   -0.04    0.38
  -1  -8  -8   -0.34    0.24
  -1  -8  -8    0.13    0.23
   1   8   9   -0.13    0.20
  -1   8  -9    0.06    0.39
  -1   8  -9    0.34    0.28
  -1   8  -9    0.28    0.37
  -1   8  -9   -0.09    0.44
   1  -8   9   -0.09    0.28
   1  -8   9    0.01    0.27
   1  -8   9   -0.07    0.45
  -1  -8  -9    0.32    0.11
   1  -8   9   -0.36    0.39
  -1  -8  -9    0.04    0.23
   1  -8   9    0.17    0.50
  -1  -8  -9    0.22    0.20
  -1  -8  -9    0.10    0.26
  -1   8 -10    0.66    0.43
  -1   8 -10    0.54    0.31
   1   8  10    0.19    0.25
  -1   8 -10    0.23    0.52
   1  -8  10    0.54    0.57
  -1  -8 -10    0.15    0.12
  -1  -8 -10    0.15    0.21
  -1  -8 -10    0.45    0.33
  -1  -8 -10    0.71    0.28
   1  -8  10    0.45    0.50
   1  -8  10    0.38    0.56
   1  -8  10    0.74    0.33
  -1   8 -11   -0.09    0.50
  -1   8 -11   -0.44    0.55
   1  -8  11    0.60    0.53
   1  -8  11    0.29    0.62
   1  -8  11    0.21    0.64
  -1  -8 -11    0.01    0.31
  -1   9   9    0.02    0.23
   1   9  -9    0.51    0.36
   1   9  -9    0.16    0.44
   1   9  -9   -0.43    0.57
  -1  -9   9    0.14    0.59
   1  -9  -9   -0.58    0.25
   1  -9  -9    0.02    0.17
  -1  -9   9   -0.75    0.57
  -1  -9   9   -0.49    0.54
   1  -9  -9   -0.10    0.28
   1   9  -8   -1.01    0.51
   1   9  -8   -0.01    0.44
   1   9  -8   -0.36    0.39
   1   9  -8    0.30    0.31
  -1   9   8    0.02    0.20
  -1  -9   8    0.29    0.48
  -1  -9   8    0.94    0.50
   1  -9  -8    0.02    0.16
  -1  -9   8   -0.48    0.45
  -1  -9   8    0.64    0.54
   1  -9  -8   -0.10    0.27
  -1   9   7    0.06    0.20
   1   9  -7    0.49    0.44
   1   9  -7   -0.04    0.27
   1   9  -7   -0.14    0.35
   1   9  -7    0.00    0.37
  -1  -9   7   -0.10    0.42
   1  -9  -7    0.03    0.26
  -1  -9   7    0.76    0.43
   1  -9  -7   -0.02    0.13
   1  -9  -7    0.10    0.14
   1  -9  -7   -0.08    0.15
  -1  -9   7    0.09    0.28
  -1  -9   7    0.10    0.25
  -1  -9   7    0.24    0.46
  -1   9   6   -0.06    0.30
   1   9  -6   -0.37    0.32
   1   9  -6    0.14    0.31
  -1   9   6    0.11    0.18
   1   9  -6    0.16    0.24
   1   9  -6    0.49    0.39
   1  -9  -6    0.19    0.16
  -1  -9   6    0.33    0.22
   1  -9  -6   -0.04    0.15
   1  -9  -6   -0.08    0.26
  -1  -9   6    0.23    0.44
   1  -9  -6   -0.12    0.17
  -1  -9   6   -0.39    0.37
  -1  -9   6    0.01    0.26
  -1  -9   6    0.27    0.36
   1   9  -5   -0.57    0.29
   1   9  -5    0.69    0.30
   1   9  -5    0.45    0.36
  -1   9   5    0.62    0.15
   1   9  -5    0.65    0.23
  -1   9   5    0.22    0.18
  -1   9   5    0.75    0.31
   1  -9  -5    0.66    0.21
  -1  -9   5    0.40    0.23
   1  -9  -5    0.56    0.17
  -1  -9   5    0.49    0.36
   1  -9  -5    0.22    0.26
  -1  -9   5    0.45    0.20
   1  -9  -5    0.78    0.21
   1  -9  -5    0.41    0.20
  -1  -9   5    0.69    0.37
  -1  -9   5    0.44    0.33
   1   9  -4    0.02    0.21
  -1   9   4    0.01    0.16
  -1   9   4   -0.16    0.13
   1   9  -4    0.03    0.27
   1   9  -4    0.90    0.34
   1   9  -4    0.13    0.32
   1   9  -4    0.15    0.21
  -1   9   4   -0.01    0.16
  -1   9   4    0.09    0.25
   1   9  -4   -0.12    0.13
  -1  -9   4    0.35    0.20
   1  -9  -4    0.44    0.20
   1  -9  -4   -0.31    0.26
   1  -9  -4    0.02    0.20
  -1  -9   4   -0.39    0.31
   1  -9  -4    0.01    0.16
  -1  -9   4   -0.07    0.30
  -1  -9   4    0.07    0.21
  -1  -9   4    0.48    0.38
   1   9  -3    0.81    0.29
  -1   9   3    0.09    0.15
   1   9  -3   -0.14    0.24
  -1   9   3   -0.37    0.21
  -1   9   3   -0.06    0.19
   1   9  -3    0.17    0.20
   1   9  -3    0.21    0.23
  -1   9   3    0.04    0.15
   1   9  -3    0.31    0.17
   1   9  -3    0.17    0.14
   1  -9  -3   -0.22    0.26
   1  -9  -3    0.09    0.15
   1  -9  -3    0.11    0.15
  -1  -9   3    0.19    0.19
  -1  -9   3   -0.26    0.30
  -1  -9   3   -0.17    0.41
  -1  -9   3    0.55    0.33
  -1  -9   3    0.16    0.18
   1  -9  -3    0.56    0.22
   1  -9  -3    0.11    0.20
   1   9  -2   -0.09    0.21
   1   9  -2    0.26    0.21
   1   9  -2    0.23    0.26
  -1   9   2    0.53    0.19
  -1   9   2   -0.15    0.14
   1   9  -2    0.48    0.16
   1   9  -2    0.04    0.14
  -1   9   2    0.31    0.22
   1   9  -2   -0.17    0.21
  -1   9   2    0.05    0.14
   1  -9  -2    0.24    0.21
  -1  -9   2    0.79    0.29
  -1  -9   2    0.37    0.17
  -1  -9   2    0.61    0.32
   1  -9  -2    0.49    0.17
  -1  -9   2    0.60    0.27
   1  -9  -2    0.43    0.21
   1  -9  -2    0.58    0.17
  -1  -9   2    0.17    0.18
   1   9  -1    0.06    0.15
  -1   9   1    0.03    0.17
  -1   9   1    0.45    0.19
  -1   9   1   -0.06    0.10
   1   9  -1    0.39    0.20
   1   9  -1    0.06    0.14
  -1   9   1   -0.09    0.11
   1   9  -1    0.00    0.20
   1   9  -1    0.61    0.19
  -1   9   1    0.29    0.21
   1   9  -1    0.08    0.25
   1  -9  -1    0.31    0.16
  -1  -9   1    0.08    0.23
   1  -9  -1    0.19    0.23
   1  -9  -1    0.12    0.19
   1  -9  -1    0.33    0.28
  -1  -9   1    0.00    0.29
  -1  -9   1    0.04    0.18
   1  -9  -1    0.32    0.16
  -1  -9   1   -0.10    0.15
  -1  -9   1    0.24    0.24
   1   9   0    0.13    0.12
  -1   9   0   -0.05    0.15
  -1   9   0   -0.03    0.20
  -1   9   0    0.33    0.22
   1   9   0    0.11    0.21
   1   9   0   -0.09    0.15
  -1   9   0   -0.05    0.12
   1   9   0    0.00    0.15
   1   9   0   -0.04    0.18
  -1   9   0   -0.10    0.20
   1   9   0    0.01    0.21
   1  -9   0   -0.12    0.21
  -1  -9   0   -0.03    0.22
  -1  -9   0   -0.04    0.15
  -1  -9   0    0.27    0.28
   1  -9   0    0.25    0.17
   1  -9   0    0.30    0.29
   1  -9   0    0.48    0.24
   1  -9   0   -0.28    0.15
  -1  -9   0   -0.07    0.22
  -1  -9   0    0.13    0.15
  -1   9  -1    0.19    0.19
   1   9   1   -0.04    0.16
  -1   9  -1    0.28    0.15
  -1   9  -1   -0.25    0.20
  -1   9  -1    0.17    0.23
   1   9   1    0.06    0.11
   1   9   1    0.08    0.23
   1   9   1    0.10    0.10
   1   9   1    0.20    0.21
   1   9   1   -0.17    0.15
  -1   9  -1   -0.13    0.20
   1  -9   1    0.30    0.26
  -1  -9  -1    0.20    0.27
   1  -9   1    0.07    0.30
  -1  -9  -1    0.16    0.20
  -1  -9  -1    0.03    0.22
  -1  -9  -1    0.20    0.15
   1  -9   1    0.45    0.17
   1  -9   1   -0.20    0.21
   1  -9   1    0.15    0.16
  -1  -9  -1   -0.03    0.15
   1   9   2    0.07    0.24
  -1   9  -2    0.09    0.26
  -1   9  -2    0.18    0.17
   1   9   2    0.21    0.15
  -1   9  -2    0.34    0.28
   1   9   2   -0.12    0.15
   1   9   2   -0.05    0.19
  -1   9  -2   -0.12    0.19
  -1   9  -2   -0.12    0.22
   1  -9   2    0.05    0.18
  -1  -9  -2    0.15    0.21
   1  -9   2    0.57    0.26
   1  -9   2    0.07    0.28
  -1  -9  -2    0.06    0.16
  -1  -9  -2    0.56    0.17
   1  -9   2    0.03    0.31
  -1  -9  -2    0.13    0.21
   1  -9   2    0.23    0.18
  -1   9  -3    0.02    0.27
  -1   9  -3   -0.30    0.20
   1   9   3    0.21    0.18
  -1   9  -3   -0.03    0.18
   1   9   3    0.00    0.17
  -1   9  -3   -0.34    0.25
  -1   9  -3   -0.29    0.24
   1   9   3    0.14    0.15
   1   9   3    0.08    0.24
   1  -9   3    0.07    0.19
  -1  -9  -3    0.14    0.15
  -1  -9  -3   -0.07    0.25
  -1  -9  -3    0.27    0.21
   1  -9   3   -0.28    0.29
   1  -9   3    0.07    0.25
  -1  -9  -3    0.12    0.17
  -1  -9  -3    0.18    0.21
   1  -9   3   -0.34    0.18
   1  -9   3   -0.14    0.34
   1   9   4    0.27    0.17
  -1   9  -4   -0.12    0.28
  -1   9  -4    0.06    0.28
   1   9   4    0.13    0.17
   1   9   4    0.21    0.14
  -1   9  -4    0.04    0.27
   1   9   4    0.40    0.27
  -1   9  -4    0.63    0.22
   1  -9   4    0.20    0.36
   1  -9   4    0.19    0.21
   1  -9   4    0.00    0.32
   1  -9   4   -0.04    0.20
   1  -9   4    0.38    0.29
  -1  -9  -4    0.29    0.27
  -1  -9  -4    0.32    0.20
  -1  -9  -4    0.25    0.21
   1   9   5    0.17    0.29
  -1   9  -5    0.25    0.35
  -1   9  -5    0.23    0.30
   1   9   5    0.28    0.19
   1   9   5   -0.13    0.13
  -1   9  -5    0.23    0.32
   1   9   5   -0.13    0.11
  -1   9  -5    0.12    0.20
   1  -9   5    0.28    0.33
  -1  -9  -5    0.19    0.18
  -1  -9  -5    0.02    0.19
   1  -9   5    0.18    0.21
  -1  -9  -5    0.13    0.27
   1  -9   5   -0.23    0.37
  -1  -9  -5   -0.25    0.14
   1  -9   5   -0.43    0.20
   1  -9   5    0.14    0.36
  -1   9  -6   -0.02    0.37
  -1   9  -6    0.07    0.24
  -1   9  -6    0.56    0.35
   1   9   6   -0.11    0.17
   1   9   6    0.12    0.34
  -1   9  -6   -0.20    0.34
  -1  -9  -6    0.27    0.17
  -1  -9  -6    0.23    0.17
   1  -9   6    1.11    0.40
   1  -9   6    0.17    0.24
   1  -9   6   -0.08    0.41
  -1  -9  -6    0.12    0.16
   1  -9   6    0.03    0.24
   1  -9   6   -0.24    0.36
  -1  -9  -6    0.22    0.26
  -1   9  -7    0.13    0.44
  -1   9  -7    0.70    0.40
   1   9   7    0.50    0.22
  -1   9  -7    0.25    0.43
  -1   9  -7   -0.17    0.27
   1  -9   7   -0.15    0.28
  -1  -9  -7    0.49    0.28
   1  -9   7    0.08    0.39
  -1  -9  -7    0.27    0.16
  -1  -9  -7    0.22    0.14
   1  -9   7    0.44    0.27
   1  -9   7    0.52    0.48
  -1  -9  -7    0.13    0.12
   1  -9   7    1.00    0.50
  -1   9  -8    0.81    0.46
   1   9   8    0.35    0.24
  -1   9  -8    0.11    0.51
  -1   9  -8    0.50    0.47
  -1   9  -8   -0.34    0.31
  -1  -9  -8    0.22    0.28
   1  -9   8    0.86    0.37
   1  -9   8    0.47    0.52
  -1  -9  -8    0.37    0.17
   1  -9   8    0.25    0.55
   1  -9   8    0.11    0.46
  -1  -9  -8    0.44    0.29
  -1   9  -9    0.04    0.37
   1   9   9    0.64    0.27
  -1   9  -9    0.01    0.50
  -1   9  -9    0.07    0.56
   1  -9   9    1.32    0.54
  -1  -9  -9    1.07    0.18
   1  -9   9    1.42    0.62
  -1  -9  -9    0.68    0.30
  -1  -9  -9    0.99    0.32
   1  -9   9    1.62    0.63
   1  10  -7   -0.54    0.47
   1  10  -7    0.02    0.76
   1  10  -7   -0.32    0.61
   1  10  -7    0.47    0.36
   1 -10  -7    0.14    0.18
   1 -10  -7    0.23    0.24
  -1 -10   7    0.63    0.53
   1 -10  -7    0.42    0.39
  -1 -10   7    0.02    0.63
   1 -10  -7    0.56    0.24
   1 -10  -7    0.58    0.19
  -1  10   6    0.12    0.22
   1  10  -6   -0.36    0.52
   1  10  -6    0.45    0.45
   1  10  -6   -0.42    0.43
  -1  10   6    0.08    0.40
   1  10  -6    0.23    0.33
   1 -10  -6   -0.03    0.22
   1 -10  -6    0.22    0.23
   1 -10  -6   -0.06    0.61
  -1 -10   6    0.08    0.54
  -1 -10   6    1.02    0.55
  -1 -10   6   -0.55    0.49
   1 -10  -6    0.51    0.23
   1 -10  -6    0.36    0.23
  -1  10   5    0.05    0.22
  -1  10   5   -0.33    0.18
   1  10  -5   -0.13    0.40
   1  10  -5   -0.73    0.42
   1  10  -5   -0.12    0.32
   1  10  -5   -0.04    0.29
   1  10  -5   -0.07    0.40
  -1  10   5    0.18    0.39
  -1  10   5   -0.17    0.16
   1 -10  -5    0.06    0.21
  -1 -10   5   -0.11    0.28
   1 -10  -5   -0.40    0.35
  -1 -10   5    0.46    0.52
  -1 -10   5    0.53    0.48
  -1 -10   5   -0.38    0.42
   1 -10  -5   -0.03    0.22
   1 -10  -5    0.02    0.27
   1 -10  -5    0.22    0.25
   1  10  -4    0.59    0.29
   1  10  -4    0.24    0.35
  -1  10   4    0.30    0.37
  -1  10   4    0.33    0.24
   1  10  -4    0.61    0.43
  -1  10   4    0.03    0.18
   1  10  -4    0.12    0.25
   1  10  -4   -0.07    0.34
  -1 -10   4    0.68    0.50
   1 -10  -4    0.24    0.35
   1 -10  -4    0.57    0.23
   1 -10  -4   -0.27    0.21
  -1 -10   4    0.10    0.25
  -1 -10   4   -0.82    0.39
  -1 -10   4    0.35    0.45
  -1 -10   4    0.02    0.28
   1 -10  -4    0.24    0.26
   1 -10  -4    0.45    0.29
   1  10  -3    0.06    0.30
   1  10  -3    0.82    0.39
   1  10  -3    0.72    0.23
  -1  10   3    0.34    0.25
  -1  10   3    0.88    0.33
  -1  10   3   -0.05    0.20
   1  10  -3    0.10    0.32
  -1 -10   3    0.94    0.28
   1 -10  -3    0.52    0.37
  -1 -10   3    0.91    0.43
   1 -10  -3    0.81    0.30
  -1 -10   3   -0.14    0.35
   1 -10  -3    0.33    0.21
   1 -10  -3    0.64    0.22
  -1 -10   3    0.57    0.45
  -1 -10   3    0.44    0.26
   1 -10  -3    0.54    0.28
   1  10  -2    2.28    0.38
   1  10  -2    1.85    0.44
   1  10  -2    2.96    0.39
  -1  10   2    2.92    0.33
  -1  10   2    4.86    0.51
   1  10  -2    2.35    0.32
   1 -10  -2    3.00    0.37
  -1 -10   2    3.37    0.54
  -1 -10   2    3.28    0.44
   1 -10  -2    3.15    0.44
  -1 -10   2    3.38    0.50
   1 -10  -2    2.88    0.29
  -1 -10   2    3.22    0.32
  -1 -10   2    2.54    0.32
   1 -10  -2    3.09    0.29
   1 -10  -2    3.19    0.38
   1  10  -1   -0.03    0.31
   1  10  -1   -0.09    0.23
  -1  10   1   -0.02    0.22
  -1  10   1    0.00    0.09
   1  10  -1    0.12    0.19
   1  10  -1   -0.10    0.26
  -1  10   1   -0.04    0.27
   1  10  -1   -0.16    0.29
  -1  10   1    0.33    0.26
  -1  10   1   -0.05    0.10
   1 -10  -1   -0.27    0.29
  -1 -10   1   -0.30    0.23
  -1 -10   1    0.14    0.39
  -1 -10   1   -0.20    0.32
   1 -10  -1   -0.12    0.20
  -1 -10   1   -0.09    0.30
  -1 -10   1   -0.08    0.23
   1 -10  -1   -0.43    0.36
   1 -10  -1   -0.22    0.26
   1 -10  -1   -0.10    0.22
   1  10   0    0.20    0.30
   1  10   0    0.20    0.20
  -1  10   0   -0.05    0.26
   1  10   0   -0.02    0.15
   1  10   0   -0.05    0.28
  -1  10   0    0.02    0.16
   1  10   0   -0.06    0.26
  -1  10   0   -0.05    0.18
   1  10   0   -0.16    0.19
  -1  10   0    0.28    0.27
  -1  10   0    0.66    0.28
   1 -10   0   -0.33    0.21
  -1 -10   0    0.31    0.22
   1 -10   0   -0.16    0.32
   1 -10   0    0.00    0.28
  -1 -10   0    0.11    0.22
  -1 -10   0   -0.74    0.26
   1 -10   0    0.40    0.24
   1 -10   0    0.55    0.38
  -1 -10   0    0.30    0.38
  -1 -10   0   -0.09    0.28
  -1  10  -1    0.27    0.29
   1  10   1    0.00    0.21
   1  10   1    0.30    0.28
  -1  10  -1    0.04    0.18
  -1  10  -1   -0.13    0.26
  -1  10  -1    0.49    0.31
   1  10   1    0.32    0.29
   1  10   1   -0.04    0.19
  -1  10  -1    0.35    0.23
  -1 -10  -1    0.25    0.28
  -1 -10  -1    0.75    0.37
  -1 -10  -1    0.11    0.28
   1 -10   1    0.03    0.22
   1 -10   1    0.27    0.33
  -1 -10  -1    0.17    0.22
   1 -10   1    0.17    0.42
   1 -10   1    0.44    0.24
  -1 -10  -1    0.02    0.21
   1 -10   1    0.48    0.30
   1  10   2    0.45    0.30
   1  10   2    0.46    0.25
   1  10   2    0.00    0.19
  -1  10  -2    0.00    0.28
  -1  10  -2    0.33    0.35
  -1  10  -2    0.11    0.21
  -1  10  -2   -0.10    0.30
  -1  10  -2    0.24    0.26
   1  10   2   -0.15    0.20
   1 -10   2   -0.01    0.32
   1 -10   2   -0.01    0.40
  -1 -10  -2   -0.02    0.22
  -1 -10  -2    0.60    0.28
   1 -10   2    0.29    0.25
   1 -10   2    0.37    0.38
  -1 -10  -2    0.13    0.21
   1 -10   2   -0.65    0.23
  -1 -10  -2    0.58    0.39
  -1 -10  -2    0.16    0.29
   1  10   3    0.55    0.32
   1  10   3    1.12    0.26
   1  10   3    0.05    0.19
  -1  10  -3    0.18    0.30
  -1  10  -3    0.91    0.33
  -1  10  -3   -0.26    0.31
  -1  10  -3    0.89    0.39
  -1  10  -3    0.66    0.25
   1  10   3   -0.01    0.21
   1 -10   3    0.85    0.27
   1 -10   3    1.18    0.40
  -1 -10  -3    0.96    0.24
   1 -10   3    0.62    0.27
   1 -10   3    1.06    0.46
  -1 -10  -3    0.82    0.23
  -1 -10  -3    1.28    0.39
   1 -10   3    0.99    0.43
  -1 -10  -3    0.47    0.28
  -1 -10  -3    0.68    0.29
   1  10   4    0.14    0.23
  -1  10  -4    0.45    0.29
  -1  10  -4    0.52    0.27
   1  10   4    0.15    0.19
   1  10   4    0.55    0.38
  -1  10  -4    0.64    0.36
   1  10   4    0.28    0.24
  -1  10  -4   -0.36    0.35
  -1  10  -4    0.75    0.41
   1 -10   4   -0.05    0.28
   1 -10   4    0.02    0.49
  -1 -10  -4    0.65    0.37
  -1 -10  -4    0.51    0.28
   1 -10   4    0.01    0.30
  -1 -10  -4    0.24    0.23
   1 -10   4    0.97    0.47
   1 -10   4   -0.04    0.39
  -1 -10  -4    0.78    0.22
  -1 -10  -4   -0.02    0.26
   1  10   5   -0.06    0.41
  -1  10  -5    0.83    0.39
   1  10   5    0.14    0.19
  -1  10  -5    0.29    0.29
  -1  10  -5   -0.20    0.43
   1  10   5    0.20    0.16
   1  10   5   -0.01    0.21
  -1  10  -5   -0.55    0.38
  -1 -10  -5    0.28    0.22
  -1 -10  -5    0.49    0.25
   1 -10   5    0.07    0.31
  -1 -10  -5   -0.39    0.25
   1 -10   5   -0.56    0.45
   1 -10   5    0.53    0.48
  -1 -10  -5    0.08    0.36
   1 -10   5    0.42    0.50
  -1  10  -6    0.45    0.46
  -1  10  -6    0.24    0.32
  -1  10  -6   -0.19    0.45
   1  10   6   -0.18    0.23
   1  10   6   -0.49    0.44
  -1  10  -6   -0.35    0.48
   1 -10   6    0.86    0.53
  -1 -10  -6    0.21    0.23
  -1 -10  -6    0.22    0.21
   1 -10   6    1.81    0.57
   1 -10   6    0.61    0.50
  -1 -10  -6    0.75    0.23
   1  11  -2   -0.63    0.38
  -1  11   2   -0.18    0.40
   1  11  -2   -0.52    0.34
   1  11  -2    0.20    0.28
   1 -11  -2    0.17    0.52
   1 -11  -2    0.23    0.30
  -1 -11   2   -0.31    0.51
  -1 -11   2    0.21    0.58
   1 -11  -2    0.23    0.32
  -1 -11   2    0.28    0.34
  -1  11   1    0.42    0.40
   1  11  -1   -0.57    0.22
   1  11  -1    0.20    0.41
  -1 -11   1    0.19    0.47
  -1 -11   1    0.91    0.61
   1 -11  -1    0.25    0.49
   1 -11  -1    0.07    0.32
   1 -11  -1   -0.05    0.52
  -1 -11   1   -0.25    0.32
   1 -11  -1    0.54    0.32
   1  11   0    0.55    0.41
  -1  11   0    0.07    0.39
  -1 -11   0    1.02    0.56
   1 -11   0   -0.06    0.29
   1 -11   0   -0.26    0.54
   1 -11   0    0.06    0.43
  -1 -11   0   -0.21    0.31
   1 -11   0    0.68    0.32
  -1 -11   0    0.43    0.47
  -1 -11   0   -0.22    0.31
   1  11   1    0.92    0.45
  -1  11  -1    0.80    0.39
  -1  11  -1    0.18    0.24
   1 -11   1    0.51    0.33
  -1 -11  -1    0.99    0.32
  -1 -11  -1    0.18    0.61
  -1 -11  -1    0.82    0.53
   1 -11   1    0.58    0.50
  -1 -11  -1    0.80    0.33
   1 -11   1    1.03    0.60
  -1  11  -2    0.03    0.27
  -1  11  -2    0.13    0.38
   1  11   2    0.81    0.43
   1 -11   2    1.48    0.62
   1 -11   2    0.74    0.37
   1 -11   2    0.26    0.60
  -1 -11  -2    0.65    0.31
  -1 -11  -2    1.24    0.32
  -1 -11  -2    1.51    0.54
  -2   0  16   -0.03    0.33
  -2   0  16   -0.18    0.26
  -2   0  16    0.33    0.30
   2   0 -16   -0.41    0.39
   2   0 -16   -0.21    0.33
   2   0 -16   -0.33    0.32
   2   0 -16   -0.19    0.23
   2   0 -16    0.49    0.30
   2   0 -15    0.41    0.27
  -2   0  15    0.15    0.21
   2   0 -15    0.07    0.19
  -2   0  15   -0.12    0.24
  -2   0  15   -0.06    0.27
  -2   0  15    0.38    0.23
   2   0 -15    0.27    0.23
   2   0 -15    0.18    0.31
   2   0 -15    0.12    0.29
  -2   0  15    0.33    0.20
  -2   0  14    0.53    0.21
   2   0 -14    0.08    0.17
   2   0 -14    0.36    0.24
   2   0 -14    0.19    0.26
  -2   0  14    0.04    0.18
  -2   0  14    0.01    0.21
  -2   0  14   -0.24    0.16
  -2   0  14   -0.12    0.18
   2   0 -14   -0.01    0.20
   2   0 -14    0.04    0.19
  -2   0  13   -0.05    0.14
   2   0 -13   -0.15    0.14
  -2   0  13   -0.03    0.16
   2   0 -13    0.06    0.21
  -2   0  13    0.09    0.16
   2   0 -13   -0.02    0.13
  -2   0  13   -0.19    0.15
   2   0 -13    0.02    0.17
   2   0 -13    0.15    0.22
  -2   0  12    0.22    0.13
  -2   0  12    0.04    0.14
   2   0 -12   -0.08    0.16
   2   0 -12    0.12    0.15
  -2   0  12   -0.01    0.13
   2   0 -12   -0.02    0.12
   2   0 -12   -0.05    0.16
  -2   0  12    0.14    0.17
   2   0 -12    0.03    0.12
  -2   0  11    0.12    0.11
  -2   0  11   -0.04    0.10
   2   0 -11    0.07    0.10
  -2   0  11   -0.28    0.11
  -2   0  11   -0.01    0.16
   2   0 -11    0.25    0.15
  -2   0  11    0.05    0.12
   2   0 -11    0.13    0.14
   2   0 -11    0.03    0.13
   2   0 -10    4.69    0.26
   2   0 -10    4.20    0.20
   2   0 -10    4.26    0.25
  -2   0  10    4.60    0.26
  -2   0  10    4.38    0.24
  -2   0  10    4.15    0.24
  -2   0  10    4.63    0.24
   2   0 -10    4.34    0.23
  -2   0  10    3.98    0.26
   2   0 -10    4.58    0.30
   2   0  -9    0.06    0.09
  -2   0   9    0.04    0.11
  -2   0   9    0.02    0.09
  -2   0   9    0.01    0.09
  -2   0   9   -0.03    0.07
   2   0  -9   -0.06    0.07
   2   0  -9   -0.08    0.10
   2   0  -9    0.08    0.07
   2   0  -9    0.10    0.09
  -2   0   9   -0.03    0.07
   2   0  -8    5.42    0.23
  -2   0   8    5.22    0.26
  -2   0   8    5.45    0.24
   2   0  -8    5.54    0.22
  -2   0   8    5.43    0.15
  -2   0   8    5.41    0.21
   2   0  -8    5.25    0.26
  -2   0   8    5.56    0.25
  -2   0   8    5.39    0.24
   2   0  -8    5.91    0.23
  -2   0   8    5.55    0.14
   2   0  -8    5.29    0.19
   2   0  -7    0.02    0.06
  -2   0   7   -0.15    0.08
  -2   0   7   -0.06    0.07
  -2   0   7    0.03    0.06
  -2   0   7    0.04    0.06
  -2   0   7   -0.04    0.04
   2   0  -7   -0.01    0.04
   2   0  -7    0.00    0.04
  -2   0   7   -0.08    0.05
   2   0  -7   -0.04    0.07
   2   0  -7   -0.02    0.07
  -2   0   7    0.02    0.03
   2   0  -6   15.93    0.38
   2   0  -6   15.34    0.43
  -2   0   6   15.86    0.34
  -2   0   6   15.37    0.41
   2   0  -6   15.37    0.36
   2   0  -6   15.96    0.40
   2   0  -6   15.64    0.39
  -2   0   6   16.32    0.35
  -2   0   6   15.09    0.38
  -2   0   6   14.71    0.42
  -2   0   6   15.83    0.42
  -2   0   6   15.78    0.42
  -2   0   5    0.02    0.05
   2   0  -5    0.03    0.04
  -2   0   5    0.01    0.06
  -2   0   5    0.03    0.02
   2   0  -5    0.02    0.05
   2   0  -5    0.02    0.03
  -2   0   5    0.01    0.04
   2   0  -5    0.06    0.05
  -2   0   5   -0.02    0.03
  -2   0   5   -0.01    0.04
   2   0  -5   -0.03    0.03
  -2   0   4    1.41    0.06
  -2   0   4    1.38    0.11
   2   0  -4    1.34    0.08
   2   0  -4    1.32    0.07
  -2   0   4    1.34    0.08
  -2   0   4    1.26    0.08
   2   0  -4    1.41    0.07
   2   0  -4    1.30    0.08
  -2   0   4    1.30    0.07
  -2   0   3   -0.01    0.03
   2   0  -3   -0.02    0.02
  -2   0   3   -0.09    0.04
   2   0  -3   -0.01    0.02
  -2   0   3   -0.02    0.02
   2   0  -3    0.00    0.02
  -2   0   3   -0.01    0.03
  -2   0   3    0.01    0.02
   2   0  -3   -0.06    0.03
   2   0  -2   10.11    0.23
   2   0  -2   10.06    0.22
   2   0  -2    9.81    0.21
  -2   0   2    9.82    0.24
  -2   0   2   10.02    0.23
   2   0  -2    9.88    0.24
  -2   0   2    9.90    0.21
   2   0  -2    9.51    0.25
  -2   0   2    9.80    0.21
  -2   0   1   -0.28    0.01
   2   0  -1   -0.25    0.02
  -2   0   1   -0.27    0.01
   2   0  -1   -0.27    0.01
  -2   0   1   -0.25    0.02
   2   0  -1   -0.29    0.02
  -2   0   1   -0.25    0.02
   2   0  -1   -0.30    0.02
  -2   0   0    0.10    0.03
   2   0   0    0.08    0.02
  -2   0   0    0.03    0.02
   2   0   0    0.05    0.02
   2   0   0    0.07    0.03
  -2   0   0    0.04    0.02
   2   0   0    0.05    0.02
  -2   0   0   -0.02    0.01
   2   0   1   -0.14    0.02
  -2   0  -1   -0.12    0.02
   2   0   1   -0.13    0.02
   2   0   1   -0.12    0.02
  -2   0  -1   -0.12    0.02
  -2   0  -1   -0.13    0.02
   2   0   1   -0.16    0.02
   2   0   1   -0.14    0.02
  -2   0  -1   -0.13    0.02
   2   0   1   -0.13    0.02
  -2   0  -2    0.55    0.06
   2   0   2    0.56    0.06
   2   0   2    0.52    0.07
   2   0   2    0.50    0.06
  -2   0  -2    0.60    0.06
   2   0   2    0.47    0.06
  -2   0  -2    0.51    0.04
   2   0   2    0.38    0.06
  -2   0  -2    0.58    0.06
  -2   0  -2    0.52    0.07
  -2   0  -2    0.60    0.07
  -2   0  -3   -0.03    0.03
  -2   0  -3    0.01    0.03
   2   0   3    0.00    0.04
  -2   0  -3    0.03    0.03
   2   0   3    0.01    0.02
   2   0   3    0.01    0.03
  -2   0  -3    0.01    0.03
  -2   0  -3    0.00    0.02
   2   0   3   -0.03    0.03
   2   0   3   -0.02    0.03
   2   0   4   22.68    0.53
   2   0   4   23.63    0.53
  -2   0  -4   24.29    0.51
   2   0   4   24.07    0.50
  -2   0  -4   23.63    0.50
   2   0   4   24.15    0.54
   2   0   4   23.92    0.51
  -2   0  -4   22.88    0.53
  -2   0  -4   23.99    0.54
  -2   0  -4   24.27    0.52
  -2   0  -5    0.02    0.05
  -2   0  -5   -0.01    0.04
   2   0   5   -0.02    0.03
   2   0   5    0.05    0.05
   2   0   5    0.08    0.04
  -2   0  -5    0.02    0.05
   2   0   5   -0.01    0.07
   2   0   5   -0.01    0.05
  -2   0  -5    0.02    0.06
  -2   0  -5   -0.01    0.04
  -2   0  -5   -0.03    0.05
   2   0   5   -0.10    0.05
   2   0   5   -0.02    0.04
   2   0   6    0.07    0.05
   2   0   6   -0.01    0.05
   2   0   6    0.10    0.04
  -2   0  -6    0.09    0.06
   2   0   6    0.02    0.07
  -2   0  -6    0.04    0.06
   2   0   6    0.08    0.05
  -2   0  -6    0.02    0.05
   2   0   6    0.10    0.05
  -2   0  -6    0.08    0.07
   2   0   6   -0.02    0.07
  -2   0  -6    0.06    0.06
   2   0   7    0.06    0.06
   2   0   7   -0.04    0.09
   2   0   7    0.02    0.06
   2   0   7    0.00    0.05
  -2   0  -7    0.03    0.06
   2   0   7    0.01    0.07
   2   0   7    0.01    0.04
  -2   0  -7    0.06    0.06
  -2   0  -7   -0.09    0.07
  -2   0  -7    0.00    0.06
   2   0   7   -0.03    0.05
  -2   0  -7   -0.02    0.06
   2   0   8    0.53    0.08
  -2   0  -8    0.49    0.09
  -2   0  -8    0.50    0.10
  -2   0  -8    0.47    0.10
  -2   0  -8    0.53    0.10
  -2   0  -8    0.41    0.12
   2   0   8    0.55    0.13
   2   0   8    0.58    0.09
   2   0   8    0.43    0.11
   2   0   8    0.53    0.06
   2   0   8    0.51    0.10
   2   0   8    0.40    0.05
   2   0   9   -0.02    0.07
   2   0   9    0.07    0.09
  -2   0  -9   -0.03    0.08
   2   0   9    0.02    0.09
  -2   0  -9   -0.14    0.09
  -2   0  -9    0.02    0.09
  -2   0  -9    0.04    0.08
  -2   0  -9   -0.12    0.10
   2   0   9   -0.06    0.07
   2   0   9    0.01    0.10
  -2   0 -10    8.27    0.34
   2   0  10    8.34    0.34
   2   0  10    8.29    0.36
  -2   0 -10    7.45    0.36
   2   0  10    7.74    0.36
  -2   0 -10    8.04    0.29
  -2   0 -10    8.69    0.34
  -2   0 -10    7.92    0.34
   2   0  10    7.89    0.28
   2   0  11   -0.01    0.11
   2   0  11    0.20    0.13
   2   0  11    0.11    0.11
   2   0  11    0.04    0.13
  -2   0 -11    0.02    0.15
   2   0  11   -0.02    0.13
  -2   0 -11   -0.09    0.14
  -2   0 -11   -0.11    0.10
  -2   0 -11    0.03    0.11
   2   0  12   -0.03    0.16
  -2   0 -12    0.48    0.18
   2   0  12    0.00    0.11
  -2   0 -12    0.29    0.18
   2   0  12    0.35    0.13
  -2   0 -12    0.11    0.17
   2   0  12    0.17    0.16
  -2   0 -12    0.61    0.15
  -2   0 -12    0.34    0.14
   2   0  13    0.17    0.18
  -2   0 -13   -0.05    0.19
  -2   0 -13   -0.12    0.15
  -2   0 -13   -0.10    0.15
   2   0  13    0.17    0.19
   2   0  13   -0.09    0.19
  -2   0 -13   -0.02    0.22
   2   0  13    0.08    0.14
   2   0  13   -0.01    0.14
   2   0  14    0.11    0.22
  -2   0 -14    0.02    0.26
   2   0  14    0.04    0.25
  -2   0 -14    0.00    0.19
   2   0  14   -0.03    0.20
   2   0  14    0.36    0.18
  -2   0 -14    0.53    0.26
  -2   0 -14    0.26    0.24
   2   0  14    0.04    0.15
  -2   0 -14    0.06    0.23
  -2   0 -15    0.00    0.32
   2   0  15   -0.15    0.30
  -2   0 -15   -0.03    0.23
  -2   0 -15   -0.22    0.27
   2   0  15    0.32    0.21
  -2   0 -15    0.30    0.31
   2   0  15    0.02    0.26
   2   0  15    0.18    0.20
  -2   0 -15   -0.33    0.24
   2   0  15   -0.14    0.29
  -2   1  16    0.49    0.27
  -2   1  16    0.82    0.16
  -2   1  16    0.83    0.31
   2   1 -16    0.56    0.29
   2   1 -16   -0.04    0.44
   2   1 -16   -0.02    0.35
   2   1 -16    0.85    0.33
   2  -1 -16    0.51    0.33
   2  -1 -16    0.62    0.27
  -2  -1  16    1.86    0.40
   2  -1 -16    0.43    0.35
  -2  -1  16    0.67    0.28
  -2  -1  16    0.87    0.35
   2  -1 -16    0.35    0.29
   2  -1 -16    0.32    0.22
   2   1 -15    0.62    0.29
   2   1 -15    0.59    0.25
  -2   1  15    0.02    0.14
   2   1 -15    0.25    0.34
  -2   1  15   -0.35    0.23
  -2   1  15    0.06    0.27
   2   1 -15   -0.22    0.34
   2   1 -15    0.04    0.22
  -2   1  15   -0.11    0.26
   2  -1 -15    0.13    0.21
  -2  -1  15    0.31    0.27
   2  -1 -15   -0.10    0.17
   2  -1 -15    0.24    0.29
   2  -1 -15    0.01    0.24
  -2  -1  15   -0.08    0.23
   2  -1 -15    0.09    0.25
  -2  -1  15    0.16    0.26
  -2  -1  15    0.00    0.32
  -2  -1  15    0.47    0.23
   2   1 -14   -0.34    0.27
  -2   1  14    0.36    0.21
   2   1 -14   -0.01    0.17
   2   1 -14   -0.41    0.21
   2   1 -14   -0.23    0.19
  -2   1  14    0.21    0.19
  -2   1  14    0.07    0.19
  -2   1  14    0.01    0.13
  -2   1  14    0.07    0.12
   2   1 -14    0.59    0.31
   2  -1 -14    0.05    0.17
  -2  -1  14    0.02    0.20
   2  -1 -14    0.11    0.20
  -2  -1  14    0.09    0.20
  -2  -1  14    0.12    0.20
   2  -1 -14   -0.28    0.22
   2  -1 -14   -0.01    0.14
  -2  -1  14   -0.15    0.22
   2  -1 -14    0.00    0.20
  -2   1  13    0.08    0.11
   2   1 -13    0.04    0.16
   2   1 -13   -0.04    0.22
   2   1 -13    0.29    0.19
  -2   1  13   -0.10    0.15
  -2   1  13    0.20    0.11
   2   1 -13   -0.10    0.22
   2   1 -13    0.16    0.16
  -2   1  13    0.14    0.20
   2  -1 -13    0.36    0.19
  -2  -1  13    0.17    0.20
   2  -1 -13    0.21    0.18
   2  -1 -13   -0.05    0.14
  -2  -1  13    0.40    0.19
   2  -1 -13   -0.15    0.21
  -2  -1  13    0.34    0.18
  -2  -1  13   -0.06    0.14
  -2  -1  13   -0.36    0.16
   2  -1 -13    0.07    0.12
   2   1 -12    1.94    0.22
   2   1 -12    1.59    0.18
  -2   1  12    1.63    0.19
   2   1 -12    2.32    0.28
   2   1 -12    1.51    0.23
  -2   1  12    2.06    0.22
  -2   1  12    2.34    0.21
  -2   1  12    2.09    0.26
  -2  -1  12    2.28    0.22
  -2  -1  12    1.56    0.20
   2  -1 -12    1.87    0.21
   2  -1 -12    1.82    0.16
  -2  -1  12    1.75    0.24
   2  -1 -12    1.99    0.21
   2  -1 -12    1.92    0.20
   2  -1 -12    1.90    0.22
  -2  -1  12    2.15    0.21
  -2   1  11    0.95    0.12
  -2   1  11    0.85    0.13
   2   1 -11    1.01    0.17
  -2   1  11    0.64    0.19
  -2   1  11    0.70    0.15
   2   1 -11    0.69    0.13
   2   1 -11    0.84    0.18
  -2   1  11    0.71    0.13
   2   1 -11    0.81    0.15
  -2  -1  11    1.04    0.17
  -2  -1  11    1.13    0.20
  -2  -1  11    0.84    0.15
   2  -1 -11    1.06    0.12
   2  -1 -11    0.83    0.16
  -2  -1  11    0.92    0.11
   2  -1 -11    0.96    0.15
  -2  -1  11    0.56    0.16
   2  -1 -11    0.95    0.15
   2  -1 -11    0.89    0.11
  -2  -1  11    0.88    0.09
   2   1 -10    3.58    0.42
  -2   1  10    3.69    0.20
  -2   1  10    3.86    0.28
  -2   1  10    3.59    0.19
   2   1 -10    3.65    0.21
  -2   1  10    3.98    0.22
  -2   1  10    3.37    0.24
   2   1 -10    3.66    0.25
   2   1 -10    3.95    0.28
   2   1 -10    3.86    0.24
   2  -1 -10    4.24    0.26
  -2  -1  10    3.73    0.23
   2  -1 -10    3.91    0.20
  -2  -1  10    4.01    0.16
  -2  -1  10    3.59    0.21
   2  -1 -10    3.73    0.18
   2  -1 -10    3.52    0.22
  -2  -1  10    2.92    0.26
  -2  -1  10    3.65    0.28
  -2  -1  10    3.83    0.24
   2  -1 -10    3.80    0.22
  -2  -1  10    3.56    0.28
  -2   1   9    0.12    0.10
   2   1  -9    0.06    0.09
   2   1  -9    0.11    0.10
   2   1  -9    0.10    0.11
  -2   1   9    0.15    0.07
   2   1  -9    0.05    0.09
   2   1  -9    0.14    0.08
  -2   1   9    0.01    0.07
  -2   1   9    0.12    0.07
  -2   1   9    0.15    0.13
   2  -1  -9    0.10    0.08
  -2  -1   9    0.13    0.08
  -2  -1   9   -0.01    0.06
   2  -1  -9    0.17    0.07
  -2  -1   9    0.12    0.10
  -2  -1   9    0.01    0.12
  -2  -1   9    0.04    0.10
   2  -1  -9    0.05    0.09
  -2  -1   9    0.14    0.09
   2  -1  -9    0.02    0.06
   2  -1  -9    0.00    0.08
  -2   1   8    0.01    0.09
  -2   1   8    0.02    0.10
  -2   1   8    0.09    0.06
   2   1  -8    0.04    0.09
   2   1  -8    0.12    0.07
   2   1  -8    0.11    0.07
   2   1  -8    0.12    0.10
  -2   1   8    0.13    0.07
   2   1  -8    0.07    0.08
  -2   1   8    0.06    0.06
  -2  -1   8    0.22    0.09
   2  -1  -8    0.00    0.05
   2  -1  -8    0.15    0.05
   2  -1  -8    0.15    0.09
  -2  -1   8    0.18    0.10
   2  -1  -8    0.03    0.07
  -2  -1   8    0.06    0.10
  -2  -1   8    0.12    0.08
   2  -1  -8    0.14    0.07
  -2  -1   8    0.17    0.06
  -2  -1   8    0.10    0.07
  -2   1   7    4.10    0.16
  -2   1   7    4.14    0.20
  -2   1   7    4.04    0.20
   2   1  -7    4.40    0.19
   2   1  -7    4.47    0.21
  -2   1   7    4.34    0.16
   2   1  -7    3.60    0.23
   2   1  -7    4.34    0.17
   2   1  -7    4.19    0.21
  -2   1   7    4.41    0.17
  -2  -1   7    4.20    0.15
   2  -1  -7    4.21    0.17
  -2  -1   7    4.33    0.18
   2  -1  -7    4.41    0.19
  -2  -1   7    4.40    0.22
   2  -1  -7    4.23    0.16
  -2  -1   7    4.20    0.20
   2  -1  -7    4.28    0.14
  -2  -1   7    3.90    0.20
   2  -1  -7    4.21    0.17
   2   1  -6   -0.04    0.05
  -2   1   6   -0.01    0.04
  -2   1   6    0.01    0.04
   2   1  -6    0.03    0.07
   2   1  -6    0.02    0.05
   2   1  -6    0.05    0.07
  -2   1   6    0.03    0.04
   2   1  -6   -0.06    0.05
  -2   1   6    0.03    0.08
  -2   1   6   -0.04    0.06
  -2  -1   6    0.02    0.05
   2  -1  -6   -0.01    0.03
   2  -1  -6   -0.07    0.04
  -2  -1   6    0.00    0.07
   2  -1  -6    0.02    0.03
  -2  -1   6    0.06    0.07
   2  -1  -6   -0.02    0.04
  -2  -1   6    0.01    0.04
  -2  -1   6    0.02    0.07
  -2  -1   6    0.00    0.06
   2  -1  -6    0.01    0.04
   2   1  -5   17.66    0.41
  -2   1   5   17.76    0.39
  -2   1   5   16.99    0.43
   2   1  -5   17.09    0.40
   2   1  -5   16.62    0.43
   2   1  -5   17.49    0.45
  -2   1   5   16.64    0.39
  -2   1   5   16.77    0.44
  -2   1   5   17.23    0.40
   2   1  -5   18.21    0.48
  -2  -1   5   17.24    0.44
  -2  -1   5   17.18    0.41
  -2  -1   5   17.37    0.46
   2  -1  -5   17.08    0.36
  -2  -1   5   16.71    0.39
   2  -1  -5   17.87    0.39
   2  -1  -5   17.35    0.41
  -2  -1   5   17.77    0.48
   2  -1  -5   17.42    0.39
  -2  -1   5   17.65    0.43
   2  -1  -5   17.46    0.38
   2   1  -4   22.25    0.53
   2   1  -4   23.30    0.53
  -2   1   4   22.41    0.49
   2   1  -4   22.72    0.50
  -2   1   4   23.16    0.52
   2   1  -4   22.87    0.49
  -2   1   4   22.56    0.48
  -2   1   4   22.32    0.53
  -2   1   4   22.72    0.48
   2   1  -4   23.09    0.57
   2  -1  -4   22.67    0.47
  -2  -1   4   22.55    0.52
   2  -1  -4   22.69    0.46
   2  -1  -4   23.38    0.50
  -2  -1   4   22.50    0.50
  -2  -1   4   22.86    0.55
  -2  -1   4   22.05    0.52
  -2  -1   4   22.98    0.49
  -2  -1   4   22.98    0.56
   2  -1  -4   23.20    0.48
   2  -1  -4   22.54    0.47
  -2   1   3  180.76    3.53
  -2   1   3  180.67    3.50
  -2   1   3  173.24    3.52
   2   1  -3  178.53    3.53
   2   1  -3  181.43    3.56
  -2   1   3  181.16    3.51
   2   1  -3  179.74    3.51
   2   1  -3  174.28    3.51
   2   1  -3  182.70    3.52
  -2   1   3  181.37    3.58
  -2  -1   3  183.49    3.52
  -2  -1   3  183.34    3.52
   2  -1  -3  182.94    3.54
   2  -1  -3  184.24    3.52
   2  -1  -3  172.88    3.52
   2  -1  -3  183.50    3.56
  -2  -1   3  179.15    3.53
  -2  -1   3  182.48    3.55
   2  -1  -3  182.61    3.52
   2  -1  -3  184.22    3.50
  -2  -1   3  184.31    3.59
   2   1  -2   89.26    1.79
   2   1  -2   90.91    1.81
  -2   1   2   88.94    1.75
  -2   1   2   93.09    1.78
  -2   1   2   85.78    1.75
  -2   1   2   91.59    1.76
   2   1  -2   92.80    1.75
  -2   1   2   90.79    1.74
  -2   1   2   90.40    1.74
   2   1  -2   88.53    1.78
   2  -1  -2   94.18    1.79
   2  -1  -2   89.90    1.74
  -2  -1   2   86.38    1.79
  -2  -1   2   89.15    1.81
  -2  -1   2   89.56    1.75
   2  -1  -2   90.29    1.74
   2  -1  -2   89.90    1.78
   2  -1  -2   89.64    1.75
  -2  -1   2   88.75    1.78
  -2  -1   2   91.73    1.75
   2  -1  -2   89.02    1.79
  -2   1   1  108.87    2.17
  -2   1   1  117.68    2.20
  -2   1   1  117.54    2.17
   2   1  -1  113.88    2.17
   2   1  -1  111.99    2.17
   2   1  -1  113.89    2.20
  -2   1   1  114.86    2.17
   2   1  -1  112.68    2.22
   2  -1  -1  109.46    2.17
  -2  -1   1  110.55    2.20
   2  -1  -1  114.54    2.21
  -2  -1   1  106.04    2.18
   2  -1  -1  111.42    2.17
  -2  -1   1  106.44    2.17
   2  -1  -1  112.55    2.17
  -2  -1   1  109.90    2.15
   2  -1  -1  104.31    2.31
   2  -1  -1  110.31    2.18
   2   1   0   20.54    0.46
  -2   1   0   20.38    0.41
  -2   1   0   20.64    0.46
   2   1   0   21.36    0.44
  -2   1   0   20.36    0.45
  -2   1   0   21.22    0.43
   2   1   0   20.14    0.44
   2   1   0   20.47    0.42
  -2   1   0   21.00    0.43
   2  -1   0   21.18    0.43
  -2  -1   0   20.98    0.44
  -2  -1   0   19.99    0.44
   2  -1   0   20.30    0.44
  -2  -1   0   20.54    0.44
  -2  -1   0   21.04    0.42
   2  -1   0   20.75    0.46
   2  -1   0   20.84    0.45
   2  -1   0   21.23    0.41
  -2  -1   0   20.63    0.46
   2   1   1   34.11    0.69
  -2   1  -1   33.06    0.71
  -2   1  -1   35.22    0.69
   2   1   1   34.92    0.69
   2   1   1   35.88    0.72
  -2   1  -1   34.26    0.68
   2   1   1   35.11    0.71
  -2   1  -1   34.10    0.74
  -2   1  -1   34.76    0.73
  -2   1  -1   33.77    0.70
   2  -1   1   36.29    0.69
   2  -1   1   33.71    0.70
  -2  -1  -1   34.43    0.70
  -2  -1  -1   35.16    0.72
   2  -1   1   35.00    0.75
   2  -1   1   33.37    0.71
  -2  -1  -1   35.14    0.71
   2  -1   1   36.25    0.68
  -2  -1  -1   35.37    0.69
   2  -1   1   33.61    0.69
   2  -1   1   33.38    0.72
  -2   1  -2    6.51    0.21
   2   1   2    6.09    0.17
   2   1   2    5.74    0.16
   2   1   2    6.19    0.14
  -2   1  -2    6.01    0.16
  -2   1  -2    5.74    0.18
   2   1   2    6.13    0.16
   2   1   2    5.93    0.14
  -2   1  -2    5.73    0.16
  -2   1  -2    6.20    0.20
  -2  -1  -2    6.07    0.16
   2  -1   2    5.72    0.21
   2  -1   2    5.90    0.19
  -2  -1  -2    6.11    0.19
  -2  -1  -2    6.11    0.16
   2  -1   2    6.26    0.17
   2  -1   2    5.92    0.18
   2  -1   2    6.23    0.16
  -2  -1  -2    6.12    0.15
  -2  -1  -2    6.11    0.15
  -2  -1  -2    6.25    0.16
   2  -1   2    6.40    0.17
   2   1   3    1.98    0.09
  -2   1  -3    2.12    0.10
  -2   1  -3    2.00    0.11
   2   1   3    2.10    0.08
   2   1   3    2.29    0.11
   2   1   3    2.21    0.09
  -2   1  -3    2.08    0.09
  -2   1  -3    2.19    0.12
   2  -1   3    2.19    0.09
   2  -1   3    2.03    0.14
  -2  -1  -3    1.84    0.11
   2  -1   3    2.12    0.11
  -2  -1  -3    2.01    0.08
   2  -1   3    2.23    0.10
   2  -1   3    2.07    0.10
  -2  -1  -3    2.01    0.09
  -2  -1  -3    2.12    0.09
  -2  -1  -3    2.03    0.10
  -2  -1  -3    2.29    0.10
  -2  -1  -3    2.18    0.08
   2  -1   3    2.18    0.11
  -2   1  -4    0.04    0.05
   2   1   4    0.11    0.04
   2   1   4    0.14    0.04
   2   1   4    0.08    0.03
  -2   1  -4    0.13    0.05
  -2   1  -4    0.10    0.06
  -2   1  -4    0.08    0.04
  -2   1  -4    0.08    0.04
   2  -1   4    0.13    0.03
   2  -1   4    0.02    0.04
  -2  -1  -4    0.15    0.04
   2  -1   4    0.08    0.06
  -2  -1  -4    0.09    0.03
   2  -1   4    0.07    0.06
   2  -1   4    0.07    0.05
  -2  -1  -4    0.08    0.05
  -2  -1  -4    0.09    0.05
  -2  -1  -4    0.08    0.03
   2  -1   4    0.11    0.04
  -2  -1  -4    0.07    0.04
   2  -1   4    0.08    0.06
  -2   1  -5   13.57    0.35
   2   1   5   13.62    0.32
  -2   1  -5   13.59    0.37
   2   1   5   13.62    0.34
  -2   1  -5   13.71    0.34
  -2   1  -5   13.57    0.41
   2   1   5   13.58    0.35
   2   1   5   13.56    0.35
   2   1   5   13.54    0.37
  -2   1  -5   13.49    0.39
   2  -1   5   13.02    0.35
   2  -1   5   13.65    0.33
   2  -1   5   13.29    0.38
  -2  -1  -5   13.51    0.34
   2  -1   5   13.91    0.36
  -2  -1  -5   13.40    0.33
   2  -1   5   13.68    0.42
  -2  -1  -5   13.54    0.35
  -2  -1  -5   13.60    0.32
   2  -1   5   13.39    0.36
  -2  -1  -5   13.83    0.31
  -2  -1  -5   13.46    0.35
   2  -1   5   13.79    0.31
  -2   1  -6   14.78    0.41
  -2   1  -6   15.14    0.45
  -2   1  -6   15.60    0.46
  -2   1  -6   15.49    0.38
   2   1   6   15.95    0.41
   2   1   6   15.28    0.39
   2   1   6   15.86    0.40
   2   1   6   15.48    0.37
  -2   1  -6   15.22    0.40
   2   1   6   14.89    0.43
   2  -1   6   15.33    0.37
  -2  -1  -6   15.18    0.35
   2  -1   6   15.46    0.36
   2  -1   6   15.74    0.41
  -2  -1  -6   15.33    0.41
  -2  -1  -6   15.10    0.36
  -2  -1  -6   15.54    0.40
   2  -1   6   15.50    0.40
  -2  -1  -6   15.55    0.39
   2  -1   6   15.63    0.43
   2  -1   6   15.61    0.47
  -2  -1  -6   14.90    0.39
   2  -1   6   15.74    0.42
  -2   1  -7    4.12    0.20
  -2   1  -7    4.10    0.24
   2   1   7    3.76    0.17
  -2   1  -7    4.14    0.22
   2   1   7    4.16    0.16
  -2   1  -7    4.09    0.20
   2   1   7    4.26    0.20
  -2   1  -7    4.23    0.18
   2   1   7    4.32    0.19
   2   1   7    4.30    0.22
  -2  -1  -7    4.03    0.19
   2  -1   7    3.84    0.16
  -2  -1  -7    4.06    0.18
  -2  -1  -7    4.19    0.17
   2  -1   7    4.03    0.21
   2  -1   7    4.23    0.20
   2  -1   7    3.90    0.20
  -2  -1  -7    4.14    0.15
   2  -1   7    3.95    0.19
  -2  -1  -7    4.29    0.20
   2  -1   7    4.28    0.16
  -2   1  -8    4.33    0.26
  -2   1  -8    4.57    0.23
   2   1   8    4.27    0.19
   2   1   8    4.20    0.17
   2   1   8    4.22    0.22
   2   1   8    4.26    0.24
  -2   1  -8    3.96    0.24
  -2   1  -8    4.25    0.20
   2   1   8    4.56    0.21
  -2   1  -8    4.53    0.22
   2  -1   8    4.24    0.17
   2  -1   8    4.21    0.21
  -2  -1  -8    4.33    0.17
  -2  -1  -8    4.50    0.21
  -2  -1  -8    4.35    0.20
   2  -1   8    4.28    0.17
  -2  -1  -8    4.09    0.19
   2  -1   8    4.01    0.22
   2  -1   8    4.33    0.21
   2  -1   8    3.77    0.23
  -2  -1  -8    4.13    0.21
   2   1   9    0.46    0.13
  -2   1  -9    0.54    0.13
  -2   1  -9    0.55    0.11
   2   1   9    0.46    0.10
   2   1   9    0.78    0.15
  -2   1  -9    0.74    0.16
   2   1   9    0.69    0.09
   2   1   9    0.80    0.13
  -2   1  -9    0.53    0.12
  -2   1  -9    0.55    0.13
  -2  -1  -9    0.72    0.12
  -2  -1  -9    0.54    0.10
  -2  -1  -9    0.69    0.10
   2  -1   9    0.59    0.11
   2  -1   9    0.55    0.12
   2  -1   9    0.92    0.14
  -2  -1  -9    0.62    0.10
  -2  -1  -9    0.60    0.13
   2  -1   9    0.74    0.10
   2  -1   9    0.43    0.08
   2  -1   9    0.45    0.14
   2   1  10    1.29    0.20
  -2   1 -10    1.43    0.17
  -2   1 -10    1.16    0.24
   2   1  10    1.19    0.14
   2   1  10    0.84    0.15
  -2   1 -10    1.42    0.19
   2   1  10    1.42    0.16
  -2   1 -10    1.26    0.14
  -2   1 -10    1.19    0.18
   2   1  10    1.81    0.15
  -2  -1 -10    1.34    0.16
   2  -1  10    1.68    0.30
   2  -1  10    1.42    0.14
  -2  -1 -10    1.48    0.17
   2  -1  10    1.51    0.20
  -2  -1 -10    1.16    0.14
  -2  -1 -10    1.26    0.15
   2  -1  10    1.47    0.14
  -2  -1 -10    1.52    0.13
   2  -1  10    1.31    0.19
   2   1  11    0.11    0.14
  -2   1 -11   -0.13    0.12
  -2   1 -11   -0.06    0.15
   2   1  11    0.09    0.09
   2   1  11    0.01    0.13
  -2   1 -11   -0.16    0.11
   2   1  11    0.04    0.11
  -2   1 -11   -0.01    0.14
   2   1  11    0.05    0.11
  -2  -1 -11   -0.12    0.12
   2  -1  11   -0.02    0.15
   2  -1  11   -0.05    0.10
   2  -1  11   -0.19    0.12
  -2  -1 -11   -0.12    0.12
   2  -1  11    0.16    0.08
  -2  -1 -11   -0.13    0.15
  -2  -1 -11    0.02    0.10
   2  -1  11    0.02    0.13
   2  -1  11    0.06    0.10
   2   1  12    0.39    0.14
   2   1  12    0.47    0.14
  -2   1 -12    0.55    0.21
   2   1  12    0.28    0.18
  -2   1 -12    0.45    0.17
  -2   1 -12    0.46    0.18
   2  -1  12   -0.09    0.17
   2  -1  12    0.39    0.16
  -2  -1 -12    0.42    0.13
  -2  -1 -12    0.39    0.19
   2  -1  12    0.31    0.13
  -2  -1 -12    0.26    0.15
  -2  -1 -12    0.46    0.14
  -2  -1 -12    0.71    0.17
   2  -1  12    0.56    0.15
   2  -1  12    0.10    0.16
  -2   1 -13    0.82    0.25
  -2   1 -13    1.37    0.23
   2   1  13    1.00    0.14
  -2   1 -13    0.87    0.24
   2   1  13    0.74    0.21
  -2   1 -13    0.81    0.21
  -2   1 -13    0.69    0.26
   2   1  13    1.09    0.18
   2  -1  13    0.10    0.23
  -2  -1 -13    0.95    0.19
  -2  -1 -13    0.90    0.17
   2  -1  13    1.12    0.24
  -2  -1 -13    1.16    0.18
  -2  -1 -13    0.69    0.21
   2  -1  13    0.84    0.20
   2  -1  13    0.97    0.23
  -2  -1 -13    1.00    0.23
   2   1  14    0.25    0.18
  -2   1 -14   -0.20    0.27
  -2   1 -14   -0.44    0.27
  -2   1 -14   -0.40    0.20
   2   1  14    0.05    0.14
   2   1  14   -0.22    0.18
   2   1  14    0.20    0.16
  -2   1 -14   -0.23    0.20
  -2   1 -14   -0.07    0.24
   2  -1  14    0.15    0.21
  -2  -1 -14    0.07    0.19
  -2  -1 -14    0.06    0.25
   2  -1  14   -0.10    0.19
   2  -1  14    0.19    0.26
  -2  -1 -14   -0.06    0.19
  -2  -1 -14   -0.05    0.16
   2  -1  14    0.00    0.16
   2  -1  14    0.48    0.24
  -2   1 -15    0.09    0.25
  -2   1 -15   -0.15    0.37
  -2   1 -15    0.57    0.36
  -2   1 -15    0.58    0.28
  -2   1 -15    0.52    0.32
   2   1  15    0.24    0.16
   2   1  15    0.20    0.30
   2   1  15    0.15    0.20
   2   1  15    0.12    0.28
   2  -1  15    0.16    0.33
  -2  -1 -15   -0.12    0.24
   2  -1  15    0.20    0.33
   2  -1  15    0.12    0.18
  -2  -1 -15    0.53    0.30
  -2  -1 -15    0.07    0.24
   2  -1  15    0.03    0.28
  -2  -1 -15    0.36    0.31
  -2  -1 -15    0.34    0.19
  -2   2  15   -0.13    0.23
   2   2 -15   -0.23    0.37
  -2   2  15   -0.01    0.29
   2   2 -15    0.17    0.28
   2   2 -15    0.09    0.31
   2   2 -15    0.04    0.24
   2  -2 -15   -0.06    0.25
   2  -2 -15    0.31    0.21
   2  -2 -15    0.45    0.29
  -2  -2  15   -0.13    0.28
  -2  -2  15    0.04    0.23
   2  -2 -15   -0.04    0.35
   2  -2 -15    0.10    0.17
  -2  -2  15    0.48    0.30
   2  -2 -15    0.09    0.13
   2   2 -14   -0.05    0.21
   2   2 -14    0.23    0.24
   2   2 -14    0.30    0.29
   2   2 -14    0.31    0.20
   2   2 -14   -0.07    0.28
  -2   2  14   -0.01    0.21
  -2   2  14    0.17    0.23
   2  -2 -14    0.22    0.22
   2  -2 -14    0.09    0.11
  -2  -2  14    0.31    0.18
  -2  -2  14   -0.07    0.14
  -2  -2  14    0.27    0.27
   2  -2 -14    0.31    0.32
  -2  -2  14   -0.04    0.22
   2  -2 -14    0.05    0.15
   2  -2 -14    0.13    0.15
   2  -2 -14   -0.17    0.21
  -2  -2  14    0.34    0.23
  -2  -2  14    0.02    0.18
  -2  -2  14   -0.01    0.09
   2   2 -13   -0.08    0.23
   2   2 -13   -0.16    0.19
   2   2 -13   -0.51    0.24
   2   2 -13   -0.24    0.18
  -2   2  13    0.18    0.19
   2   2 -13    0.05    0.18
  -2   2  13   -0.21    0.18
  -2  -2  13    0.23    0.19
  -2  -2  13   -0.29    0.19
  -2  -2  13    0.10    0.15
   2  -2 -13   -0.08    0.16
   2  -2 -13    0.13    0.17
  -2  -2  13    0.08    0.16
   2  -2 -13   -0.18    0.13
   2  -2 -13    0.05    0.10
   2  -2 -13   -0.07    0.12
  -2  -2  13   -0.04    0.17
  -2  -2  13    0.03    0.11
   2   2 -12    2.34    0.25
   2   2 -12    2.43    0.32
  -2   2  12    2.53    0.28
   2   2 -12    2.25    0.31
   2   2 -12    2.72    0.29
   2   2 -12    2.21    0.24
   2  -2 -12    2.58    0.21
   2  -2 -12    2.42    0.22
   2  -2 -12    2.46    0.17
  -2  -2  12    2.30    0.23
   2  -2 -12    2.24    0.19
   2  -2 -12    2.21    0.23
  -2  -2  12    2.52    0.22
  -2  -2  12    2.36    0.28
  -2  -2  12    2.05    0.20
   2   2 -11   12.61    0.44
   2   2 -11   11.87    0.47
  -2   2  11   11.48    0.47
   2   2 -11   11.42    0.55
   2   2 -11   12.04    0.41
  -2   2  11   11.70    0.44
   2   2 -11   12.14    0.50
  -2  -2  11   12.47    0.44
  -2  -2  11   11.89    0.42
   2  -2 -11   12.14    0.33
   2  -2 -11   11.69    0.38
  -2  -2  11   12.72    0.45
  -2  -2  11   11.20    0.46
  -2  -2  11   12.17    0.36
   2  -2 -11   12.27    0.38
   2  -2 -11   11.94    0.39
   2  -2 -11   11.96    0.33
   2   2 -10    0.74    0.15
   2   2 -10    0.43    0.14
  -2   2  10    0.68    0.15
  -2   2  10    0.57    0.05
   2   2 -10    0.48    0.12
   2   2 -10    0.44    0.19
   2   2 -10    0.58    0.17
  -2   2  10    0.52    0.15
  -2  -2  10    0.58    0.16
   2  -2 -10    0.59    0.13
   2  -2 -10    0.65    0.11
   2  -2 -10    0.64    0.08
  -2  -2  10    0.35    0.17
  -2  -2  10    0.45    0.10
   2  -2 -10    0.53    0.08
  -2  -2  10    0.44    0.15
   2  -2 -10    0.55    0.10
  -2  -2  10    0.37    0.12
  -2  -2  10    0.67    0.15
  -2  -2  10    0.19    0.17
   2   2  -9    0.13    0.14
  -2   2   9   -0.01    0.11
  -2   2   9    0.03    0.04
   2   2  -9    0.01    0.13
   2   2  -9   -0.03    0.08
  -2   2   9    0.04    0.11
   2   2  -9    0.08    0.10
   2   2  -9    0.01    0.10
   2  -2  -9    0.05    0.05
  -2  -2   9    0.02    0.11
  -2  -2   9    0.06    0.07
   2  -2  -9    0.06    0.07
  -2  -2   9   -0.10    0.12
   2  -2  -9    0.20    0.08
   2  -2  -9   -0.01    0.05
  -2  -2   9    0.13    0.12
  -2  -2   9   -0.13    0.13
  -2  -2   9   -0.03    0.09
   2  -2  -9   -0.01    0.08
   2   2  -8    4.07    0.20
   2   2  -8    4.14    0.21
  -2   2   8    3.89    0.11
  -2   2   8    3.61    0.21
   2   2  -8    3.92    0.29
  -2   2   8    3.65    0.21
  -2   2   8    3.84    0.11
   2   2  -8    3.86    0.24
   2   2  -8    3.91    0.25
  -2  -2   8    3.96    0.28
  -2  -2   8    3.83    0.18
   2  -2  -8    4.07    0.17
  -2  -2   8    3.76    0.23
   2  -2  -8    3.69    0.13
   2  -2  -8    3.96    0.18
  -2  -2   8    3.75    0.20
  -2  -2   8    3.81    0.25
   2  -2  -8    3.92    0.14
  -2  -2   8    3.49    0.24
   2  -2  -8    3.81    0.15
   2   2  -7    0.58    0.11
   2   2  -7    0.37    0.08
  -2   2   7    0.56    0.12
   2   2  -7    0.35    0.08
  -2   2   7    0.32    0.09
   2   2  -7    0.29    0.09
  -2   2   7    0.43    0.04
   2   2  -7    0.42    0.13
  -2   2   7    0.45    0.04
   2  -2  -7    0.46    0.04
   2  -2  -7    0.51    0.06
  -2  -2   7    0.48    0.08
   2  -2  -7    0.41    0.07
   2  -2  -7    0.41    0.05
  -2  -2   7    0.39    0.08
  -2  -2   7    0.60    0.11
  -2  -2   7    0.39    0.11
  -2  -2   7    0.40    0.11
   2  -2  -7    0.41    0.06
  -2  -2   7    0.25    0.09
  -2   2   6    5.22    0.22
  -2   2   6    5.03    0.13
   2   2  -6    4.94    0.23
   2   2  -6    5.16    0.23
   2   2  -6    5.17    0.19
   2   2  -6    5.05    0.20
   2   2  -6    5.22    0.27
  -2   2   6    5.13    0.22
   2  -2  -6    5.23    0.16
  -2  -2   6    5.23    0.25
   2  -2  -6    5.09    0.17
  -2  -2   6    5.02    0.25
  -2  -2   6    5.15    0.19
  -2  -2   6    5.28    0.18
  -2  -2   6    4.97    0.26
   2  -2  -6    5.28    0.14
   2  -2  -6    5.09    0.12
   2  -2  -6    5.20    0.13
   2   2  -5   15.50    0.39
   2   2  -5   15.46    0.38
   2   2  -5   15.87    0.44
  -2   2   5   15.45    0.42
  -2   2   5   15.65    0.40
   2   2  -5   15.70    0.48
   2   2  -5   15.94    0.43
  -2   2   5   15.30    0.32
  -2   2   5   15.30    0.32
  -2  -2   5   15.37    0.37
   2  -2  -5   15.54    0.34
   2  -2  -5   15.62    0.35
   2  -2  -5   15.88    0.31
   2  -2  -5   15.25    0.41
   2  -2  -5   15.53    0.31
  -2  -2   5   15.53    0.43
   2  -2  -5   15.63    0.35
  -2  -2   5   15.36    0.39
  -2  -2   5   15.61    0.48
  -2  -2   5   15.25    0.45
   2   2  -4   34.33    0.79
  -2   2   4   34.89    0.76
   2   2  -4   35.54    0.85
  -2   2   4   36.10    0.70
   2   2  -4   35.37    0.75
   2   2  -4   35.89    0.75
  -2   2   4   34.11    0.78
   2   2  -4   34.60    0.80
  -2   2   4   35.59    0.70
   2  -2  -4   35.39    0.68
  -2  -2   4   34.56    0.75
   2  -2  -4   36.30    0.71
  -2  -2   4   34.24    0.84
   2  -2  -4   34.28    0.77
  -2  -2   4   35.11    0.74
  -2  -2   4   35.40    0.82
  -2  -2   4   35.02    0.79
   2  -2  -4   36.11    0.72
   2  -2  -4   35.73    0.71
   2  -2  -4   36.44    0.68
  -2   2   3   10.08    0.23
   2   2  -3    9.70    0.29
  -2   2   3   10.30    0.28
   2   2  -3    9.67    0.30
  -2   2   3    9.87    0.23
   2   2  -3    9.86    0.32
  -2   2   3   10.34    0.26
   2   2  -3    9.92    0.26
   2   2  -3    9.87    0.25
   2  -2  -3   10.04    0.21
  -2  -2   3   10.44    0.30
   2  -2  -3   10.12    0.21
  -2  -2   3   10.00    0.25
   2  -2  -3   10.19    0.29
   2  -2  -3   10.02    0.24
   2  -2  -3    9.77    0.23
  -2  -2   3   10.55    0.33
  -2  -2   3    9.85    0.31
  -2  -2   3    9.77    0.26
   2  -2  -3    9.83    0.26
   2  -2  -3    9.80    0.22
  -2   2   2  131.68    2.55
  -2   2   2  127.81    2.55
   2   2  -2  127.10    2.63
  -2   2   2  136.94    2.54
   2   2  -2  130.02    2.60
   2   2  -2  131.84    2.59
  -2   2   2  129.48    2.58
  -2   2   2  130.12    2.55
   2   2  -2  129.33    2.55
   2  -2  -2  132.32    2.61
  -2  -2   2  132.32    2.61
   2  -2  -2  131.63    2.58
   2  -2  -2  132.69    2.55
  -2  -2   2  135.92    2.59
  -2  -2   2  131.15    2.63
   2  -2  -2  132.09    2.56
  -2  -2   2  127.38    2.55
   2  -2  -2  132.52    2.53
  -2  -2   2  131.74    2.55
   2  -2  -2  131.57    2.55
  -2   2   1  811.86   18.26
  -2   2   1  969.37   18.21
  -2   2   1  938.54   18.37
   2   2  -1  987.96   18.60
  -2   2   1  984.93   18.13
   2   2  -1  963.75   18.74
   2   2  -1  980.80   18.30
  -2   2   1  907.65   18.43
   2   2  -1  925.86   18.40
  -2   2   1  923.55   18.23
   2  -2  -1  981.16   18.26
   2  -2  -1  930.69   18.30
   2  -2  -1  923.35   18.50
  -2  -2   1  964.07   18.31
   2  -2  -1 1000.00   18.40
  -2  -2   1  973.09   18.74
  -2  -2   1  957.92   18.49
  -2   2   0    4.61    0.13
  -2   2   0    4.51    0.17
   2   2   0    4.54    0.17
   2   2   0    4.55    0.15
  -2   2   0    4.60    0.12
   2   2   0    4.04    0.14
  -2   2   0    4.55    0.13
  -2   2   0    4.64    0.14
   2   2   0    4.57    0.14
   2   2   0    4.66    0.13
  -2   2   0    4.57    0.16
   2  -2   0    4.32    0.12
   2  -2   0    4.49    0.13
  -2  -2   0    4.68    0.13
  -2  -2   0    4.45    0.15
  -2  -2   0    4.58    0.17
  -2  -2   0    4.90    0.15
   2  -2   0    4.59    0.15
   2  -2   0    4.82    0.14
   2  -2   0    4.53    0.17
  -2   2  -1    0.55    0.05
   2   2   1    0.64    0.07
  -2   2  -1    0.44    0.06
  -2   2  -1    0.57    0.07
   2   2   1    0.60    0.05
   2   2   1    0.57    0.04
  -2   2  -1    0.61    0.08
   2   2   1    0.80    0.07
  -2   2  -1    0.60    0.05
   2   2   1    0.61    0.07
   2  -2   1    0.60    0.04
  -2  -2  -1    0.57    0.06
   2  -2   1    0.56    0.05
   2  -2   1    0.54    0.05
   2  -2   1    0.52    0.07
  -2  -2  -1    0.68    0.07
   2  -2   1    0.68    0.05
  -2  -2  -1    0.73    0.07
   2  -2   1    0.58    0.07
  -2  -2  -1    0.66    0.04
   2  -2   1    0.67    0.08
  -2   2  -2   13.89    0.39
   2   2   2   14.21    0.33
  -2   2  -2   12.99    0.31
   2   2   2   13.19    0.30
   2   2   2   13.39    0.35
  -2   2  -2   13.31    0.34
   2   2   2   13.05    0.32
  -2   2  -2   13.60    0.37
  -2   2  -2   13.08    0.32
  -2  -2  -2   13.54    0.31
   2  -2   2   13.39    0.39
   2  -2   2   13.55    0.30
  -2  -2  -2   13.58    0.29
   2  -2   2   12.81    0.31
  -2  -2  -2   13.39    0.32
  -2  -2  -2   13.45    0.30
   2  -2   2   13.03    0.36
   2  -2   2   12.93    0.34
  -2  -2  -2   13.87    0.33
   2  -2   2   13.35    0.32
   2  -2   2   13.88    0.29
  -2  -2  -2   13.44    0.35
  -2   2  -3   34.94    0.75
   2   2   3   36.71    0.77
  -2   2  -3   35.75    0.83
  -2   2  -3   36.58    0.75
   2   2   3   35.31    0.73
   2   2   3   35.59    0.72
  -2   2  -3   34.69    0.78
  -2   2  -3   33.68    0.81
   2  -2   3   36.18    0.74
   2  -2   3   36.30    0.84
  -2  -2  -3   35.64    0.71
  -2  -2  -3   36.03    0.73
   2  -2   3   36.00    0.75
   2  -2   3   35.12    0.80
  -2  -2  -3   35.03    0.76
  -2  -2  -3   34.99    0.72
   2  -2   3   36.20    0.78
  -2  -2  -3   34.54    0.79
  -2  -2  -3   35.37    0.70
   2  -2   3   34.54    0.75
  -2   2  -4    2.94    0.13
   2   2   4    2.97    0.15
   2   2   4    2.89    0.10
  -2   2  -4    3.05    0.16
  -2   2  -4    2.88    0.18
   2   2   4    3.01    0.10
  -2   2  -4    3.16    0.18
   2   2   4    2.98    0.13
   2  -2   4    3.02    0.20
  -2  -2  -4    2.80    0.08
   2  -2   4    2.70    0.17
  -2  -2  -4    2.85    0.14
  -2  -2  -4    2.95    0.10
   2  -2   4    2.73    0.16
  -2  -2  -4    3.02    0.16
   2  -2   4    2.86    0.13
  -2  -2  -4    2.92    0.10
  -2  -2  -4    2.97    0.09
   2  -2   4    3.05    0.14
   2   2   5   18.84    0.41
   2   2   5   18.80    0.48
   2   2   5   17.71    0.45
  -2   2  -5   19.19    0.55
   2   2   5   18.85    0.40
  -2   2  -5   18.84    0.49
  -2   2  -5   19.22    0.45
  -2   2  -5   18.49    0.46
  -2   2  -5   18.11    0.52
   2  -2   5   18.58    0.51
   2  -2   5   18.58    0.46
  -2  -2  -5   18.58    0.45
   2  -2   5   18.58    0.45
  -2  -2  -5   18.63    0.39
   2  -2   5   18.89    0.46
  -2  -2  -5   17.99    0.50
   2  -2   5   19.70    0.56
  -2  -2  -5   18.74    0.41
   2  -2   5   18.06    0.49
  -2  -2  -5   18.96    0.39
  -2  -2  -5   19.05    0.41
  -2   2  -6    3.40    0.20
   2   2   6    3.81    0.12
   2   2   6    3.76    0.18
  -2   2  -6    3.98    0.18
  -2   2  -6    4.01    0.18
   2   2   6    3.80    0.12
  -2   2  -6    3.78    0.22
  -2   2  -6    3.57    0.23
   2   2   6    3.74    0.20
  -2  -2  -6    3.86    0.21
  -2  -2  -6    3.92    0.13
   2  -2   6    3.96    0.17
   2  -2   6    3.99    0.26
   2  -2   6    3.77    0.21
  -2  -2  -6    3.72    0.12
  -2  -2  -6    3.80    0.14
   2  -2   6    3.63    0.19
   2  -2   6    4.22    0.18
   2  -2   6    4.17    0.14
   2  -2   6    4.07    0.22
  -2  -2  -6    3.76    0.12
  -2  -2  -6    3.79    0.18
  -2   2  -7   -0.12    0.08
  -2   2  -7   -0.05    0.09
   2   2   7    0.01    0.08
  -2   2  -7    0.03    0.07
  -2   2  -7    0.04    0.09
   2   2   7   -0.04    0.04
   2   2   7    0.00    0.03
   2   2   7   -0.05    0.09
  -2   2  -7    0.00    0.07
  -2  -2  -7   -0.05    0.04
  -2  -2  -7   -0.07    0.08
   2  -2   7   -0.05    0.07
   2  -2   7   -0.05    0.08
   2  -2   7    0.02    0.08
  -2  -2  -7    0.05    0.04
  -2  -2  -7    0.05    0.04
   2  -2   7    0.04    0.05
  -2  -2  -7    0.01    0.06
   2  -2   7   -0.08    0.10
   2  -2   7   -0.03    0.06
   2  -2   7    0.03    0.10
  -2  -2  -7    0.02    0.04
  -2   2  -8    3.60    0.25
   2   2   8    3.44    0.22
  -2   2  -8    3.94    0.23
  -2   2  -8    3.68    0.20
   2   2   8    3.75    0.14
   2   2   8    3.86    0.20
   2   2   8    3.76    0.13
  -2   2  -8    3.59    0.27
  -2   2  -8    3.55    0.24
   2  -2   8    4.00    0.19
   2  -2   8    3.77    0.16
  -2  -2  -8    3.93    0.16
   2  -2   8    3.86    0.30
  -2  -2  -8    3.60    0.16
   2  -2   8    3.82    0.25
  -2  -2  -8    3.66    0.25
  -2  -2  -8    3.69    0.14
   2  -2   8    3.98    0.23
  -2  -2  -8    3.45    0.16
   2  -2   8    3.88    0.24
   2  -2   8    4.09    0.21
  -2  -2  -8    3.76    0.21
  -2   2  -9    0.61    0.12
  -2   2  -9    0.62    0.15
   2   2   9    0.79    0.08
   2   2   9    0.90    0.14
  -2   2  -9    0.58    0.14
  -2   2  -9    0.63    0.16
   2   2   9    0.68    0.16
  -2   2  -9    0.64    0.16
   2   2   9    0.75    0.08
  -2  -2  -9    0.78    0.10
   2  -2   9    0.96    0.20
   2  -2   9    0.75    0.10
  -2  -2  -9    0.90    0.17
   2  -2   9    0.96    0.15
  -2  -2  -9    0.84    0.09
   2  -2   9    0.74    0.15
   2  -2   9    0.82    0.12
  -2  -2  -9    0.93    0.11
   2  -2   9    0.57    0.15
   2  -2   9    0.91    0.16
  -2  -2  -9    0.78    0.13
  -2  -2  -9    0.90    0.10
   2   2  10    3.51    0.14
  -2   2 -10    3.90    0.25
  -2   2 -10    3.96    0.30
   2   2  10    2.98    0.25
  -2   2 -10    3.58    0.32
   2   2  10    3.59    0.15
  -2   2 -10    3.52    0.27
   2   2  10    3.97    0.23
   2  -2  10    3.57    0.35
  -2  -2 -10    3.50    0.28
   2  -2  10    3.38    0.28
  -2  -2 -10    3.62    0.19
   2  -2  10    3.35    0.27
   2  -2  10    3.64    0.25
  -2  -2 -10    3.29    0.20
  -2  -2 -10    3.62    0.18
   2  -2  10    3.41    0.21
   2  -2  10    3.47    0.19
  -2  -2 -10    3.35    0.25
  -2   2 -11    0.16    0.17
   2   2  11    0.53    0.14
   2   2  11    0.51    0.07
  -2   2 -11    0.59    0.20
  -2   2 -11    0.17    0.16
   2   2  11    0.47    0.16
   2   2  11    0.55    0.07
  -2   2 -11    0.47    0.15
  -2   2 -11    0.41    0.19
  -2  -2 -11    0.68    0.11
  -2  -2 -11    0.57    0.20
  -2  -2 -11    0.53    0.17
   2  -2  11    0.40    0.17
   2  -2  11    0.44    0.18
   2  -2  11    0.13    0.18
   2  -2  11    0.50    0.11
  -2  -2 -11    0.76    0.12
   2  -2  11    0.49    0.12
  -2  -2 -11    0.55    0.13
   2   2  12   -0.02    0.18
  -2   2 -12    0.10    0.17
  -2   2 -12   -0.03    0.20
  -2   2 -12   -0.12    0.19
  -2   2 -12    0.06    0.17
   2   2  12    0.05    0.14
   2  -2  12    0.09    0.18
   2  -2  12   -0.01    0.11
  -2  -2 -12    0.23    0.11
   2  -2  12    0.11    0.16
  -2  -2 -12   -0.15    0.23
  -2  -2 -12   -0.22    0.09
   2  -2  12   -0.05    0.18
  -2  -2 -12   -0.15    0.14
   2  -2  12   -0.23    0.24
  -2  -2 -12   -0.15    0.11
  -2  -2 -12   -0.08    0.16
   2  -2  12    0.18    0.12
   2   2  13   -0.14    0.18
  -2   2 -13   -0.50    0.23
  -2   2 -13   -0.06    0.20
   2   2  13   -0.18    0.20
  -2   2 -13    0.07    0.21
  -2   2 -13    0.17    0.21
  -2   2 -13   -0.44    0.22
   2  -2  13    0.32    0.19
   2  -2  13   -0.03    0.20
  -2  -2 -13    0.35    0.18
  -2  -2 -13   -0.33    0.26
   2  -2  13    0.16    0.13
  -2  -2 -13   -0.08    0.13
  -2  -2 -13   -0.01    0.14
   2  -2  13   -0.19    0.17
  -2  -2 -13    0.03    0.11
  -2  -2 -13   -0.17    0.21
   2  -2  13    0.13    0.20
   2  -2  13    0.06    0.13
  -2   2 -14    0.12    0.24
   2   2  14    0.35    0.20
  -2   2 -14    0.98    0.29
  -2   2 -14    0.32    0.23
  -2   2 -14   -0.15    0.34
  -2   2 -14    0.52    0.28
  -2  -2 -14    0.47    0.14
   2  -2  14   -0.14    0.15
  -2  -2 -14    0.57    0.23
  -2  -2 -14    0.20    0.27
  -2  -2 -14    0.42    0.18
  -2  -2 -14    0.13    0.15
   2  -2  14    0.03    0.24
   2  -2  14   -0.26    0.28
  -2  -2 -14    0.67    0.34
   2  -2  14    0.17    0.23
   2  -2  14    0.09    0.28
  -2   2 -15    0.17    0.41
   2   2  15    0.04    0.28
   2   2  15   -0.02    0.23
  -2   2 -15   -0.50    0.26
  -2   2 -15    0.32    0.29
  -2   2 -15   -0.17    0.32
  -2  -2 -15    0.33    0.31
  -2  -2 -15    0.04    0.18
   2  -2  15   -0.05    0.17
  -2  -2 -15    0.20    0.15
  -2  -2 -15    0.03    0.22
  -2  -2 -15   -0.27    0.32
   2  -2  15    0.30    0.31
  -2   3  15   -0.06    0.31
   2   3 -15    0.31    0.30
   2   3 -15    0.29    0.28
   2   3 -15    0.19    0.43
   2   3 -15   -0.23    0.44
  -2   3  15    0.28    0.25
   2   3 -15   -0.26    0.31
  -2  -3  15    0.16    0.26
  -2  -3  15    0.69    0.31
   2  -3 -15    0.58    0.27
   2  -3 -15    0.21    0.19
   2  -3 -15    0.12    0.40
  -2  -3  15    0.01    0.21
   2  -3 -15    0.08    0.29
   2   3 -14   -0.21    0.33
  -2   3  14    0.04    0.23
   2   3 -14   -0.11    0.24
  -2   3  14    0.11    0.21
   2   3 -14    0.05    0.25
   2   3 -14    0.97    0.37
   2   3 -14   -0.16    0.26
  -2  -3  14    0.12    0.26
  -2  -3  14    0.34    0.19
   2  -3 -14    0.19    0.15
   2  -3 -14    0.13    0.20
  -2  -3  14   -0.01    0.25
  -2  -3  14   -0.07    0.19
  -2  -3  14    0.27    0.34
   2  -3 -14   -0.06    0.31
  -2  -3  14   -0.41    0.24
   2  -3 -14    0.02    0.21
   2   3 -13    0.23    0.19
  -2   3  13   -0.13    0.20
  -2   3  13    0.34    0.21
   2   3 -13    0.05    0.28
   2   3 -13   -0.53    0.26
   2   3 -13    0.07    0.22
   2   3 -13    0.39    0.20
  -2  -3  13    0.00    0.29
  -2  -3  13    0.22    0.22
  -2  -3  13    0.36    0.17
   2  -3 -13    0.13    0.18
   2  -3 -13    0.24    0.15
   2  -3 -13    0.48    0.12
  -2  -3  13    0.36    0.15
   2  -3 -13   -0.05    0.26
  -2  -3  13    0.50    0.27
  -2  -3  13    0.13    0.21
  -2   3  12    0.17    0.19
   2   3 -12   -0.19    0.26
   2   3 -12    0.11    0.23
  -2   3  12    0.48    0.21
   2   3 -12   -0.12    0.17
   2   3 -12    0.30    0.19
   2   3 -12   -0.04    0.18
  -2  -3  12   -0.19    0.20
  -2  -3  12    0.15    0.13
  -2  -3  12    0.10    0.15
  -2  -3  12   -0.16    0.22
   2  -3 -12    0.06    0.16
   2  -3 -12   -0.10    0.20
  -2  -3  12    0.05    0.16
   2  -3 -12    0.06    0.09
  -2  -3  12    0.10    0.24
   2  -3 -12    0.02    0.12
  -2   3  11    0.26    0.17
   2   3 -11    0.35    0.24
   2   3 -11    0.27    0.19
   2   3 -11    0.28    0.17
   2   3 -11    0.23    0.16
   2   3 -11    0.39    0.22
   2  -3 -11    0.19    0.08
  -2  -3  11    0.24    0.13
  -2  -3  11    0.53    0.21
  -2  -3  11    0.11    0.20
  -2  -3  11    0.03    0.17
   2  -3 -11    0.36    0.18
   2  -3 -11    0.20    0.13
   2  -3 -11    0.46    0.11
   2   3 -10    1.11    0.23
  -2   3  10    0.86    0.16
   2   3 -10    1.01    0.16
  -2   3  10    0.89    0.18
   2   3 -10    0.72    0.18
   2   3 -10    1.11    0.18
   2  -3 -10    1.04    0.11
  -2  -3  10    0.95    0.13
   2  -3 -10    1.30    0.14
   2  -3 -10    0.87    0.19
  -2  -3  10    1.04    0.16
  -2  -3  10    0.88    0.21
  -2  -3  10    1.02    0.21
  -2  -3  10    0.89    0.22
   2  -3 -10    0.98    0.08
   2   3  -9    7.65    0.30
   2   3  -9    7.15    0.38
  -2   3   9    7.06    0.33
  -2   3   9    7.40    0.33
   2   3  -9    7.34    0.37
   2   3  -9    8.40    0.33
   2   3  -9    7.61    0.43
  -2  -3   9    8.36    0.39
   2  -3  -9    7.58    0.19
   2  -3  -9    7.93    0.28
  -2  -3   9    7.79    0.32
  -2  -3   9    7.86    0.29
   2  -3  -9    7.50    0.35
  -2  -3   9    8.47    0.40
  -2  -3   9    8.84    0.45
   2  -3  -9    7.81    0.22
  -2   3   8    2.92    0.21
   2   3  -8    3.19    0.26
   2   3  -8    3.11    0.30
   2   3  -8    3.37    0.20
  -2   3   8    3.40    0.22
   2   3  -8    2.60    0.23
   2   3  -8    3.34    0.21
  -2  -3   8    3.01    0.27
   2  -3  -8    2.93    0.17
  -2  -3   8    3.20    0.18
   2  -3  -8    3.21    0.22
   2  -3  -8    3.05    0.11
   2  -3  -8    3.18    0.10
  -2  -3   8    3.20    0.20
  -2  -3   8    3.38    0.28
  -2  -3   8    3.35    0.30
   2   3  -7    0.19    0.13
   2   3  -7    0.09    0.08
  -2   3   7    0.00    0.08
   2   3  -7    0.02    0.09
   2   3  -7    0.02    0.08
  -2   3   7    0.19    0.11
   2   3  -7    0.15    0.11
   2  -3  -7    0.04    0.02
  -2  -3   7    0.11    0.12
  -2  -3   7   -0.12    0.12
   2  -3  -7   -0.01    0.06
  -2  -3   7   -0.05    0.07
  -2  -3   7   -0.05    0.07
   2  -3  -7   -0.03    0.02
   2  -3  -7   -0.08    0.08
  -2  -3   7   -0.05    0.12
   2   3  -6    4.22    0.24
   2   3  -6    4.26    0.28
  -2   3   6    4.38    0.21
   2   3  -6    4.26    0.19
  -2   3   6    4.06    0.21
   2   3  -6    4.17    0.19
   2   3  -6    4.50    0.24
  -2  -3   6    4.50    0.26
  -2  -3   6    4.18    0.18
   2  -3  -6    4.20    0.16
  -2  -3   6    4.37    0.29
  -2  -3   6    4.11    0.25
   2  -3  -6    4.24    0.20
  -2  -3   6    4.23    0.19
   2   3  -5    0.25    0.08
  -2   3   5    0.20    0.08
   2   3  -5    0.10    0.10
   2   3  -5    0.18    0.08
   2   3  -5    0.15    0.09
  -2   3   5    0.14    0.08
   2   3  -5    0.33    0.07
   2  -3  -5    0.18    0.02
  -2  -3   5    0.27    0.10
   2  -3  -5    0.19    0.05
  -2  -3   5    0.28    0.07
   2  -3  -5    0.21    0.02
  -2  -3   5    0.10    0.09
  -2  -3   5    0.16    0.10
  -2  -3   5    0.12    0.06
   2  -3  -5    0.15    0.03
   2  -3  -5    0.17    0.04
   2  -3  -5    0.09    0.06
  -2   3   4   39.05    0.77
   2   3  -4   39.68    0.89
   2   3  -4   37.68    0.95
   2   3  -4   39.96    0.84
  -2   3   4   38.00    0.87
  -2   3   4   38.76    0.83
   2   3  -4   38.92    0.83
  -2   3   4   38.46    0.78
   2   3  -4   38.03    0.90
   2  -3  -4   38.94    0.80
   2  -3  -4   39.45    0.85
  -2  -3   4   38.98    0.95
  -2  -3   4   37.87    0.89
   2  -3  -4   39.44    0.76
  -2  -3   4   37.62    0.92
  -2  -3   4   40.04    0.84
   2  -3  -4   38.54    0.76
  -2  -3   4   37.48    0.83
   2  -3  -4   38.97    0.79
   2   3  -3    6.89    0.21
   2   3  -3    7.04    0.27
  -2   3   3    7.46    0.23
  -2   3   3    7.18    0.20
   2   3  -3    7.39    0.30
  -2   3   3    7.21    0.24
   2   3  -3    7.49    0.26
  -2   3   3    7.23    0.21
  -2   3   3    7.27    0.20
  -2  -3   3    7.21    0.22
  -2  -3   3    7.35    0.28
   2  -3  -3    7.28    0.18
  -2  -3   3    7.23    0.30
   2  -3  -3    7.18    0.22
  -2  -3   3    7.00    0.21
   2  -3  -3    7.22    0.20
   2  -3  -3    7.16    0.22
   2  -3  -3    6.97    0.17
  -2  -3   3    7.44    0.27
  -2   3   2    2.01    0.11
   2   3  -2    2.11    0.16
  -2   3   2    2.08    0.09
  -2   3   2    2.16    0.12
   2   3  -2    2.05    0.14
   2   3  -2    2.23    0.14
  -2   3   2    2.07    0.11
  -2   3   2    2.08    0.06
  -2   3   2    2.17    0.11
   2   3  -2    2.19    0.10
  -2   3   2    2.03    0.06
  -2  -3   2    1.95    0.10
   2  -3  -2    1.94    0.08
  -2  -3   2    2.31    0.11
  -2  -3   2    1.92    0.14
   2  -3  -2    2.13    0.11
  -2  -3   2    2.02    0.15
   2  -3  -2    2.01    0.10
  -2  -3   2    1.87    0.16
   2  -3  -2    1.84    0.12
   2  -3  -2    2.12    0.10
  -2   3   1   25.86    0.58
   2   3  -1   27.20    0.63
  -2   3   1   26.20    0.61
   2   3  -1   27.04    0.61
  -2   3   1   26.49    0.56
   2   3  -1   27.34    0.66
  -2   3   1   27.81    0.60
   2   3  -1   27.96    0.57
  -2   3   1   26.79    0.55
  -2   3   1   26.92    0.53
  -2  -3   1   26.94    0.64
  -2  -3   1   27.02    0.66
   2  -3  -1   27.17    0.55
  -2  -3   1   26.90    0.57
   2  -3  -1   26.98    0.59
   2  -3  -1   26.64    0.56
   2  -3  -1   26.40    0.63
   2  -3  -1   24.45    0.64
  -2  -3   1   27.28    0.62
   2  -3  -1   25.55    0.60
  -2   3   0    0.09    0.05
   2   3   0    0.07    0.05
  -2   3   0    0.11    0.05
   2   3   0    0.06    0.05
  -2   3   0    0.11    0.04
   2   3   0    0.03    0.04
  -2   3   0    0.00    0.05
   2   3   0    0.08    0.04
   2   3   0    0.10    0.03
  -2   3   0    0.15    0.04
  -2  -3   0    0.06    0.05
   2  -3   0    0.12    0.04
   2  -3   0    0.05    0.05
   2  -3   0    0.11    0.03
  -2  -3   0    0.10    0.05
   2  -3   0    0.18    0.06
  -2  -3   0    0.07    0.03
   2  -3   0    0.18    0.06
  -2  -3   0    0.04    0.05
   2  -3   0    0.09    0.06
   2   3   1    2.54    0.14
  -2   3  -1    2.65    0.11
  -2   3  -1    2.59    0.16
   2   3   1    2.71    0.09
   2   3   1    2.60    0.13
  -2   3  -1    2.64    0.16
   2   3   1    2.78    0.12
   2   3   1    2.80    0.10
  -2   3  -1    2.71    0.13
  -2   3  -1    2.62    0.11
   2  -3   1    2.70    0.11
   2  -3   1    2.45    0.15
   2  -3   1    2.46    0.14
   2  -3   1    2.59    0.17
  -2  -3  -1    2.56    0.13
  -2  -3  -1    2.59    0.09
   2  -3   1    2.56    0.11
   2  -3   1    2.55    0.11
  -2  -3  -1    2.43    0.13
  -2  -3  -1    2.66    0.14
  -2   3  -2    4.04    0.21
   2   3   2    4.14    0.16
  -2   3  -2    4.00    0.15
  -2   3  -2    4.04    0.15
   2   3   2    3.91    0.17
   2   3   2    4.06    0.16
  -2   3  -2    4.00    0.20
  -2   3  -2    4.09    0.18
   2   3   2    4.01    0.14
  -2  -3  -2    4.02    0.16
   2  -3   2    3.99    0.22
   2  -3   2    3.97    0.19
  -2  -3  -2    4.01    0.14
   2  -3   2    3.88    0.15
  -2  -3  -2    4.11    0.12
  -2  -3  -2    3.92    0.17
   2  -3   2    4.06    0.15
  -2  -3  -2    4.01    0.15
   2  -3   2    3.80    0.18
   2  -3   2    4.35    0.14
   2   3   3    0.21    0.07
  -2   3  -3    0.30    0.06
  -2   3  -3    0.21    0.08
   2   3   3    0.26    0.09
  -2   3  -3    0.18    0.08
   2   3   3    0.22    0.04
   2   3   3    0.27    0.05
  -2   3  -3    0.27    0.06
  -2   3  -3    0.16    0.08
   2  -3   3    0.11    0.09
   2  -3   3    0.22    0.05
   2  -3   3    0.26    0.06
   2  -3   3    0.36    0.06
  -2  -3  -3    0.23    0.05
  -2  -3  -3    0.18    0.06
  -2  -3  -3    0.27    0.03
  -2  -3  -3    0.25    0.04
   2  -3   3    0.18    0.08
  -2  -3  -3    0.26    0.05
   2  -3   3    0.15    0.08
  -2   3  -4    0.53    0.08
  -2   3  -4    0.37    0.10
   2   3   4    0.40    0.04
  -2   3  -4    0.43    0.07
  -2   3  -4    0.25    0.10
  -2   3  -4    0.43    0.10
   2   3   4    0.49    0.10
   2   3   4    0.52    0.06
   2   3   4    0.49    0.09
  -2  -3  -4    0.44    0.04
   2  -3   4    0.49    0.07
   2  -3   4    0.52    0.12
   2  -3   4    0.38    0.08
  -2  -3  -4    0.43    0.05
  -2  -3  -4    0.53    0.06
  -2  -3  -4    0.50    0.08
   2  -3   4    0.35    0.09
   2  -3   4    0.52    0.11
   2  -3   4    0.42    0.07
  -2  -3  -4    0.47    0.05
  -2   3  -5    6.01    0.31
  -2   3  -5    5.43    0.22
   2   3   5    5.79    0.23
  -2   3  -5    5.59    0.25
  -2   3  -5    5.85    0.22
   2   3   5    5.64    0.22
  -2   3  -5    5.59    0.28
   2  -3   5    5.72    0.21
  -2  -3  -5    5.82    0.14
   2  -3   5    6.31    0.33
  -2  -3  -5    5.49    0.24
  -2  -3  -5    5.47    0.15
   2  -3   5    5.31    0.26
   2  -3   5    5.32    0.21
  -2  -3  -5    5.78    0.15
  -2  -3  -5    5.60    0.22
   2  -3   5    5.76    0.21
   2  -3   5    6.01    0.28
  -2  -3  -5    5.55    0.13
  -2   3  -6    5.70    0.32
   2   3   6    5.35    0.24
  -2   3  -6    5.70    0.31
   2   3   6    5.69    0.23
  -2   3  -6    5.85    0.23
  -2   3  -6    6.07    0.27
  -2   3  -6    6.27    0.24
  -2  -3  -6    5.62    0.15
  -2  -3  -6    5.70    0.14
  -2  -3  -6    5.64    0.26
   2  -3   6    5.74    0.29
   2  -3   6    6.09    0.34
   2  -3   6    5.54    0.22
  -2  -3  -6    5.55    0.22
   2  -3   6    5.94    0.24
  -2  -3  -6    5.66    0.15
   2  -3   6    6.33    0.29
   2  -3   6    5.87    0.23
  -2  -3  -6    5.57    0.14
  -2   3  -7    2.21    0.17
  -2   3  -7    2.22    0.24
  -2   3  -7    2.35    0.21
  -2   3  -7    2.02    0.18
   2   3   7    2.11    0.16
   2   3   7    2.35    0.19
  -2   3  -7    2.01    0.22
   2  -3   7    2.46    0.24
   2  -3   7    1.97    0.16
  -2  -3  -7    2.38    0.10
   2  -3   7    2.25    0.19
   2  -3   7    2.31    0.17
  -2  -3  -7    2.31    0.08
  -2  -3  -7    2.19    0.08
  -2  -3  -7    1.99    0.09
   2  -3   7    2.53    0.28
   2  -3   7    2.03    0.21
  -2  -3  -7    2.35    0.17
  -2  -3  -7    2.18    0.20
  -2   3  -8    3.19    0.23
  -2   3  -8    3.47    0.26
   2   3   8    3.67    0.25
  -2   3  -8    3.25    0.28
   2   3   8    3.29    0.20
  -2   3  -8    3.19    0.22
  -2   3  -8    3.00    0.29
  -2  -3  -8    3.51    0.22
   2  -3   8    3.51    0.16
   2  -3   8    3.63    0.34
  -2  -3  -8    3.33    0.13
  -2  -3  -8    3.47    0.25
   2  -3   8    3.87    0.24
   2  -3   8    3.67    0.29
   2  -3   8    3.99    0.22
   2  -3   8    3.62    0.20
   2  -3   8    3.56    0.27
   2   3   9    1.33    0.18
  -2   3  -9    1.38    0.19
  -2   3  -9    1.01    0.16
  -2   3  -9    1.38    0.20
   2   3   9    1.32    0.19
  -2   3  -9    1.19    0.21
  -2   3  -9    1.17    0.15
   2  -3   9    1.30    0.23
   2  -3   9    0.80    0.17
  -2  -3  -9    1.42    0.17
   2  -3   9    1.42    0.19
   2  -3   9    1.31    0.19
  -2  -3  -9    1.34    0.10
   2  -3   9    1.37    0.14
  -2  -3  -9    1.37    0.11
  -2  -3  -9    1.46    0.22
   2  -3   9    1.43    0.22
   2  -3   9    1.49    0.15
  -2   3 -10    2.09    0.30
  -2   3 -10    2.34    0.27
  -2   3 -10    2.25    0.21
  -2   3 -10    2.09    0.24
   2   3  10    2.12    0.21
   2   3  10    2.13    0.25
  -2   3 -10    2.11    0.21
  -2  -3 -10    2.60    0.29
   2  -3  10    2.24    0.24
  -2  -3 -10    1.93    0.16
  -2  -3 -10    2.10    0.20
   2  -3  10    2.18    0.16
   2  -3  10    2.68    0.29
   2  -3  10    2.38    0.31
  -2  -3 -10    2.24    0.14
   2  -3  10    2.86    0.23
   2  -3  10    2.32    0.25
  -2   3 -11    0.20    0.17
  -2   3 -11   -0.21    0.16
  -2   3 -11   -0.07    0.20
  -2   3 -11   -0.35    0.13
  -2   3 -11    0.18    0.21
   2   3  11   -0.01    0.13
   2   3  11    0.00    0.16
  -2  -3 -11    0.02    0.09
   2  -3  11   -0.18    0.19
   2  -3  11    0.22    0.13
  -2  -3 -11   -0.03    0.10
   2  -3  11   -0.14    0.16
   2  -3  11    0.12    0.14
   2  -3  11    0.04    0.23
  -2  -3 -11    0.13    0.20
   2  -3  11   -0.25    0.10
   2  -3  11    0.06    0.18
  -2  -3 -11   -0.20    0.15
  -2   3 -12    0.05    0.22
  -2   3 -12    0.78    0.25
  -2   3 -12    0.09    0.21
   2   3  12    0.16    0.17
  -2   3 -12    0.39    0.19
   2  -3  12    0.15    0.15
   2  -3  12    0.17    0.20
   2  -3  12    0.55    0.24
   2  -3  12    0.03    0.26
  -2  -3 -12    0.30    0.13
  -2  -3 -12    0.67    0.26
   2  -3  12   -0.03    0.18
   2  -3  12    0.25    0.19
   2  -3  12   -0.04    0.11
  -2  -3 -12    0.30    0.11
  -2  -3 -12    0.28    0.19
  -2   3 -13    0.13    0.24
  -2   3 -13    0.06    0.22
   2   3  13    0.11    0.21
   2   3  13    0.10    0.19
  -2   3 -13    0.06    0.23
  -2   3 -13    0.40    0.29
  -2   3 -13   -0.54    0.29
  -2  -3 -13    0.15    0.28
   2  -3  13    0.07    0.25
  -2  -3 -13    0.34    0.22
   2  -3  13    0.07    0.14
   2  -3  13    0.08    0.19
   2  -3  13   -0.21    0.30
  -2  -3 -13    0.35    0.17
   2  -3  13    0.52    0.25
   2  -3  13    0.23    0.17
   2  -3  13   -0.09    0.21
  -2  -3 -13    0.26    0.14
   2   3  14    0.26    0.27
  -2   3 -14    0.48    0.28
  -2   3 -14    0.47    0.37
  -2   3 -14    0.68    0.33
  -2   3 -14    0.64    0.29
  -2   3 -14    0.17    0.34
   2   3  14    0.33    0.24
  -2  -3 -14    0.44    0.22
  -2  -3 -14    0.06    0.17
  -2  -3 -14    0.52    0.36
   2  -3  14    0.32    0.20
   2  -3  14   -0.01    0.29
   2  -3  14    0.12    0.26
   2  -3  14   -0.09    0.16
   2  -3  14   -0.31    0.40
   2  -3  14    0.05    0.29
   2  -3  14    0.22    0.22
  -2  -3 -14   -0.04    0.27
  -2   3 -15    0.97    0.48
  -2   3 -15   -0.55    0.34
  -2   3 -15    0.14    0.34
  -2   3 -15    0.39    0.33
   2   3  15    0.46    0.30
  -2  -3 -15    0.02    0.28
  -2  -3 -15   -0.32    0.34
   2  -3  15    0.16    0.32
  -2  -3 -15    0.69    0.22
  -2   4  15    0.65    0.35
  -2   4  15    1.01    0.28
   2   4 -15    0.85    0.40
   2   4 -15    0.89    0.37
   2   4 -15    0.17    0.37
   2  -4 -15    0.65    0.41
   2  -4 -15    0.41    0.40
   2  -4 -15    0.37    0.18
   2  -4 -15    0.82    0.31
  -2   4  14    0.01    0.25
   2   4 -14    1.02    0.33
   2   4 -14    0.24    0.31
   2   4 -14    0.08    0.29
   2   4 -14    0.20    0.42
   2   4 -14    0.52    0.41
  -2  -4  14   -0.01    0.20
  -2  -4  14    0.28    0.27
   2  -4 -14    0.25    0.23
   2  -4 -14    0.31    0.14
  -2  -4  14   -0.30    0.37
  -2  -4  14    0.22    0.44
   2  -4 -14    0.43    0.32
  -2  -4  14    0.23    0.23
  -2  -4  14   -0.05    0.32
   2  -4 -14    0.07    0.18
   2   4 -13    0.65    0.35
  -2   4  13    0.24    0.22
   2   4 -13    0.44    0.26
  -2   4  13    0.13    0.23
   2   4 -13    0.46    0.33
   2   4 -13    0.00    0.25
   2   4 -13    0.32    0.24
  -2  -4  13   -0.02    0.34
  -2  -4  13    0.49    0.19
   2  -4 -13    0.23    0.11
   2  -4 -13    0.11    0.19
  -2  -4  13   -0.10    0.25
   2  -4 -13    0.34    0.27
  -2  -4  13    0.08    0.24
  -2  -4  13   -0.17    0.39
   2  -4 -13    0.27    0.15
  -2  -4  13    0.42    0.19
   2   4 -12    0.01    0.20
   2   4 -12    0.15    0.25
   2   4 -12    0.26    0.20
   2   4 -12    0.30    0.20
  -2   4  12    0.07    0.19
   2   4 -12   -0.19    0.30
  -2   4  12    0.24    0.20
   2  -4 -12    0.42    0.22
  -2  -4  12   -0.02    0.17
  -2  -4  12   -0.03    0.31
   2  -4 -12   -0.09    0.11
  -2  -4  12   -0.62    0.29
   2  -4 -12   -0.01    0.08
  -2  -4  12    0.42    0.20
   2  -4 -12   -0.10    0.16
  -2  -4  12   -0.16    0.24
  -2   4  11    0.14    0.16
  -2   4  11    0.07    0.15
   2   4 -11   -0.04    0.15
   2   4 -11    0.01    0.19
   2   4 -11    0.07    0.22
   2   4 -11    0.17    0.16
   2   4 -11   -0.63    0.24
   2  -4 -11    0.08    0.13
  -2  -4  11   -0.36    0.25
  -2  -4  11   -0.15    0.20
   2  -4 -11   -0.07    0.18
   2  -4 -11    0.01    0.09
  -2  -4  11   -0.18    0.24
  -2  -4  11   -0.03    0.15
   2  -4 -11    0.13    0.06
  -2   4  10    0.16    0.18
   2   4 -10    0.19    0.18
   2   4 -10   -0.19    0.18
  -2   4  10   -0.04    0.14
   2   4 -10    0.33    0.14
   2   4 -10    0.17    0.23
   2   4 -10    0.22    0.15
   2  -4 -10    0.01    0.11
  -2  -4  10    0.00    0.23
   2  -4 -10    0.48    0.18
  -2  -4  10    0.29    0.13
  -2  -4  10    0.05    0.20
  -2  -4  10    0.10    0.22
   2  -4 -10    0.27    0.07
   2  -4 -10    0.23    0.05
   2   4  -9   -0.05    0.12
  -2   4   9    0.03    0.12
   2   4  -9    0.35    0.18
   2   4  -9   -0.20    0.17
   2   4  -9   -0.11    0.14
  -2   4   9   -0.05    0.14
   2   4  -9    0.04    0.12
   2  -4  -9    0.11    0.12
   2  -4  -9   -0.01    0.04
   2  -4  -9    0.13    0.04
  -2  -4   9    0.17    0.19
  -2  -4   9   -0.02    0.19
  -2  -4   9    0.10    0.11
  -2  -4   9    0.18    0.20
   2  -4  -9   -0.03    0.09
  -2  -4   9    0.13    0.12
  -2   4   8    2.44    0.21
   2   4  -8    1.78    0.21
  -2   4   8    1.71    0.19
   2   4  -8    2.01    0.18
   2   4  -8    2.19    0.27
   2   4  -8    2.52    0.21
   2   4  -8    2.12    0.22
   2  -4  -8    2.19    0.16
  -2  -4   8    2.46    0.29
   2  -4  -8    2.13    0.21
  -2  -4   8    2.72    0.27
  -2  -4   8    1.87    0.25
  -2  -4   8    2.52    0.20
  -2  -4   8    2.19    0.21
   2   4  -7    1.02    0.17
  -2   4   7    0.68    0.12
   2   4  -7    0.47    0.10
   2   4  -7    0.72    0.16
   2   4  -7    0.44    0.17
   2   4  -7    0.56    0.11
  -2   4   7    0.63    0.12
  -2  -4   7    0.71    0.17
   2  -4  -7    0.68    0.09
  -2  -4   7    0.68    0.19
   2  -4  -7    0.70    0.12
  -2  -4   7    0.74    0.12
  -2  -4   7    0.49    0.16
  -2  -4   7    0.78    0.12
   2   4  -6    0.13    0.11
  -2   4   6    0.07    0.08
   2   4  -6    0.16    0.14
   2   4  -6    0.28    0.13
  -2   4   6    0.12    0.09
   2   4  -6    0.10    0.09
   2   4  -6    0.10    0.08
   2  -4  -6    0.07    0.06
   2  -4  -6    0.16    0.03
   2  -4  -6    0.13    0.02
   2  -4  -6    0.10    0.07
  -2  -4   6    0.11    0.07
  -2  -4   6    0.08    0.07
  -2  -4   6    0.16    0.11
  -2  -4   6    0.13    0.14
  -2  -4   6    0.12    0.12
  -2   4   5    1.05    0.13
  -2   4   5    0.90    0.13
   2   4  -5    1.02    0.15
   2   4  -5    1.14    0.12
   2   4  -5    0.80    0.14
   2   4  -5    0.88    0.17
  -2  -4   5    1.07    0.17
  -2  -4   5    0.96    0.11
   2  -4  -5    0.89    0.07
  -2  -4   5    0.98    0.11
  -2  -4   5    0.91    0.17
   2  -4  -5    0.83    0.07
   2  -4  -5    0.89    0.09
   2  -4  -5    0.83    0.10
   2  -4  -5    0.96    0.05
  -2  -4   5    0.94    0.17
   2   4  -4    0.13    0.10
  -2   4   4    0.08    0.07
  -2   4   4    0.06    0.04
  -2   4   4    0.07    0.03
   2   4  -4    0.00    0.06
   2   4  -4    0.06    0.09
  -2   4   4    0.05    0.07
   2   4  -4    0.07    0.09
  -2   4   4    0.11    0.07
   2  -4  -4    0.08    0.05
  -2  -4   4    0.04    0.07
   2  -4  -4    0.01    0.04
  -2  -4   4    0.06    0.06
  -2  -4   4    0.07    0.10
  -2  -4   4   -0.04    0.09
   2  -4  -4    0.07    0.06
  -2  -4   4    0.15    0.11
   2  -4  -4    0.07    0.03
   2  -4  -4    0.05    0.06
  -2   4   3   22.57    0.53
   2   4  -3   22.80    0.59
  -2   4   3   22.22    0.56
  -2   4   3   24.05    0.57
  -2   4   3   22.73    0.53
  -2   4   3   22.98    0.51
   2   4  -3   22.75    0.53
   2   4  -3   23.44    0.62
   2   4  -3   22.76    0.66
  -2  -4   3   23.21    0.61
   2  -4  -3   22.82    0.53
  -2  -4   3   23.34    0.64
  -2  -4   3   23.34    0.54
  -2  -4   3   23.18    0.54
  -2  -4   3   23.15    0.66
   2  -4  -3   22.83    0.49
   2  -4  -3   22.31    0.54
   2  -4  -3   22.19    0.55
   2  -4  -3   22.25    0.51
   2   4  -2   28.05    0.72
  -2   4   2   26.36    0.62
  -2   4   2   26.58    0.63
  -2   4   2   26.85    0.63
   2   4  -2   25.87    0.64
  -2   4   2   27.53    0.54
   2   4  -2   27.01    0.67
  -2   4   2   27.22    0.55
  -2   4   2   27.21    0.57
  -2   4   2   26.81    0.63
   2   4  -2   27.33    0.60
  -2  -4   2   25.86    0.60
   2  -4  -2   26.65    0.65
   2  -4  -2   26.39    0.62
  -2  -4   2   27.38    0.72
  -2  -4   2   27.03    0.61
   2  -4  -2   26.64    0.60
  -2  -4   2   27.22    0.67
   2  -4  -2   26.52    0.57
  -2  -4   2   25.88    0.69
   2   4  -1   20.18    0.50
   2   4  -1   20.30    0.46
   2   4  -1   20.33    0.57
  -2   4   1   20.92    0.42
  -2   4   1   20.52    0.46
  -2   4   1   20.36    0.44
   2   4  -1   20.15    0.53
  -2   4   1   20.90    0.53
  -2   4   1   20.15    0.49
  -2   4   1   21.02    0.49
  -2  -4   1   20.07    0.47
   2  -4  -1   20.76    0.46
   2  -4  -1   21.31    0.50
  -2  -4   1   19.75    0.55
  -2  -4   1   20.33    0.52
  -2  -4   1   19.93    0.57
   2  -4  -1   20.41    0.51
   2  -4  -1   20.14    0.54
   2  -4  -1   20.08    0.45
  -2   4   0    1.86    0.10
  -2   4   0    1.81    0.15
   2   4   0    1.94    0.11
   2   4   0    1.60    0.13
   2   4   0    1.89    0.13
   2   4   0    1.89    0.16
   2   4   0    1.77    0.12
  -2   4   0    1.71    0.12
   2   4   0    1.73    0.09
  -2   4   0    1.53    0.14
   2  -4   0    1.77    0.14
  -2  -4   0    1.69    0.14
   2  -4   0    1.62    0.10
  -2  -4   0    1.84    0.15
   2  -4   0    1.87    0.15
   2  -4   0    1.81    0.16
  -2  -4   0    1.68    0.10
  -2  -4   0    1.75    0.15
   2  -4   0    1.80    0.11
  -2   4  -1    0.04    0.07
   2   4   1    0.12    0.05
  -2   4  -1    0.09    0.08
  -2   4  -1    0.07    0.07
   2   4   1    0.11    0.06
   2   4   1    0.13    0.06
  -2   4  -1    0.06    0.05
   2   4   1   -0.06    0.06
   2   4   1    0.07    0.04
  -2   4  -1    0.07    0.03
  -2  -4  -1    0.07    0.08
  -2  -4  -1    0.09    0.06
   2  -4   1    0.01    0.08
  -2  -4  -1    0.12    0.03
   2  -4   1   -0.01    0.08
   2  -4   1    0.05    0.04
   2  -4   1    0.10    0.07
   2  -4   1    0.11    0.08
   2  -4   1    0.09    0.05
  -2   4  -2    0.49    0.10
   2   4   2    0.69    0.04
  -2   4  -2    0.75    0.08
   2   4   2    0.78    0.11
   2   4   2    0.58    0.07
  -2   4  -2    0.63    0.09
   2   4   2    0.69    0.05
   2   4   2    0.64    0.09
  -2   4  -2    0.56    0.08
  -2   4  -2    0.63    0.11
  -2  -4  -2    0.64    0.09
  -2  -4  -2    0.65    0.06
  -2  -4  -2    0.61    0.09
   2  -4   2    0.77    0.10
  -2  -4  -2    0.65    0.10
   2  -4   2    0.59    0.07
   2  -4   2    0.64    0.13
   2  -4   2    0.85    0.12
  -2  -4  -2    0.63    0.09
   2  -4   2    0.53    0.09
   2  -4   2    0.70    0.09
  -2   4  -3    0.80    0.10
   2   4   3    0.75    0.07
  -2   4  -3    0.74    0.14
  -2   4  -3    0.63    0.11
   2   4   3    0.91    0.12
   2   4   3    0.82    0.09
   2   4   3    0.93    0.12
  -2   4  -3    0.64    0.09
  -2   4  -3    0.59    0.11
   2  -4   3    0.87    0.15
  -2  -4  -3    0.86    0.10
  -2  -4  -3    0.74    0.08
   2  -4   3    0.62    0.08
   2  -4   3    0.74    0.13
   2  -4   3    0.86    0.13
   2  -4   3    0.83    0.09
  -2  -4  -3    0.93    0.11
   2  -4   3    1.08    0.10
  -2  -4  -3    0.97    0.09
  -2  -4  -3    0.72    0.06
  -2   4  -4    3.28    0.25
  -2   4  -4    3.03    0.24
   2   4   4    3.37    0.18
  -2   4  -4    3.16    0.21
   2   4   4    3.15    0.13
  -2   4  -4    3.20    0.17
   2   4   4    3.35    0.21
  -2   4  -4    2.92    0.16
   2   4   4    3.08    0.11
   2  -4   4    3.15    0.21
  -2  -4  -4    3.22    0.14
   2  -4   4    3.06    0.27
   2  -4   4    3.47    0.24
  -2  -4  -4    3.26    0.10
  -2  -4  -4    3.30    0.19
   2  -4   4    3.17    0.17
   2  -4   4    3.28    0.17
  -2  -4  -4    3.28    0.14
  -2  -4  -4    3.24    0.14
   2   4   5    0.46    0.12
  -2   4  -5    0.40    0.10
   2   4   5    0.30    0.10
  -2   4  -5    0.35    0.13
  -2   4  -5    0.51    0.11
  -2   4  -5    0.33    0.09
  -2   4  -5    0.33    0.13
   2  -4   5    0.37    0.14
   2  -4   5    0.24    0.12
   2  -4   5    0.30    0.08
   2  -4   5    0.27    0.12
  -2  -4  -5    0.30    0.04
  -2  -4  -5    0.26    0.08
  -2  -4  -5    0.37    0.06
  -2  -4  -5    0.35    0.05
   2  -4   5    0.30    0.08
  -2  -4  -5    0.31    0.05
  -2   4  -6    6.96    0.32
  -2   4  -6    7.57    0.37
  -2   4  -6    6.88    0.28
   2   4   6    6.27    0.27
  -2   4  -6    6.96    0.27
  -2   4  -6    7.22    0.38
   2  -4   6    6.76    0.26
   2  -4   6    7.34    0.41
  -2  -4  -6    6.75    0.17
   2  -4   6    6.90    0.35
   2  -4   6    7.13    0.34
  -2  -4  -6    7.01    0.18
   2  -4   6    6.81    0.26
  -2  -4  -6    6.81    0.30
   2  -4   6    6.97    0.27
  -2  -4  -6    6.92    0.27
  -2   4  -7    2.07    0.24
  -2   4  -7    2.45    0.20
  -2   4  -7    2.71    0.29
   2   4   7    2.92    0.22
  -2   4  -7    2.58    0.24
  -2   4  -7    2.11    0.19
   2  -4   7    2.58    0.30
   2  -4   7    2.49    0.26
  -2  -4  -7    2.34    0.09
  -2  -4  -7    2.36    0.11
   2  -4   7    2.29    0.24
  -2  -4  -7    2.30    0.21
   2  -4   7    2.23    0.18
   2  -4   7    2.36    0.20
  -2  -4  -7    2.46    0.19
   2  -4   7    2.10    0.18
  -2   4  -8    1.00    0.15
  -2   4  -8    1.07    0.19
  -2   4  -8    1.14    0.20
   2   4   8    0.93    0.15
  -2   4  -8    0.63    0.13
   2   4   8    0.98    0.17
  -2   4  -8    1.05    0.22
   2  -4   8    1.24    0.21
  -2  -4  -8    1.16    0.08
   2  -4   8    0.96    0.21
  -2  -4  -8    0.92    0.16
  -2  -4  -8    1.07    0.08
  -2  -4  -8    1.08    0.15
   2  -4   8    1.01    0.15
   2  -4   8    1.31    0.26
   2  -4   8    0.98    0.16
   2   4   9    0.10    0.14
  -2   4  -9   -0.12    0.16
  -2   4  -9   -0.07    0.22
  -2   4  -9    0.07    0.13
   2   4   9   -0.08    0.12
  -2   4  -9   -0.04    0.15
  -2   4  -9    0.09    0.17
   2  -4   9    0.00    0.19
   2  -4   9   -0.27    0.21
  -2  -4  -9   -0.03    0.06
  -2  -4  -9   -0.03    0.11
   2  -4   9    0.07    0.13
  -2  -4  -9    0.00    0.06
  -2  -4  -9   -0.10    0.13
   2  -4   9    0.20    0.14
   2  -4   9    0.00    0.16
  -2   4 -10    0.70    0.21
  -2   4 -10    0.40    0.22
   2   4  10    0.52    0.14
  -2   4 -10    0.20    0.20
  -2   4 -10    0.75    0.18
  -2   4 -10    0.39    0.16
   2   4  10    0.29    0.17
   2  -4  10    0.65    0.18
   2  -4  10    0.38    0.11
   2  -4  10    0.42    0.15
   2  -4  10    0.55    0.19
  -2  -4 -10    0.55    0.08
  -2  -4 -10    0.57    0.09
   2  -4  10    0.75    0.25
   2  -4  10    0.50    0.27
  -2  -4 -10    0.34    0.16
  -2  -4 -10    0.59    0.19
  -2   4 -11   -0.10    0.17
  -2   4 -11    0.10    0.26
   2   4  11   -0.10    0.14
   2   4  11    0.10    0.18
  -2   4 -11    0.24    0.19
  -2   4 -11    0.14    0.22
  -2   4 -11   -0.25    0.23
  -2  -4 -11   -0.04    0.08
   2  -4  11   -0.02    0.20
  -2  -4 -11    0.00    0.19
   2  -4  11   -0.13    0.16
   2  -4  11    0.02    0.28
  -2  -4 -11    0.15    0.09
   2  -4  11    0.07    0.24
  -2  -4 -11   -0.07    0.20
   2  -4  11    0.14    0.11
   2  -4  11    0.22    0.19
   2  -4  11   -0.15    0.16
  -2   4 -12    0.38    0.24
   2   4  12    0.42    0.20
  -2   4 -12   -0.08    0.29
  -2   4 -12    0.17    0.27
  -2   4 -12    0.22    0.22
   2   4  12    0.12    0.18
  -2   4 -12    0.31    0.21
  -2  -4 -12    0.13    0.10
   2  -4  12    0.20    0.24
   2  -4  12    0.12    0.13
   2  -4  12    0.15    0.19
   2  -4  12    0.41    0.21
   2  -4  12   -0.33    0.30
  -2  -4 -12   -0.06    0.20
  -2  -4 -12    0.18    0.26
  -2  -4 -12    0.26    0.12
   2  -4  12    0.30    0.19
  -2   4 -13    0.33    0.35
  -2   4 -13    0.04    0.28
  -2   4 -13    0.22    0.26
  -2   4 -13   -0.10    0.34
   2   4  13    0.15    0.24
  -2   4 -13    0.10    0.30
   2  -4  13   -0.65    0.27
   2  -4  13   -0.17    0.38
  -2  -4 -13    0.29    0.16
   2  -4  13    0.13    0.13
   2  -4  13    0.01    0.33
   2  -4  13    0.32    0.28
  -2  -4 -13   -0.05    0.24
   2  -4  13    0.09    0.21
   2  -4  13   -0.09    0.22
  -2  -4 -13   -0.13    0.13
  -2  -4 -13   -0.32    0.30
  -2   4 -14    0.00    0.34
  -2   4 -14    0.62    0.31
  -2   4 -14    0.75    0.40
  -2   4 -14   -0.48    0.33
   2   4  14    0.36    0.29
  -2   4 -14    0.89    0.40
  -2  -4 -14    0.00    0.16
  -2  -4 -14    0.14    0.41
   2  -4  14   -0.85    0.47
  -2  -4 -14    0.00    0.19
   2  -4  14    0.18    0.22
   2  -4  14    0.22    0.25
  -2  -4 -14    0.69    0.30
   2  -4  14   -0.14    0.38
   2   5 -14    0.69    0.37
  -2   5  14   -0.54    0.26
   2   5 -14    0.02    0.50
   2   5 -14    0.07    0.33
  -2   5  14   -0.40    0.28
   2   5 -14    0.23    0.34
  -2  -5  14   -0.02    0.22
   2  -5 -14   -0.32    0.34
   2  -5 -14   -0.13    0.16
  -2  -5  14    0.48    0.48
  -2  -5  14    0.05    0.55
   2  -5 -14    0.17    0.13
   2  -5 -14   -0.04    0.26
  -2  -5  14    0.40    0.28
   2   5 -13    0.26    0.28
   2   5 -13    0.16    0.32
   2   5 -13    0.28    0.27
  -2   5  13   -0.03    0.24
   2   5 -13    0.14    0.39
   2   5 -13   -0.02    0.37
  -2   5  13   -0.03    0.24
  -2  -5  13   -0.74    0.31
   2  -5 -13    0.03    0.21
  -2  -5  13   -0.05    0.24
   2  -5 -13    0.19    0.12
  -2  -5  13    0.46    0.41
  -2  -5  13   -0.56    0.41
   2  -5 -13    0.08    0.10
  -2  -5  13    0.37    0.27
   2  -5 -13   -0.38    0.28
  -2   5  12   -0.03    0.19
  -2   5  12    0.39    0.21
   2   5 -12   -0.44    0.31
   2   5 -12    0.06    0.23
   2   5 -12   -0.12    0.34
   2   5 -12   -0.07    0.22
   2   5 -12   -0.10    0.26
   2  -5 -12    0.33    0.18
  -2  -5  12   -0.30    0.29
  -2  -5  12   -0.23    0.20
   2  -5 -12    0.01    0.10
  -2  -5  12   -0.44    0.33
   2  -5 -12    0.14    0.08
   2  -5 -12    0.23    0.24
  -2  -5  12    0.17    0.35
  -2  -5  12   -0.40    0.21
   2   5 -11    0.21    0.25
   2   5 -11   -0.13    0.23
   2   5 -11   -0.49    0.31
   2   5 -11    0.09    0.19
  -2   5  11    0.19    0.18
  -2   5  11    0.32    0.19
   2   5 -11    0.36    0.22
  -2  -5  11    0.00    0.30
  -2  -5  11   -0.20    0.26
  -2  -5  11   -0.24    0.18
   2  -5 -11   -0.21    0.18
   2  -5 -11    0.05    0.08
   2  -5 -11    0.03    0.06
   2  -5 -11   -0.13    0.14
  -2  -5  11   -0.02    0.30
   2   5 -10    1.59    0.22
  -2   5  10    1.47    0.22
   2   5 -10    1.67    0.22
   2   5 -10    1.26    0.26
   2   5 -10    1.52    0.29
   2   5 -10    0.98    0.30
  -2   5  10    1.65    0.25
  -2  -5  10    1.89    0.35
  -2  -5  10    1.31    0.32
  -2  -5  10    1.89    0.23
   2  -5 -10    1.57    0.23
  -2  -5  10    1.29    0.28
  -2  -5  10    0.99    0.22
   2  -5 -10    1.53    0.17
   2   5  -9    1.98    0.22
   2   5  -9    1.36    0.28
  -2   5   9    1.73    0.23
  -2   5   9    1.99    0.24
   2   5  -9    2.19    0.22
   2   5  -9    1.86    0.26
   2  -5  -9    1.98    0.21
  -2  -5   9    2.02    0.33
  -2  -5   9    2.47    0.24
   2  -5  -9    1.90    0.16
   2  -5  -9    2.08    0.09
  -2  -5   9    1.82    0.30
   2   5  -8   -0.12    0.15
   2   5  -8   -0.12    0.18
  -2   5   8   -0.10    0.12
  -2   5   8    0.10    0.14
  -2  -5   8    0.26    0.19
   2  -5  -8    0.02    0.04
   2  -5  -8    0.05    0.09
  -2  -5   8    0.02    0.13
  -2  -5   8   -0.20    0.21
   2  -5  -8    0.02    0.12
   2  -5  -8    0.05    0.05
  -2  -5   8   -0.05    0.20
   2   5  -7   -0.04    0.14
   2   5  -7   -0.07    0.18
   2   5  -7   -0.02    0.10
  -2   5   7    0.15    0.11
   2   5  -7   -0.04    0.16
  -2   5   7    0.04    0.12
   2  -5  -7    0.13    0.10
  -2  -5   7   -0.16    0.11
  -2  -5   7    0.17    0.10
  -2  -5   7    0.05    0.17
   2  -5  -7    0.10    0.08
  -2  -5   7   -0.12    0.15
   2  -5  -7    0.10    0.06
   2  -5  -7    0.12    0.04
  -2  -5   7   -0.17    0.16
   2   5  -6    0.24    0.10
   2   5  -6    0.03    0.13
  -2   5   6    0.15    0.09
   2   5  -6    0.24    0.14
  -2   5   6    0.17    0.10
   2   5  -6    0.02    0.16
   2  -5  -6    0.19    0.05
   2  -5  -6    0.24    0.07
  -2  -5   6    0.14    0.17
  -2  -5   6    0.27    0.09
  -2  -5   6    0.09    0.14
   2  -5  -6    0.20    0.10
  -2  -5   6    0.10    0.10
   2  -5  -6    0.19    0.06
   2  -5  -6    0.16    0.08
   2  -5  -6    0.18    0.04
  -2  -5   6    0.46    0.19
  -2   5   5    0.85    0.13
   2   5  -5    0.70    0.18
  -2   5   5    0.72    0.07
  -2   5   5    0.77    0.07
  -2   5   5    0.80    0.15
  -2   5   5    0.85    0.14
   2   5  -5    0.84    0.16
   2   5  -5    1.03    0.13
   2   5  -5    0.92    0.17
   2  -5  -5    0.79    0.09
   2  -5  -5    0.71    0.11
  -2  -5   5    1.32    0.20
  -2  -5   5    0.85    0.12
   2  -5  -5    0.78    0.10
  -2  -5   5    0.86    0.12
   2  -5  -5    0.85    0.08
  -2  -5   5    0.64    0.17
  -2  -5   5    0.95    0.19
   2  -5  -5    0.87    0.08
  -2   5   4    2.39    0.13
   2   5  -4    2.21    0.20
   2   5  -4    2.49    0.23
  -2   5   4    2.58    0.19
   2   5  -4    2.63    0.17
  -2   5   4    2.38    0.18
   2   5  -4    2.89    0.27
  -2   5   4    2.43    0.13
   2  -5  -4    2.44    0.11
   2  -5  -4    2.37    0.16
   2  -5  -4    2.48    0.15
  -2  -5   4    2.43    0.17
  -2  -5   4    2.64    0.27
  -2  -5   4    2.83    0.26
  -2  -5   4    2.35    0.16
  -2  -5   4    2.59    0.25
   2  -5  -4    2.42    0.16
   2  -5  -4    2.57    0.16
  -2   5   3    1.19    0.13
  -2   5   3    1.21    0.12
   2   5  -3    0.92    0.18
  -2   5   3    0.95    0.13
   2   5  -3    1.15    0.15
   2   5  -3    1.03    0.11
  -2   5   3    1.19    0.11
  -2   5   3    1.20    0.12
   2   5  -3    1.07    0.16
  -2  -5   3    1.29    0.12
  -2  -5   3    1.04    0.16
   2  -5  -3    1.19    0.12
   2  -5  -3    1.09    0.13
   2  -5  -3    1.14    0.09
  -2  -5   3    1.00    0.17
  -2  -5   3    1.18    0.12
   2  -5  -3    1.16    0.13
  -2  -5   3    0.80    0.15
  -2   5   2    3.84    0.19
  -2   5   2    3.68    0.14
  -2   5   2    3.53    0.11
   2   5  -2    3.41    0.25
   2   5  -2    3.58    0.17
   2   5  -2    3.49    0.23
   2   5  -2    3.51    0.21
  -2   5   2    3.51    0.18
  -2   5   2    2.92    0.18
  -2   5   2    3.29    0.12
  -2   5   2    3.19    0.18
  -2  -5   2    3.37    0.16
   2  -5  -2    3.40    0.14
   2  -5  -2    3.38    0.21
  -2  -5   2    3.62    0.26
   2  -5  -2    3.28    0.19
  -2  -5   2    3.34    0.24
  -2  -5   2    3.45    0.24
  -2  -5   2    3.28    0.16
   2  -5  -2    3.67    0.19
   2   5  -1    3.86    0.16
  -2   5   1    3.39    0.13
   2   5  -1    3.90    0.20
  -2   5   1    3.59    0.12
  -2   5   1    3.33    0.20
   2   5  -1    3.38    0.24
   2   5  -1    3.59    0.21
  -2   5   1    3.76    0.18
   2   5  -1    3.70    0.20
  -2   5   1    3.55    0.16
  -2  -5   1    3.42    0.16
   2  -5  -1    3.47    0.15
  -2  -5   1    3.18    0.24
  -2  -5   1    3.63    0.23
   2  -5  -1    3.42    0.20
   2  -5  -1    3.50    0.15
   2  -5  -1    3.41    0.20
   2  -5  -1    3.17    0.22
  -2  -5   1    3.42    0.23
  -2   5   0    1.91    0.18
   2   5   0    1.69    0.15
  -2   5   0    2.11    0.15
   2   5   0    1.64    0.14
  -2   5   0    1.64    0.08
  -2   5   0    1.80    0.15
   2   5   0    1.92    0.15
  -2   5   0    1.88    0.17
   2   5   0    1.85    0.19
  -2   5   0    1.73    0.12
   2   5   0    1.66    0.11
   2  -5   0    1.58    0.16
   2  -5   0    1.72    0.12
  -2  -5   0    1.59    0.15
   2  -5   0    1.63    0.19
  -2  -5   0    1.87    0.17
   2  -5   0    1.74    0.16
  -2  -5   0    1.79    0.18
  -2  -5   0    1.51    0.11
   2  -5   0    1.65    0.11
   2   5   1    0.03    0.06
  -2   5  -1    0.03    0.04
  -2   5  -1   -0.01    0.09
  -2   5  -1   -0.16    0.08
   2   5   1    0.00    0.07
  -2   5  -1   -0.10    0.08
   2   5   1    0.03    0.08
  -2   5  -1   -0.03    0.06
   2   5   1    0.03    0.05
   2   5   1    0.04    0.07
  -2  -5  -1   -0.07    0.08
   2  -5   1    0.01    0.08
   2  -5   1   -0.06    0.10
   2  -5   1    0.00    0.06
  -2  -5  -1   -0.01    0.05
   2  -5   1    0.01    0.10
  -2  -5  -1    0.04    0.07
   2  -5   1    0.03    0.05
  -2  -5  -1    0.11    0.10
   2   5   2    0.60    0.10
   2   5   2    0.62    0.11
  -2   5  -2    0.64    0.09
  -2   5  -2    0.59    0.13
   2   5   2    0.51    0.08
  -2   5  -2    0.60    0.12
  -2   5  -2    0.53    0.13
   2   5   2    0.69    0.12
   2   5   2    0.67    0.05
   2   5   2    0.66    0.05
   2  -5   2    0.69    0.09
  -2  -5  -2    0.73    0.11
  -2  -5  -2    0.68    0.11
  -2  -5  -2    0.66    0.11
   2  -5   2    0.74    0.13
   2  -5   2    0.71    0.09
  -2  -5  -2    0.64    0.07
   2  -5   2    0.88    0.15
   2  -5   2    0.57    0.15
   2   5   3   -0.02    0.05
  -2   5  -3    0.16    0.10
   2   5   3    0.02    0.08
   2   5   3    0.03    0.08
  -2   5  -3    0.03    0.07
  -2   5  -3    0.06    0.12
   2   5   3    0.07    0.07
  -2   5  -3    0.03    0.10
  -2   5  -3    0.02    0.07
   2  -5   3    0.03    0.07
  -2  -5  -3    0.06    0.07
  -2  -5  -3    0.02    0.04
  -2  -5  -3    0.04    0.07
  -2  -5  -3    0.05    0.07
  -2  -5  -3    0.08    0.09
   2  -5   3    0.06    0.10
   2  -5   3    0.09    0.13
   2  -5   3    0.18    0.13
   2  -5   3    0.15    0.07
  -2   5  -4    4.24    0.30
   2   5   4    4.98    0.20
  -2   5  -4    4.73    0.27
  -2   5  -4    4.78    0.23
   2   5   4    5.13    0.17
  -2   5  -4    4.96    0.22
   2   5   4    4.69    0.27
   2   5   4    4.57    0.22
  -2   5  -4    5.27    0.32
  -2  -5  -4    4.81    0.21
   2  -5   4    5.04    0.35
   2  -5   4    5.02    0.29
  -2  -5  -4    4.92    0.15
   2  -5   4    5.15    0.31
  -2  -5  -4    5.10    0.25
  -2  -5  -4    5.10    0.20
  -2  -5  -4    4.81    0.20
   2  -5   4    4.86    0.22
   2  -5   4    4.74    0.22
   2   5   5    0.19    0.04
  -2   5  -5   -0.06    0.13
  -2   5  -5    0.19    0.13
   2   5   5    0.04    0.10
  -2   5  -5    0.31    0.10
  -2   5  -5    0.19    0.10
  -2   5  -5   -0.02    0.14
   2   5   5    0.14    0.04
   2   5   5    0.15    0.13
   2  -5   5    0.05    0.16
  -2  -5  -5    0.22    0.12
  -2  -5  -5    0.10    0.06
   2  -5   5    0.23    0.13
  -2  -5  -5    0.13    0.05
   2  -5   5    0.12    0.10
  -2  -5  -5    0.18    0.08
   2  -5   5    0.23    0.18
   2  -5   5    0.08    0.08
  -2  -5  -5    0.08    0.06
  -2   5  -6    6.65    0.29
  -2   5  -6    6.25    0.33
  -2   5  -6    6.36    0.37
  -2   5  -6    6.64    0.29
   2   5   6    6.12    0.29
  -2   5  -6    6.43    0.42
   2  -5   6    6.66    0.37
  -2  -5  -6    6.51    0.31
   2  -5   6    6.55    0.38
  -2  -5  -6    6.35    0.18
   2  -5   6    7.07    0.29
  -2  -5  -6    6.48    0.17
  -2  -5  -6    6.50    0.19
   2  -5   6    6.69    0.45
  -2  -5  -6    6.55    0.21
   2  -5   6    6.91    0.28
   2   5   7    5.90    0.31
  -2   5  -7    5.96    0.29
  -2   5  -7    5.55    0.42
  -2   5  -7    5.97    0.30
  -2   5  -7    6.50    0.40
  -2  -5  -7    5.47    0.16
   2  -5   7    5.89    0.37
   2  -5   7    6.47    0.29
   2  -5   7    6.20    0.45
  -2  -5  -7    5.50    0.29
  -2  -5  -7    5.82    0.33
  -2  -5  -7    5.67    0.19
   2  -5   7    6.05    0.41
   2   5   8    0.66    0.16
  -2   5  -8    1.05    0.17
  -2   5  -8    0.98    0.18
  -2   5  -8    0.79    0.22
  -2   5  -8    1.14    0.25
   2  -5   8    0.93    0.24
  -2  -5  -8    0.95    0.08
   2  -5   8    0.58    0.24
  -2  -5  -8    0.89    0.16
   2  -5   8    0.62    0.20
   2  -5   8    0.68    0.16
  -2  -5  -8    0.95    0.19
  -2  -5  -8    0.90    0.09
   2   5   9    0.69    0.18
  -2   5  -9    0.69    0.18
  -2   5  -9    0.62    0.26
  -2   5  -9    0.76    0.18
  -2  -5  -9    0.85    0.09
   2  -5   9    0.97    0.22
  -2  -5  -9    0.66    0.16
  -2  -5  -9    0.71    0.07
  -2  -5  -9    1.04    0.19
   2  -5   9    0.81    0.26
   2  -5   9    0.81    0.29
   2  -5   9    0.59    0.16
  -2   5 -10   -0.20    0.18
  -2   5 -10    0.07    0.26
  -2   5 -10    0.06    0.22
  -2   5 -10    0.10    0.19
  -2   5 -10   -0.24    0.21
   2   5  10   -0.06    0.17
   2  -5  10    0.05    0.20
   2  -5  10    0.39    0.27
   2  -5  10   -0.04    0.28
  -2  -5 -10    0.00    0.07
  -2  -5 -10    0.12    0.17
  -2  -5 -10   -0.17    0.19
  -2  -5 -10    0.09    0.06
  -2   5 -11    0.58    0.24
  -2   5 -11    0.35    0.27
  -2   5 -11    0.34    0.31
  -2   5 -11    0.48    0.22
   2   5  11    0.44    0.22
   2  -5  11    0.27    0.32
   2  -5  11    0.41    0.22
   2  -5  11    0.67    0.32
   2  -5  11    0.35    0.24
   2  -5  11   -0.06    0.13
  -2  -5 -11    0.25    0.10
   2  -5  11    0.24    0.24
  -2  -5 -11   -0.12    0.24
  -2  -5 -11    0.52    0.21
  -2  -5 -11    0.46    0.09
  -2   5 -12    0.51    0.30
   2   5  12    0.42    0.21
  -2   5 -12    0.74    0.35
  -2   5 -12    0.20    0.25
  -2   5 -12    0.43    0.26
  -2   5 -12   -0.17    0.38
   2  -5  12   -0.07    0.14
   2  -5  12    0.11    0.24
  -2  -5 -12    0.08    0.11
   2  -5  12   -0.61    0.40
  -2  -5 -12    0.40    0.10
  -2  -5 -12    0.29    0.27
   2  -5  12   -0.23    0.27
   2  -5  12    0.43    0.23
   2  -5  12    0.01    0.36
  -2  -5 -12    0.19    0.23
  -2   5 -13   -0.48    0.33
  -2   5 -13    0.71    0.32
  -2   5 -13    0.63    0.43
  -2   5 -13    0.52    0.43
  -2   5 -13    0.34    0.31
  -2  -5 -13    0.43    0.14
  -2  -5 -13    0.44    0.34
   2  -5  13    0.43    0.44
  -2  -5 -13    0.35    0.13
   2  -5  13   -0.54    0.36
  -2  -5 -13    0.49    0.28
   2  -5  13   -0.09    0.47
   2  -5  13    0.43    0.29
  -2   5 -14   -0.30    0.35
   2   5  14    0.63    0.33
  -2   5 -14    0.16    0.43
  -2   5 -14    0.30    0.54
  -2  -5 -14   -0.01    0.35
   2  -5  14    0.24    0.31
   2  -5  14    0.32    0.48
  -2   6  13    0.49    0.25
   2   6 -13    0.47    0.38
  -2   6  13    0.92    0.31
   2   6 -13    0.92    0.35
   2   6 -13    1.27    0.55
  -2  -6  13   -0.71    0.54
  -2  -6  13    0.55    0.32
   2  -6 -13   -0.28    0.33
  -2  -6  13    0.86    0.50
  -2  -6  13    0.70    0.49
   2   6 -12    0.34    0.27
   2   6 -12    0.05    0.37
   2   6 -12    0.48    0.42
   2   6 -12    0.55    0.33
  -2   6  12    0.03    0.24
  -2   6  12    0.31    0.23
  -2  -6  12   -0.04    0.25
  -2  -6  12    0.00    0.41
  -2  -6  12    0.03    0.39
  -2  -6  12    0.23    0.42
   2  -6 -12    0.21    0.28
  -2  -6  12    0.24    0.27
   2  -6 -12    0.01    0.20
   2   6 -11    0.25    0.29
   2   6 -11    0.68    0.31
   2   6 -11   -0.12    0.36
  -2   6  11    0.26    0.23
   2   6 -11    0.05    0.22
  -2   6  11   -0.18    0.20
  -2  -6  11    0.03    0.22
   2  -6 -11   -0.03    0.16
  -2  -6  11   -0.51    0.33
  -2  -6  11   -0.35    0.36
  -2  -6  11    0.18    0.21
   2  -6 -11   -0.10    0.22
  -2  -6  11   -0.01    0.40
   2   6 -10    0.07    0.18
   2   6 -10   -0.30    0.33
  -2   6  10    0.06    0.17
   2   6 -10   -0.15    0.23
   2   6 -10   -0.26    0.23
  -2   6  10   -0.15    0.20
  -2  -6  10    0.03    0.33
   2  -6 -10    0.17    0.09
  -2  -6  10    0.34    0.31
  -2  -6  10    0.32    0.20
   2  -6 -10    0.14    0.15
   2  -6 -10    0.28    0.06
  -2  -6  10    0.10    0.18
   2  -6 -10   -0.12    0.17
  -2  -6  10   -0.51    0.28
   2   6  -9    0.28    0.18
  -2   6   9    0.01    0.19
  -2   6   9    0.00    0.16
   2   6  -9    0.11    0.29
  -2  -6   9    0.12    0.27
   2  -6  -9    0.06    0.09
  -2  -6   9    0.05    0.25
  -2  -6   9    0.43    0.17
  -2  -6   9    0.54    0.30
   2  -6  -9    0.18    0.06
   2  -6  -9    0.14    0.13
   2  -6  -9    0.25    0.16
   2   6  -8    0.21    0.22
  -2   6   8    0.45    0.17
  -2   6   8    0.22    0.17
   2   6  -8    0.32    0.16
   2   6  -8   -0.10    0.26
  -2  -6   8    0.19    0.25
  -2  -6   8   -0.10    0.24
   2  -6  -8    0.46    0.16
   2  -6  -8    0.13    0.12
  -2  -6   8    0.49    0.27
   2  -6  -8    0.29    0.06
   2  -6  -8    0.29    0.09
  -2   6   7    0.55    0.17
   2   6  -7    0.08    0.19
   2   6  -7    0.39    0.14
   2   6  -7    0.33    0.24
  -2   6   7    0.37    0.14
   2   6  -7    0.18    0.18
   2  -6  -7    0.43    0.11
  -2  -6   7    0.50    0.27
  -2  -6   7    0.28    0.22
   2  -6  -7    0.36    0.07
  -2  -6   7    0.20    0.13
   2  -6  -7    0.37    0.13
  -2  -6   7    0.62    0.23
   2  -6  -7    0.33    0.10
   2   6  -6    4.08    0.32
   2   6  -6    3.60    0.34
   2   6  -6    3.68    0.25
  -2   6   6    3.70    0.25
   2   6  -6    3.65    0.40
  -2   6   6    3.29    0.22
   2  -6  -6    3.79    0.25
   2  -6  -6    3.55    0.20
  -2  -6   6    2.96    0.30
   2  -6  -6    3.58    0.18
   2  -6  -6    3.42    0.16
  -2  -6   6    3.18    0.35
  -2  -6   6    4.00    0.25
   2  -6  -6    3.55    0.14
  -2  -6   6    3.41    0.39
  -2   6   5    0.09    0.11
  -2   6   5    0.11    0.12
   2   6  -5    0.00    0.15
   2   6  -5    0.19    0.19
  -2   6   5   -0.12    0.09
  -2   6   5    0.12    0.05
   2   6  -5    0.00    0.11
   2   6  -5    0.00    0.14
  -2   6   5    0.02    0.05
   2  -6  -5    0.10    0.10
   2  -6  -5    0.09    0.09
   2  -6  -5    0.10    0.06
  -2  -6   5    0.01    0.15
   2  -6  -5    0.10    0.09
  -2  -6   5   -0.06    0.10
   2  -6  -5    0.16    0.08
  -2  -6   5    0.03    0.11
  -2  -6   5    0.08    0.17
  -2  -6   5   -0.01    0.18
  -2   6   4    0.60    0.09
   2   6  -4    0.81    0.17
  -2   6   4    0.56    0.11
   2   6  -4    0.60    0.16
  -2   6   4    0.49    0.11
  -2   6   4    0.43    0.09
   2   6  -4    0.60    0.11
  -2   6   4    0.52    0.13
   2   6  -4    0.33    0.17
  -2  -6   4    0.63    0.18
  -2  -6   4    0.42    0.10
   2  -6  -4    0.49    0.08
   2  -6  -4    0.50    0.12
   2  -6  -4    0.63    0.12
  -2  -6   4    0.56    0.18
   2  -6  -4    0.59    0.11
  -2  -6   4    0.62    0.18
  -2  -6   4    0.65    0.11
  -2   6   3    0.45    0.12
  -2   6   3    0.34    0.09
   2   6  -3    0.41    0.14
  -2   6   3    0.63    0.11
   2   6  -3    0.42    0.10
   2   6  -3    0.61    0.17
  -2   6   3    0.48    0.10
   2   6  -3    0.41    0.17
  -2  -6   3    0.43    0.10
  -2  -6   3    0.67    0.18
   2  -6  -3    0.49    0.08
   2  -6  -3    0.62    0.13
  -2  -6   3    0.38    0.10
   2  -6  -3    0.48    0.11
   2  -6  -3    0.61    0.12
  -2  -6   3    0.50    0.17
  -2  -6   3    0.28    0.13
  -2   6   2    0.62    0.06
  -2   6   2    0.63    0.12
   2   6  -2    0.58    0.15
   2   6  -2    0.56    0.10
   2   6  -2    0.38    0.16
  -2   6   2    0.68    0.13
   2   6  -2    0.57    0.12
  -2   6   2    0.61    0.11
  -2   6   2    0.66    0.06
  -2   6   2    0.64    0.09
  -2  -6   2    0.51    0.16
   2  -6  -2    0.46    0.12
   2  -6  -2    0.59    0.13
  -2  -6   2    0.53    0.10
   2  -6  -2    0.69    0.09
  -2  -6   2    0.71    0.11
   2  -6  -2    0.55    0.13
  -2  -6   2    0.39    0.14
   2  -6  -2    0.70    0.09
  -2  -6   2    0.53    0.17
  -2   6   1    1.15    0.10
  -2   6   1    1.40    0.15
   2   6  -1    1.06    0.15
   2   6  -1    0.94    0.14
   2   6  -1    1.17    0.11
  -2   6   1    1.09    0.11
   2   6  -1    1.10    0.18
   2   6  -1    1.28    0.14
  -2   6   1    0.96    0.15
   2   6  -1    1.25    0.12
  -2   6   1    1.11    0.11
  -2  -6   1    1.00    0.11
   2  -6  -1    1.25    0.12
  -2  -6   1    1.41    0.13
   2  -6  -1    1.17    0.15
   2  -6  -1    0.86    0.10
  -2  -6   1    1.02    0.17
  -2  -6   1    1.38    0.19
  -2  -6   1    1.07    0.17
   2  -6  -1    1.38    0.17
   2  -6  -1    0.92    0.15
   2   6   0    0.56    0.08
  -2   6   0    0.48    0.13
   2   6   0    0.48    0.10
   2   6   0    0.41    0.11
   2   6   0    0.63    0.10
  -2   6   0    0.55    0.11
   2   6   0    0.40    0.11
  -2   6   0    0.53    0.11
  -2   6   0    0.23    0.11
  -2   6   0    0.58    0.09
   2   6   0    0.29    0.13
  -2   6   0    0.54    0.06
   2  -6   0    0.35    0.11
  -2  -6   0    0.29    0.13
   2  -6   0    0.53    0.09
   2  -6   0    0.19    0.13
  -2  -6   0    0.51    0.14
   2  -6   0    0.46    0.09
   2  -6   0    0.51    0.15
  -2  -6   0    0.47    0.09
  -2  -6   0    0.75    0.16
   2   6   1    0.30    0.08
   2   6   1    0.16    0.06
   2   6   1    0.31    0.11
  -2   6  -1    0.24    0.13
   2   6   1    0.08    0.08
  -2   6  -1    0.32    0.09
  -2   6  -1    0.34    0.13
   2   6   1    0.26    0.11
  -2   6  -1    0.23    0.11
  -2  -6  -1    0.19    0.10
   2  -6   1    0.20    0.12
   2  -6   1    0.10    0.14
   2  -6   1    0.22    0.08
  -2  -6  -1    0.16    0.13
  -2  -6  -1    0.49    0.08
   2  -6   1    0.31    0.14
   2  -6   1    0.36    0.09
  -2  -6  -1    0.27    0.12
   2   6   2    6.04    0.16
  -2   6  -2    6.02    0.30
   2   6   2    6.15    0.25
  -2   6  -2    6.60    0.34
   2   6   2    6.24    0.24
  -2   6  -2    6.06    0.36
   2   6   2    6.17    0.30
   2   6   2    5.89    0.16
  -2   6  -2    6.05    0.16
  -2   6  -2    6.01    0.24
   2   6   2    6.19    0.29
  -2  -6  -2    6.19    0.21
   2  -6   2    5.63    0.24
   2  -6   2    5.73    0.33
  -2  -6  -2    5.99    0.29
   2  -6   2    5.92    0.25
  -2  -6  -2    6.24    0.29
   2  -6   2    5.46    0.36
  -2  -6  -2    5.91    0.29
   2  -6   2    6.09    0.34
  -2   6  -3    3.63    0.29
   2   6   3    3.67    0.21
   2   6   3    3.63    0.18
  -2   6  -3    3.25    0.26
  -2   6  -3    2.96    0.20
   2   6   3    3.26    0.22
  -2   6  -3    3.65    0.30
   2   6   3    3.35    0.26
  -2  -6  -3    3.51    0.23
   2  -6   3    3.76    0.21
   2  -6   3    3.50    0.20
   2  -6   3    3.57    0.31
  -2  -6  -3    3.10    0.15
  -2  -6  -3    3.44    0.24
  -2  -6  -3    3.67    0.22
   2  -6   3    3.62    0.34
   2  -6   3    3.29    0.28
  -2   6  -4    1.78    0.23
   2   6   4    2.10    0.17
  -2   6  -4    2.11    0.20
   2   6   4    2.00    0.23
   2   6   4    2.05    0.19
   2   6   4    2.00    0.13
  -2   6  -4    2.07    0.21
  -2   6  -4    2.30    0.27
   2  -6   4    2.18    0.29
   2  -6   4    1.86    0.23
   2  -6   4    2.13    0.25
  -2  -6  -4    1.92    0.17
  -2  -6  -4    2.00    0.20
   2  -6   4    1.98    0.19
  -2  -6  -4    2.18    0.18
   2  -6   4    1.94    0.18
  -2  -6  -4    2.03    0.12
  -2  -6  -4    2.22    0.18
   2   6   5    4.04    0.31
   2   6   5    3.46    0.14
  -2   6  -5    3.87    0.25
  -2   6  -5    3.43    0.24
   2   6   5    3.38    0.23
  -2   6  -5    3.95    0.36
   2   6   5    3.67    0.16
  -2   6  -5    3.50    0.30
  -2   6  -5    3.28    0.33
  -2  -6  -5    3.47    0.14
   2  -6   5    3.42    0.32
   2  -6   5    4.09    0.42
   2  -6   5    3.43    0.31
  -2  -6  -5    3.30    0.18
  -2  -6  -5    3.47    0.22
  -2  -6  -5    3.90    0.26
   2  -6   5    3.62    0.24
  -2  -6  -5    3.70    0.20
   2   6   6    1.88    0.20
   2   6   6    2.63    0.28
  -2   6  -6    2.05    0.26
  -2   6  -6    2.29    0.30
  -2   6  -6    2.01    0.28
  -2   6  -6    2.89    0.31
  -2   6  -6    2.54    0.24
  -2  -6  -6    2.20    0.19
   2  -6   6    2.59    0.23
   2  -6   6    2.02    0.21
   2  -6   6    2.40    0.33
  -2  -6  -6    2.12    0.14
   2  -6   6    1.74    0.25
  -2  -6  -6    2.27    0.14
  -2  -6  -6    1.97    0.11
  -2   6  -7    0.29    0.15
   2   6   7    0.09    0.15
  -2   6  -7    0.00    0.20
  -2   6  -7    0.05    0.13
  -2   6  -7    0.11    0.19
  -2  -6  -7    0.27    0.06
  -2  -6  -7    0.23    0.16
  -2  -6  -7    0.31    0.11
   2  -6   7    0.62    0.25
   2  -6   7    0.36    0.14
   2  -6   7   -0.03    0.24
   2  -6   7    0.19    0.20
  -2   6  -8    0.48    0.16
  -2   6  -8    0.43    0.25
   2   6   8    0.55    0.16
  -2   6  -8    0.56    0.19
  -2   6  -8    0.53    0.24
  -2  -6  -8    0.81    0.20
   2  -6   8    0.80    0.30
  -2  -6  -8    0.56    0.12
   2  -6   8    0.36    0.14
  -2  -6  -8    0.58    0.07
   2  -6   8    0.71    0.29
  -2  -6  -8    0.58    0.17
   2  -6   8    0.42    0.28
   2   6   9    0.26    0.16
  -2   6  -9    0.07    0.23
  -2   6  -9   -0.06    0.17
  -2   6  -9    0.47    0.31
  -2   6  -9    0.19    0.19
  -2   6  -9    0.25    0.26
   2  -6   9    0.31    0.17
  -2  -6  -9    0.05    0.18
   2  -6   9    0.82    0.33
   2  -6   9    0.63    0.26
  -2  -6  -9    0.30    0.17
  -2  -6  -9    0.33    0.11
  -2  -6  -9    0.30    0.06
   2  -6   9    0.51    0.19
   2  -6   9    0.35    0.32
  -2   6 -10    0.25    0.28
  -2   6 -10   -0.02    0.33
  -2   6 -10    0.20    0.21
   2   6  10    0.24    0.21
  -2   6 -10    0.47    0.21
  -2  -6 -10    0.33    0.17
   2  -6  10    0.41    0.29
   2  -6  10   -0.01    0.32
  -2  -6 -10    0.21    0.12
   2  -6  10    0.32    0.20
   2  -6  10    0.62    0.39
   2  -6  10    0.50    0.21
  -2  -6 -10    0.17    0.06
  -2  -6 -10    0.37    0.23
  -2   6 -11   -0.01    0.25
  -2   6 -11   -0.63    0.36
  -2   6 -11    0.48    0.33
  -2   6 -11    0.02    0.23
  -2   6 -11    0.57    0.34
   2   6  11    0.09    0.21
   2  -6  11    0.09    0.40
   2  -6  11    0.48    0.41
  -2  -6 -11   -0.17    0.10
  -2  -6 -11    0.13    0.07
   2  -6  11    0.16    0.22
   2  -6  11    0.49    0.24
  -2  -6 -11    0.26    0.26
  -2  -6 -11    0.05    0.21
   2  -6  11    0.31    0.31
  -2   6 -12    0.75    0.41
   2   6  12    0.45    0.25
  -2   6 -12    0.75    0.46
  -2   6 -12    0.11    0.37
  -2   6 -12   -0.05    0.27
  -2   6 -12    1.04    0.33
  -2  -6 -12    0.21    0.32
  -2  -6 -12    0.07    0.10
  -2  -6 -12    0.48    0.27
   2  -6  12    0.39    0.37
   2  -6  12    0.50    0.32
   2  -6  12    0.81    0.52
   2  -6  12    0.90    0.47
   2  -6  12    0.16    0.28
   2   6  13    0.70    0.31
  -2   6 -13    0.61    0.34
  -2   6 -13    0.46    0.57
  -2   6 -13    0.90    0.45
  -2   6 -13   -0.88    0.34
   2  -6  13    0.58    0.36
   2  -6  13    0.58    0.51
   2  -6  13    1.02    0.59
  -2  -6 -13    0.01    0.33
   2   7 -12    0.19    0.51
  -2   7  12    0.22    0.25
   2   7 -12   -0.44    0.42
   2   7 -12    0.23    0.30
  -2   7  12   -0.12    0.22
  -2  -7  12   -0.39    0.44
  -2  -7  12   -0.50    0.51
  -2  -7  12    0.30    0.33
   2  -7 -12   -0.12    0.32
   2  -7 -12   -0.24    0.23
  -2  -7  12    0.02    0.54
  -2   7  11    0.33    0.21
   2   7 -11    0.49    0.38
   2   7 -11    0.80    0.46
   2   7 -11    0.73    0.29
   2   7 -11    1.43    0.42
  -2   7  11    0.45    0.25
  -2  -7  11   -0.07    0.47
  -2  -7  11    0.78    0.30
   2  -7 -11    0.62    0.27
   2  -7 -11    0.78    0.14
  -2  -7  11    0.89    0.48
   2  -7 -11    0.91    0.22
  -2  -7  11   -0.47    0.44
   2  -7 -11    0.74    0.10
  -2  -7  11    1.10    0.29
   2   7 -10   -0.05    0.31
   2   7 -10   -0.14    0.31
  -2   7  10    0.25    0.21
   2   7 -10   -0.05    0.22
  -2   7  10    0.00    0.18
   2   7 -10    0.08    0.40
   2  -7 -10    0.20    0.17
  -2  -7  10   -0.50    0.34
  -2  -7  10   -0.02    0.39
   2  -7 -10    0.05    0.09
  -2  -7  10    0.97    0.27
  -2  -7  10   -0.11    0.39
  -2  -7  10   -0.05    0.22
   2  -7 -10    0.04    0.23
   2  -7 -10    0.31    0.14
   2   7  -9    0.37    0.20
  -2   7   9   -0.02    0.18
   2   7  -9   -0.30    0.36
  -2   7   9    0.17    0.18
   2   7  -9    0.38    0.28
   2   7  -9   -0.19    0.25
   2  -7  -9    0.17    0.15
  -2  -7   9   -0.22    0.33
   2  -7  -9    0.45    0.20
   2  -7  -9    0.35    0.14
   2  -7  -9    0.20    0.09
  -2  -7   9    0.42    0.20
  -2  -7   9   -0.08    0.22
  -2  -7   9    0.40    0.41
  -2  -7   9   -0.01    0.35
  -2   7   8    0.22    0.16
   2   7  -8   -0.10    0.25
   2   7  -8   -0.01    0.25
   2   7  -8    0.00    0.17
  -2   7   8    0.00    0.16
   2  -7  -8    0.13    0.14
   2  -7  -8    0.06    0.08
  -2  -7   8    0.37    0.34
   2  -7  -8    0.11    0.17
   2  -7  -8   -0.04    0.13
  -2  -7   8   -0.14    0.30
  -2  -7   8   -0.44    0.26
  -2  -7   8    0.13    0.16
  -2  -7   8    0.07    0.17
  -2   7   7    0.82    0.17
   2   7  -7    0.73    0.23
   2   7  -7    0.69    0.18
  -2   7   7    0.23    0.17
   2   7  -7    0.63    0.25
   2  -7  -7    0.52    0.08
  -2  -7   7    0.61    0.29
   2  -7  -7    0.55    0.09
   2  -7  -7    0.55    0.14
  -2  -7   7    0.57    0.29
  -2  -7   7    0.74    0.17
  -2  -7   7    0.82    0.30
   2  -7  -7    0.76    0.10
   2  -7  -7    0.66    0.15
  -2  -7   7    0.23    0.16
  -2   7   6    0.31    0.14
   2   7  -6    0.55    0.22
  -2   7   6    0.47    0.20
   2   7  -6    0.33    0.14
   2  -7  -6    0.31    0.09
   2  -7  -6    0.18    0.14
  -2  -7   6    0.43    0.28
  -2  -7   6    0.54    0.25
   2  -7  -6    0.18    0.19
  -2  -7   6    0.45    0.15
  -2  -7   6    0.55    0.27
   2  -7  -6    0.25    0.10
  -2   7   5    0.48    0.12
   2   7  -5    0.57    0.20
  -2   7   5    0.40    0.13
  -2   7   5    0.65    0.18
  -2   7   5    0.57    0.09
   2   7  -5    0.49    0.19
   2  -7  -5    0.59    0.16
  -2  -7   5    0.20    0.24
  -2  -7   5    0.89    0.16
  -2  -7   5    0.28    0.24
   2  -7  -5    0.68    0.10
  -2  -7   5    0.67    0.24
   2  -7  -5    0.68    0.13
   2   7  -4    0.20    0.26
   2   7  -4    0.09    0.16
  -2   7   4    0.29    0.14
  -2   7   4    0.29    0.11
  -2   7   4    0.37    0.09
   2   7  -4    0.40    0.14
   2   7  -4    0.17    0.18
  -2   7   4    0.14    0.11
   2  -7  -4    0.14    0.14
  -2  -7   4    0.35    0.12
  -2  -7   4    0.04    0.22
   2  -7  -4    0.15    0.11
   2  -7  -4    0.26    0.09
   2  -7  -4    0.37    0.14
  -2  -7   4    0.25    0.11
  -2  -7   4   -0.14    0.18
  -2   7   3    0.28    0.10
  -2   7   3    0.32    0.11
   2   7  -3    0.00    0.15
   2   7  -3    0.54    0.29
  -2   7   3    0.27    0.14
   2   7  -3    0.19    0.16
  -2   7   3    0.29    0.11
   2   7  -3    0.12    0.11
  -2  -7   3    0.31    0.22
   2  -7  -3    0.48    0.10
  -2  -7   3    0.28    0.20
   2  -7  -3    0.39    0.14
  -2  -7   3    0.19    0.19
   2  -7  -3    0.18    0.08
  -2  -7   3    0.09    0.11
   2  -7  -3    0.13    0.12
   2  -7  -3    0.40    0.15
  -2   7   2    0.30    0.06
   2   7  -2    0.15    0.14
  -2   7   2    0.20    0.09
  -2   7   2    0.34    0.13
   2   7  -2    0.40    0.11
   2   7  -2    0.28    0.15
   2   7  -2    0.14    0.12
  -2   7   2    0.05    0.11
   2   7  -2    0.18    0.09
  -2   7   2    0.16    0.06
  -2   7   2    0.42    0.11
  -2  -7   2    0.12    0.16
  -2  -7   2    0.00    0.16
   2  -7  -2    0.26    0.13
   2  -7  -2    0.29    0.10
   2  -7  -2    0.20    0.15
  -2  -7   2    0.40    0.20
   2  -7  -2    0.37    0.14
  -2  -7   2    0.04    0.11
   2  -7  -2    0.12    0.09
  -2  -7   2    0.16    0.11
  -2   7   1    0.25    0.08
  -2   7   1    0.06    0.12
   2   7  -1    0.14    0.10
  -2   7   1    0.29    0.10
  -2   7   1    0.25    0.08
   2   7  -1    0.17    0.13
   2   7  -1    0.32    0.10
   2   7  -1    0.05    0.11
   2   7  -1    0.32    0.14
  -2  -7   1    0.09    0.10
  -2  -7   1    0.09    0.17
   2  -7  -1    0.26    0.10
  -2  -7   1    0.15    0.15
   2  -7  -1    0.20    0.15
  -2  -7   1   -0.07    0.14
   2  -7  -1    0.11    0.16
   2  -7  -1    0.12    0.08
  -2  -7   1    0.30    0.11
   2  -7  -1    0.19    0.13
   2   7   0    0.09    0.12
   2   7   0    0.00    0.10
  -2   7   0    0.06    0.11
   2   7   0    0.00    0.09
  -2   7   0    0.01    0.10
  -2   7   0    0.13    0.09
   2   7   0    0.19    0.14
   2   7   0    0.09    0.10
  -2   7   0    0.11    0.14
   2  -7   0    0.03    0.16
  -2  -7   0    0.01    0.09
  -2  -7   0   -0.06    0.13
  -2  -7   0   -0.08    0.16
  -2  -7   0    0.02    0.09
   2  -7   0    0.13    0.14
   2  -7   0    0.01    0.08
   2  -7   0    0.13    0.10
   2  -7   0   -0.13    0.13
  -2  -7   0   -0.11    0.13
  -2   7  -1    1.45    0.18
   2   7   1    1.36    0.23
  -2   7  -1    1.36    0.13
   2   7   1    1.65    0.16
   2   7   1    1.50    0.20
  -2   7  -1    1.51    0.18
  -2   7  -1    1.02    0.19
   2   7   1    1.67    0.15
   2   7   1    1.58    0.13
  -2  -7  -1    1.40    0.14
   2  -7   1    1.52    0.23
   2  -7   1    1.40    0.21
   2  -7   1    1.43    0.16
   2  -7   1    1.38    0.15
  -2  -7  -1    1.61    0.22
  -2  -7  -1    1.45    0.20
   2  -7   1    1.67    0.25
  -2  -7  -1    1.22    0.19
  -2   7  -2    0.78    0.13
  -2   7  -2    0.81    0.17
   2   7   2    0.66    0.12
   2   7   2    0.88    0.18
   2   7   2    0.39    0.15
  -2   7  -2    0.70    0.20
   2   7   2    0.84    0.14
   2  -7   2    0.74    0.13
  -2  -7  -2    0.94    0.17
  -2  -7  -2    0.64    0.10
   2  -7   2    0.63    0.15
   2  -7   2    0.77    0.22
  -2  -7  -2    0.85    0.18
   2  -7   2    0.76    0.19
   2  -7   2    0.59    0.17
  -2  -7  -2    0.58    0.15
   2   7   3    0.07    0.11
   2   7   3    0.03    0.08
   2   7   3    0.13    0.15
  -2   7  -3    0.03    0.07
   2   7   3   -0.02    0.11
  -2   7  -3    0.08    0.17
  -2   7  -3   -0.07    0.16
  -2   7  -3    0.12    0.12
   2  -7   3    0.19    0.20
  -2  -7  -3    0.01    0.12
   2  -7   3    0.16    0.11
   2  -7   3    0.13    0.19
  -2  -7  -3    0.03    0.15
  -2  -7  -3    0.05    0.13
  -2  -7  -3    0.15    0.08
   2  -7   3    0.05    0.17
   2  -7   3    0.05    0.11
   2   7   4    0.00    0.08
   2   7   4    0.04    0.10
   2   7   4    0.04    0.13
  -2   7  -4    0.16    0.13
  -2   7  -4   -0.05    0.18
   2   7   4   -0.23    0.16
   2  -7   4    0.08    0.21
  -2  -7  -4    0.05    0.07
  -2  -7  -4    0.09    0.12
  -2  -7  -4   -0.03    0.15
   2  -7   4    0.08    0.22
   2  -7   4    0.07    0.18
   2  -7   4   -0.32    0.16
  -2   7  -5    0.42    0.21
   2   7   5    0.33    0.10
   2   7   5    0.28    0.15
  -2   7  -5    0.41    0.16
   2   7   5    0.53    0.08
  -2   7  -5    0.29    0.20
  -2  -7  -5    0.32    0.12
  -2  -7  -5    0.47    0.16
   2  -7   5    0.30    0.26
   2  -7   5    0.43    0.16
   2  -7   5    0.46    0.20
  -2  -7  -5    0.22    0.08
  -2  -7  -5    0.40    0.15
   2  -7   5    0.33    0.23
  -2   7  -6    0.59    0.26
   2   7   6    0.32    0.15
   2   7   6    0.53    0.22
  -2   7  -6    0.44    0.17
   2  -7   6    0.39    0.27
  -2  -7  -6    0.49    0.09
   2  -7   6    0.59    0.23
  -2  -7  -6    0.31    0.16
  -2  -7  -6    0.50    0.11
  -2  -7  -6    0.63    0.16
   2  -7   6    0.65    0.28
   2  -7   6    0.34    0.16
  -2   7  -7    0.58    0.24
  -2   7  -7    0.27    0.18
  -2   7  -7   -0.21    0.31
  -2   7  -7    0.70    0.26
   2   7   7    0.22    0.17
  -2  -7  -7    0.33    0.08
  -2  -7  -7    0.68    0.19
   2  -7   7    0.85    0.30
   2  -7   7    0.68    0.31
   2  -7   7    0.02    0.23
   2  -7   7    0.17    0.18
   2  -7   7    0.62    0.18
  -2  -7  -7    0.39    0.15
  -2   7  -8    0.33    0.26
  -2   7  -8    0.05    0.19
  -2   7  -8    0.10    0.29
  -2   7  -8   -0.06    0.18
   2   7   8   -0.11    0.18
  -2  -7  -8    0.16    0.08
   2  -7   8   -0.20    0.32
   2  -7   8    0.12    0.29
   2  -7   8    0.47    0.20
   2  -7   8    0.07    0.19
  -2  -7  -8    0.20    0.19
   2  -7   8    0.18    0.32
  -2  -7  -8    0.12    0.15
  -2   7  -9    0.00    0.21
  -2   7  -9    0.24    0.33
  -2   7  -9    0.13    0.29
  -2   7  -9    0.09    0.21
   2   7   9   -0.02    0.18
  -2   7  -9    0.08    0.28
  -2  -7  -9    0.16    0.08
   2  -7   9   -0.35    0.21
   2  -7   9    0.03    0.22
   2  -7   9    0.28    0.39
   2  -7   9   -0.04    0.31
  -2  -7  -9    0.41    0.25
   2  -7   9    0.19    0.38
  -2  -7  -9    0.01    0.15
  -2  -7  -9   -0.28    0.19
  -2   7 -10    0.19    0.27
  -2   7 -10   -0.36    0.39
   2   7  10   -0.02    0.22
  -2   7 -10   -0.53    0.33
  -2   7 -10   -0.24    0.33
  -2   7 -10    0.15    0.24
  -2  -7 -10    0.18    0.08
  -2  -7 -10    0.05    0.16
  -2  -7 -10    0.29    0.28
   2  -7  10    0.64    0.37
  -2  -7 -10    0.32    0.23
   2  -7  10    0.32    0.26
   2  -7  10    0.82    0.44
   2  -7  10   -0.10    0.26
   2  -7  10    0.02    0.41
  -2   7 -11    1.36    0.34
  -2   7 -11    1.07    0.50
  -2   7 -11    1.02    0.30
   2   7  11    0.65    0.26
  -2   7 -11    1.07    0.40
  -2  -7 -11    0.76    0.36
   2  -7  11    0.91    0.49
   2  -7  11    0.40    0.51
  -2  -7 -11    1.02    0.30
  -2  -7 -11    1.31    0.16
   2  -7  11    0.81    0.33
   2  -7  11    1.60    0.44
  -2  -7 -11    1.06    0.10
  -2   7 -12    1.69    0.54
  -2   7 -12    0.98    0.40
  -2   7 -12    1.84    0.56
  -2   7 -12    1.04    0.40
   2   7  12    0.28    0.37
  -2  -7 -12    0.77    0.33
   2  -7  12    0.61    0.50
   2  -7  12    0.39    0.60
   2  -7  12   -0.37    0.66
   2  -7  12    1.55    0.39
   2   8 -11    0.19    0.34
   2   8 -11   -0.56    0.40
  -2   8  11   -0.01    0.27
   2   8 -11    0.05    0.60
   2  -8 -11    0.17    0.25
  -2  -8  11   -0.17    0.60
  -2  -8  11    0.48    0.53
   2  -8 -11    0.29    0.36
  -2  -8  11   -0.69    0.61
   2  -8 -11   -0.02    0.28
   2   8 -10    0.47    0.30
  -2   8  10    0.07    0.23
   2   8 -10   -0.37    0.49
   2   8 -10   -0.38    0.40
  -2  -8  10   -0.74    0.53
   2  -8 -10    0.01    0.13
   2  -8 -10    0.06    0.21
  -2  -8  10   -0.61    0.30
  -2  -8  10   -1.28    0.49
   2  -8 -10   -0.13    0.26
   2  -8 -10   -0.16    0.21
  -2  -8  10    0.04    0.52
   2   8  -9    0.71    0.43
   2   8  -9   -0.54    0.37
   2   8  -9    0.90    0.27
   2   8  -9    0.64    0.38
  -2   8   9    0.45    0.22
   2  -8  -9    0.43    0.13
  -2  -8   9    0.14    0.46
  -2  -8   9    0.63    0.26
  -2  -8   9    0.49    0.47
   2  -8  -9    0.50    0.20
   2  -8  -9    0.47    0.21
  -2  -8   9    0.20    0.39
  -2  -8   9    0.12    0.28
   2  -8  -9    0.29    0.24
   2   8  -8    0.30    0.24
   2   8  -8   -0.55    0.32
   2   8  -8   -0.08    0.37
  -2   8   8    0.13    0.19
  -2  -8   8    0.18    0.23
  -2  -8   8    0.19    0.38
  -2  -8   8   -0.20    0.35
   2  -8  -8    0.01    0.13
  -2  -8   8    0.47    0.41
   2  -8  -8    0.17    0.17
   2  -8  -8    0.24    0.20
  -2  -8   8    0.14    0.22
   2   8  -7    1.01    0.29
   2   8  -7    0.54    0.24
   2   8  -7    0.26    0.37
  -2   8   7    0.10    0.17
   2   8  -7    0.65    0.30
   2  -8  -7    0.61    0.12
  -2  -8   7    0.48    0.20
  -2  -8   7    0.48    0.22
   2  -8  -7    0.63    0.20
  -2  -8   7    1.06    0.40
   2  -8  -7    0.84    0.13
  -2  -8   7    0.42    0.36
   2  -8  -7    0.65    0.13
  -2  -8   7    1.08    0.39
   2   8  -6    0.61    0.26
   2   8  -6    0.33    0.19
  -2   8   6    0.46    0.17
   2   8  -6    0.17    0.30
   2   8  -6   -0.28    0.25
  -2   8   6    0.43    0.24
  -2  -8   6    0.17    0.17
  -2  -8   6    0.33    0.31
   2  -8  -6    0.41    0.13
  -2  -8   6    0.69    0.33
   2  -8  -6    0.30    0.13
   2  -8  -6    0.56    0.20
  -2  -8   6    0.66    0.21
  -2  -8   6    0.36    0.31
   2  -8  -6    0.24    0.15
  -2   8   5    0.05    0.14
   2   8  -5    0.18    0.17
   2   8  -5    0.13    0.23
  -2   8   5    0.04    0.21
   2   8  -5   -0.80    0.26
  -2   8   5   -0.04    0.09
   2  -8  -5    0.07    0.15
  -2  -8   5    0.27    0.27
  -2  -8   5    0.20    0.30
  -2  -8   5   -0.16    0.27
   2  -8  -5    0.27    0.19
  -2  -8   5   -0.19    0.16
   2  -8  -5   -0.07    0.11
  -2  -8   5   -0.20    0.14
   2  -8  -5   -0.07    0.16
   2   8  -4    0.09    0.16
   2   8  -4    0.28    0.21
   2   8  -4   -0.26    0.24
  -2   8   4    0.04    0.19
   2   8  -4    0.16    0.21
  -2   8   4    0.01    0.10
  -2   8   4   -0.03    0.13
  -2  -8   4    0.33    0.26
   2  -8  -4    0.15    0.12
  -2  -8   4    0.15    0.25
   2  -8  -4    0.22    0.16
  -2  -8   4   -0.13    0.14
   2  -8  -4   -0.06    0.14
  -2  -8   4    0.20    0.29
  -2  -8   4    0.03    0.15
   2  -8  -4    0.36    0.20
   2  -8  -4    0.00    0.11
   2   8  -3    0.10    0.17
   2   8  -3    0.07    0.12
  -2   8   3    0.13    0.11
   2   8  -3   -0.15    0.19
  -2   8   3   -0.01    0.17
   2   8  -3    0.53    0.23
  -2   8   3   -0.01    0.12
   2   8  -3   -0.02    0.14
  -2   8   3    0.08    0.21
   2   8  -3   -0.35    0.19
  -2  -8   3    0.31    0.25
  -2  -8   3   -0.01    0.14
   2  -8  -3    0.23    0.15
  -2  -8   3   -0.07    0.22
   2  -8  -3   -0.03    0.12
   2  -8  -3    0.17    0.20
  -2  -8   3   -0.08    0.13
   2  -8  -3    0.15    0.11
   2  -8  -3    0.33    0.16
  -2  -8   3    0.22    0.26
   2   8  -2    0.99    0.15
   2   8  -2    0.67    0.19
   2   8  -2    1.09    0.21
   2   8  -2    0.82    0.14
   2   8  -2    1.10    0.21
   2   8  -2    0.56    0.25
  -2   8   2    1.32    0.21
  -2  -8   2    0.93    0.17
  -2  -8   2    1.15    0.26
   2  -8  -2    1.15    0.23
  -2  -8   2    0.94    0.15
   2  -8  -2    1.06    0.19
   2  -8  -2    1.14    0.16
  -2  -8   2    1.27    0.26
  -2  -8   2    1.05    0.28
   2  -8  -2    1.01    0.21
   2  -8  -2    0.85    0.14
   2   8  -1   -0.02    0.11
   2   8  -1    0.00    0.15
  -2   8   1   -0.05    0.10
   2   8  -1   -0.32    0.13
   2   8  -1   -0.03    0.15
   2   8  -1   -0.14    0.18
  -2   8   1    0.02    0.09
   2   8  -1   -0.11    0.11
  -2   8   1   -0.02    0.14
   2  -8  -1   -0.09    0.13
   2  -8  -1   -0.28    0.20
   2  -8  -1    0.11    0.12
  -2  -8   1   -0.06    0.20
  -2  -8   1    0.29    0.29
  -2  -8   1    0.03    0.18
  -2  -8   1    0.04    0.13
  -2  -8   1   -0.11    0.12
   2  -8  -1   -0.05    0.17
   2  -8  -1   -0.02    0.15
   2   8   0   -0.05    0.14
  -2   8   0    0.08    0.15
  -2   8   0   -0.03    0.15
   2   8   0    0.02    0.11
  -2   8   0    0.01    0.10
   2   8   0   -0.04    0.15
   2   8   0    0.10    0.13
  -2   8   0    0.13    0.12
   2   8   0   -0.05    0.12
   2  -8   0   -0.23    0.21
  -2  -8   0    0.21    0.21
   2  -8   0    0.09    0.17
  -2  -8   0    0.08    0.17
   2  -8   0    0.02    0.13
   2  -8   0    0.14    0.17
  -2  -8   0    0.34    0.12
   2  -8   0    0.07    0.11
  -2  -8   0   -0.19    0.16
  -2  -8   0   -0.04    0.12
  -2   8  -1    0.48    0.19
  -2   8  -1    0.02    0.15
   2   8   1    0.17    0.13
  -2   8  -1    0.04    0.16
  -2   8  -1    0.04    0.12
   2   8   1   -0.01    0.09
  -2   8  -1    0.11    0.16
   2   8   1    0.26    0.18
   2   8   1    0.02    0.10
   2   8   1    0.07    0.12
  -2  -8  -1    0.11    0.21
  -2  -8  -1   -0.15    0.15
   2  -8   1   -0.17    0.17
   2  -8   1    0.43    0.21
  -2  -8  -1    0.10    0.12
  -2  -8  -1    0.21    0.13
   2  -8   1    0.18    0.12
   2  -8   1    0.10    0.12
  -2  -8  -1    0.16    0.17
  -2   8  -2    0.96    0.23
  -2   8  -2    1.13    0.16
   2   8   2    1.08    0.22
  -2   8  -2    1.32    0.25
   2   8   2    1.26    0.18
  -2   8  -2    1.41    0.21
  -2   8  -2    0.52    0.20
   2  -8   2    0.89    0.26
   2  -8   2    1.35    0.18
   2  -8   2    1.20    0.25
  -2  -8  -2    1.36    0.16
   2  -8   2    1.29    0.18
  -2  -8  -2    1.08    0.20
   2  -8   2    1.34    0.26
  -2  -8  -2    1.12    0.24
  -2  -8  -2    1.31    0.22
   2   8   3    0.92    0.23
  -2   8  -3    1.56    0.25
   2   8   3    1.24    0.18
  -2   8  -3    1.14    0.28
  -2   8  -3    1.38    0.19
  -2  -8  -3    1.27    0.23
  -2  -8  -3    0.80    0.20
   2  -8   3    1.45    0.31
   2  -8   3    1.25    0.26
  -2  -8  -3    0.96    0.14
   2  -8   3    1.34    0.18
   2  -8   3    0.94    0.29
  -2  -8  -3    1.44    0.22
   2  -8   3    1.25    0.18
   2   8   4    0.51    0.17
  -2   8  -4   -0.01    0.10
   2   8   4    0.11    0.10
   2   8   4    0.18    0.15
  -2   8  -4    0.54    0.33
   2   8   4    0.32    0.22
  -2   8  -4    0.24    0.26
  -2   8  -4    0.53    0.18
  -2  -8  -4    0.26    0.16
  -2  -8  -4    0.50    0.20
   2  -8   4    0.34    0.17
   2  -8   4    0.40    0.16
   2  -8   4    0.06    0.21
  -2  -8  -4    0.50    0.16
   2  -8   4    0.45    0.29
   2  -8   4    0.19    0.27
  -2  -8  -4    0.39    0.12
  -2   8  -5   -0.05    0.23
   2   8   5    0.25    0.09
   2   8   5    0.25    0.26
  -2   8  -5    0.10    0.27
  -2   8  -5    0.32    0.18
   2   8   5    0.27    0.17
  -2  -8  -5    0.13    0.18
   2  -8   5    0.54    0.31
  -2  -8  -5    0.00    0.14
   2  -8   5   -0.09    0.15
   2  -8   5    0.19    0.26
  -2  -8  -5    0.15    0.14
  -2  -8  -5   -0.02    0.10
   2  -8   5    0.15    0.17
   2  -8   5   -0.12    0.24
   2   8   6    0.03    0.17
  -2   8  -6    0.14    0.25
   2   8   6   -0.20    0.24
  -2   8  -6   -0.10    0.25
  -2   8  -6    0.13    0.29
  -2   8  -6    0.27    0.20
  -2  -8  -6   -0.05    0.12
   2  -8   6    0.09    0.20
   2  -8   6    0.19    0.30
  -2  -8  -6   -0.12    0.12
   2  -8   6   -0.44    0.18
  -2  -8  -6    0.32    0.21
  -2  -8  -6    0.15    0.11
   2  -8   6   -0.15    0.30
   2  -8   6    0.06    0.32
  -2   8  -7   -0.24    0.33
  -2   8  -7   -0.06    0.30
  -2   8  -7    0.03    0.22
  -2   8  -7    0.37    0.31
   2   8   7   -0.13    0.18
   2  -8   7    0.32    0.37
  -2  -8  -7   -0.17    0.20
  -2  -8  -7   -0.15    0.09
   2  -8   7    0.04    0.19
  -2  -8  -7    0.25    0.20
  -2  -8  -7   -0.04    0.09
   2  -8   7   -0.06    0.36
  -2  -8  -7   -0.04    0.11
   2  -8   7    0.13    0.21
   2  -8   7    0.10    0.29
   2   8   8    0.75    0.23
  -2   8  -8    0.59    0.26
  -2   8  -8    0.95    0.37
  -2   8  -8    0.37    0.36
  -2   8  -8    0.12    0.39
  -2  -8  -8    0.59    0.24
   2  -8   8    0.68    0.23
   2  -8   8    0.96    0.43
   2  -8   8    0.29    0.25
   2  -8   8    0.66    0.37
   2  -8   8    0.53    0.41
  -2  -8  -8    0.21    0.25
  -2  -8  -8    0.56    0.21
  -2  -8  -8    0.60    0.12
  -2   8  -9    1.03    0.42
  -2   8  -9    0.24    0.41
  -2   8  -9   -0.01    0.27
   2   8   9    0.19    0.22
  -2   8  -9    0.35    0.40
  -2  -8  -9    0.23    0.22
   2  -8   9    0.26    0.49
   2  -8   9   -0.36    0.23
  -2  -8  -9    0.05    0.29
  -2  -8  -9    0.12    0.24
   2  -8   9   -0.44    0.27
   2  -8   9    0.33    0.48
   2  -8   9    0.19    0.37
  -2  -8  -9    0.29    0.12
  -2   8 -10    0.87    0.34
  -2   8 -10    0.00    0.41
  -2   8 -10   -0.02    0.53
   2   8  10    0.67    0.26
  -2  -8 -10    1.13    0.35
  -2  -8 -10    0.32    0.28
   2  -8  10    0.13    0.55
   2  -8  10    0.90    0.47
  -2  -8 -10    0.48    0.12
   2  -8  10    0.67    0.63
  -2  -8 -10    0.60    0.24
   2   9  -9   -0.04    0.59
  -2   9   9   -0.27    0.23
   2   9  -9   -0.37    0.44
   2   9  -9   -0.16    0.35
  -2  -9   9   -0.87    0.60
   2  -9  -9    0.17    0.24
  -2  -9   9   -1.29    0.51
   2  -9  -9    0.18    0.18
   2  -9  -9    0.01    0.29
  -2  -9   9   -0.32    0.59
   2   9  -8   -0.22    0.37
   2   9  -8   -0.13    0.47
   2   9  -8    0.87    0.30
  -2   9   8   -0.01    0.22
   2   9  -8   -0.01    0.42
   2  -9  -8    0.50    0.18
  -2  -9   8    0.91    0.51
   2  -9  -8    0.71    0.24
  -2  -9   8    0.45    0.48
  -2  -9   8   -0.54    0.50
   2  -9  -8    0.87    0.29
   2   9  -7   -0.12    0.27
   2   9  -7   -0.15    0.38
  -2   9   7   -0.07    0.20
   2   9  -7    0.12    0.36
   2   9  -7   -0.57    0.41
   2  -9  -7   -0.10    0.28
  -2  -9   7    0.62    0.26
   2  -9  -7   -0.01    0.15
  -2  -9   7   -0.23    0.27
   2  -9  -7    0.05    0.16
  -2  -9   7    0.29    0.48
   2  -9  -7    0.04    0.14
  -2  -9   7    0.80    0.44
  -2  -9   7   -0.85    0.41
   2   9  -6    0.00    0.32
   2   9  -6    0.13    0.24
   2   9  -6    0.21    0.42
  -2   9   6    0.63    0.32
  -2   9   6    0.13    0.19
  -2   9   6    0.10    0.09
   2   9  -6    0.41    0.32
  -2  -9   6    0.27    0.38
   2  -9  -6    0.15    0.17
   2  -9  -6    0.34    0.19
   2  -9  -6    0.38    0.16
  -2  -9   6    0.19    0.27
  -2  -9   6    0.37    0.23
  -2  -9   6   -0.22    0.40
  -2  -9   6    0.07    0.40
   2  -9  -6    0.17    0.16
   2  -9  -6    0.12    0.26
   2   9  -5    0.05    0.21
   2   9  -5    0.14    0.29
   2   9  -5    0.27    0.33
   2   9  -5    0.20    0.29
  -2   9   5   -0.28    0.25
  -2   9   5   -0.14    0.14
  -2   9   5   -0.15    0.12
  -2   9   5   -0.13    0.17
   2  -9  -5    0.19    0.16
   2  -9  -5   -0.03    0.25
  -2  -9   5    0.72    0.39
   2  -9  -5    0.05    0.20
  -2  -9   5   -0.21    0.34
   2  -9  -5    0.19    0.19
  -2  -9   5    0.10    0.36
   2  -9  -5   -0.02    0.14
  -2  -9   5    0.41    0.24
  -2  -9   5    0.35    0.22
  -2   9   4    0.30    0.17
   2   9  -4    0.13    0.25
   2   9  -4   -0.04    0.28
   2   9  -4    0.75    0.34
   2   9  -4   -0.14    0.14
  -2   9   4   -0.33    0.18
   2   9  -4    0.41    0.21
  -2   9   4   -0.05    0.14
  -2   9   4    0.79    0.27
   2   9  -4    0.59    0.21
  -2  -9   4    0.75    0.38
   2  -9  -4    0.59    0.22
   2  -9  -4    0.83    0.17
   2  -9  -4    0.64    0.16
  -2  -9   4    0.94    0.36
   2  -9  -4    0.40    0.28
  -2  -9   4    0.54    0.20
   2  -9  -4    0.39    0.21
  -2  -9   4    0.30    0.31
  -2  -9   4    0.50    0.22
  -2   9   3   -0.08    0.15
   2   9  -3    0.55    0.25
   2   9  -3    0.61    0.17
   2   9  -3    0.06    0.14
   2   9  -3    0.55    0.24
  -2   9   3    0.44    0.24
   2   9  -3    1.00    0.31
  -2   9   3    0.81    0.20
   2   9  -3   -0.02    0.24
  -2  -9   3    0.00    0.34
  -2  -9   3    0.19    0.31
   2  -9  -3    0.29    0.28
   2  -9  -3    0.50    0.16
  -2  -9   3    0.84    0.36
  -2  -9   3    0.32    0.18
   2  -9  -3    0.46    0.23
   2  -9  -3    0.57    0.17
  -2  -9   3    0.33    0.19
   2  -9  -3    0.53    0.21
   2   9  -2    0.04    0.14
   2   9  -2    0.14    0.25
  -2   9   2    0.15    0.19
   2   9  -2    0.49    0.22
   2   9  -2   -0.01    0.16
  -2   9   2    0.03    0.16
   2   9  -2    0.25    0.21
  -2   9   2    0.08    0.21
   2   9  -2    0.09    0.21
  -2  -9   2    0.22    0.26
   2  -9  -2    0.19    0.16
  -2  -9   2    0.10    0.28
   2  -9  -2    0.10    0.22
  -2  -9   2   -0.01    0.19
   2  -9  -2    0.19    0.21
  -2  -9   2   -0.08    0.16
   2  -9  -2    0.31    0.30
  -2  -9   2    0.27    0.32
   2   9  -1    0.01    0.19
  -2   9   1   -0.11    0.10
   2   9  -1   -0.29    0.22
   2   9  -1   -0.25    0.18
   2   9  -1    0.05    0.18
  -2   9   1    0.07    0.12
   2   9  -1    0.02    0.14
  -2   9   1    0.36    0.22
   2   9  -1   -0.12    0.14
  -2  -9   1   -0.18    0.24
  -2  -9   1   -0.11    0.24
  -2  -9   1   -0.08    0.16
   2  -9  -1   -0.31    0.14
  -2  -9   1   -0.17    0.31
   2  -9  -1    0.25    0.21
   2  -9  -1    0.23    0.28
   2  -9  -1    0.09    0.16
   2  -9  -1    0.16    0.21
  -2  -9   1   -0.10    0.17
  -2   9   0    0.18    0.21
  -2   9   0    0.01    0.19
   2   9   0    0.05    0.22
   2   9   0    0.01    0.14
   2   9   0    0.19    0.16
   2   9   0    0.08    0.13
   2   9   0    0.22    0.22
  -2   9   0    0.08    0.21
  -2   9   0   -0.34    0.15
  -2   9   0    0.13    0.12
   2   9   0    0.05    0.18
  -2  -9   0   -0.13    0.14
   2  -9   0   -0.23    0.15
   2  -9   0    0.03    0.17
   2  -9   0    0.48    0.21
  -2  -9   0    0.15    0.23
   2  -9   0   -0.31    0.27
  -2  -9   0   -0.12    0.15
  -2  -9   0    0.21    0.24
   2  -9   0    0.12    0.23
  -2  -9   0    0.21    0.28
   2   9   1    0.24    0.16
   2   9   1    0.07    0.16
   2   9   1    0.29    0.23
  -2   9  -1    0.59    0.16
  -2   9  -1    0.33    0.20
   2   9   1   -0.32    0.10
  -2   9  -1    0.36    0.20
  -2   9  -1    0.40    0.22
  -2   9  -1    0.19    0.23
   2   9   1    0.17    0.10
   2   9   1   -0.22    0.22
  -2  -9  -1    0.26    0.17
  -2  -9  -1    0.10    0.21
   2  -9   1    0.63    0.18
   2  -9   1   -0.04    0.29
  -2  -9  -1    0.41    0.24
  -2  -9  -1    0.28    0.26
   2  -9   1    0.83    0.28
  -2  -9  -1    0.16    0.16
   2  -9   1    0.09    0.17
   2  -9   1    0.53    0.23
  -2   9  -2    0.69    0.23
   2   9   2    0.00    0.15
  -2   9  -2   -0.01    0.21
   2   9   2    0.38    0.16
   2   9   2    0.67    0.22
  -2   9  -2    0.50    0.17
  -2   9  -2    0.48    0.27
   2   9   2    0.70    0.25
   2  -9   2    0.93    0.22
   2  -9   2    1.09    0.30
  -2  -9  -2    0.62    0.23
   2  -9   2    0.63    0.27
   2  -9   2    0.86    0.33
  -2  -9  -2    0.36    0.16
  -2  -9  -2    0.65    0.17
   2  -9   2    0.61    0.20
  -2  -9  -2    0.35    0.22
  -2   9  -3   -0.28    0.25
   2   9   3   -0.04    0.14
  -2   9  -3    0.29    0.28
   2   9   3    0.01    0.16
  -2   9  -3    0.33    0.19
  -2   9  -3    0.22    0.21
   2   9   3    0.08    0.25
   2   9   3    0.12    0.19
  -2  -9  -3    0.41    0.22
   2  -9   3    0.07    0.33
   2  -9   3    0.46    0.28
   2  -9   3    0.32    0.32
  -2  -9  -3    0.64    0.16
  -2  -9  -3    0.11    0.26
  -2  -9  -3   -0.19    0.20
   2  -9   3    0.02    0.19
   2  -9   3    0.34    0.20
  -2   9  -4    0.94    0.30
  -2   9  -4    0.94    0.33
   2   9   4    1.03    0.19
  -2   9  -4    0.74    0.22
   2   9   4    0.92    0.31
   2   9   4    1.13    0.20
   2  -9   4    1.25    0.39
  -2  -9  -4    1.06    0.30
   2  -9   4    1.36    0.38
   2  -9   4    1.63    0.33
  -2  -9  -4    0.63    0.22
   2  -9   4    0.58    0.22
  -2  -9  -4    1.07    0.21
   2  -9   4    0.82    0.23
  -2  -9  -4    0.73    0.27
  -2   9  -5    0.12    0.36
   2   9   5    0.13    0.19
   2   9   5    0.02    0.31
   2   9   5    0.10    0.14
  -2   9  -5   -0.24    0.21
  -2   9  -5    0.02    0.32
   2   9   5    0.15    0.12
  -2   9  -5   -0.42    0.28
  -2  -9  -5    0.42    0.27
  -2  -9  -5    0.01    0.19
   2  -9   5   -0.16    0.23
  -2  -9  -5   -0.16    0.15
   2  -9   5    0.44    0.22
   2  -9   5    0.42    0.36
  -2  -9  -5    0.05    0.19
   2  -9   5    0.16    0.32
   2  -9   5    0.20    0.38
  -2   9  -6   -0.70    0.37
  -2   9  -6    0.21    0.25
   2   9   6    0.00    0.20
  -2   9  -6    0.62    0.35
  -2   9  -6   -0.21    0.34
   2   9   6    0.03    0.35
  -2  -9  -6    0.30    0.18
   2  -9   6    0.44    0.41
   2  -9   6    0.44    0.41
  -2  -9  -6   -0.07    0.16
  -2  -9  -6   -0.14    0.16
   2  -9   6    0.53    0.41
   2  -9   6   -0.62    0.24
  -2  -9  -6    0.17    0.27
   2  -9   6    0.21    0.24
  -2   9  -7    1.31    0.41
  -2   9  -7    0.41    0.30
   2   9   7    0.79    0.24
  -2   9  -7    0.05    0.74
  -2   9  -7    1.25    0.50
  -2  -9  -7    0.99    0.16
   2  -9   7    0.42    0.47
  -2  -9  -7    1.00    0.15
   2  -9   7    1.52    0.52
   2  -9   7    0.32    0.29
   2  -9   7    1.65    0.32
  -2  -9  -7    0.96    0.19
  -2  -9  -7    1.10    0.30
   2  -9   7    0.68    0.44
  -2   9  -8    0.73    0.56
   2   9   8    0.23    0.23
  -2   9  -8    0.82    0.51
  -2   9  -8   -0.01    0.34
  -2   9  -8    0.48    0.47
   2  -9   8    0.59    0.44
  -2  -9  -8    0.07    0.30
   2  -9   8    0.66    0.52
  -2  -9  -8    0.80    0.17
   2  -9   8    0.09    0.61
   2  -9   8    0.65    0.54
  -2  -9  -8    0.11    0.31
  -2   9  -9    0.31    0.58
  -2   9  -9    0.60    0.38
  -2   9  -9    0.20    0.50
   2   9   9    0.30    0.26
  -2  -9  -9    0.63    0.32
   2  -9   9   -0.50    0.65
   2  -9   9    0.56    0.51
   2  -9   9    0.24    0.63
  -2  -9  -9    0.33    0.18
  -2  -9  -9   -0.29    0.31
   2  10  -7   -0.08    0.34
   2  10  -7   -0.53    0.98
   2  10  -7   -0.02    0.52
   2 -10  -7    0.18    0.24
   2 -10  -7   -0.26    0.23
   2 -10  -7   -0.08    0.20
  -2 -10   7    0.34    0.58
  -2 -10   7   -0.66    0.57
   2 -10  -7    0.20    0.22
   2 -10  -7    0.02    0.44
   2  10  -6    0.90    0.57
   2  10  -6    0.15    0.33
   2  10  -6   -0.35    0.42
  -2  10   6    0.53    0.40
   2  10  -6    1.00    0.49
  -2 -10   6   -0.23    0.54
   2 -10  -6   -0.34    0.38
   2 -10  -6   -0.40    0.23
   2 -10  -6    0.08    0.21
   2 -10  -6   -0.09    0.26
  -2 -10   6   -0.95    0.52
   2 -10  -6    0.56    0.25
  -2 -10   6    0.52    0.54
   2  10  -5   -0.19    0.38
   2  10  -5    0.49    0.41
  -2  10   5    0.04    0.36
   2  10  -5    0.18    0.29
   2  10  -5    0.08    0.33
  -2  10   5    0.12    0.17
  -2  10   5   -0.30    0.18
   2  10  -5    0.52    0.46
   2  10  -5   -0.35    0.19
   2 -10  -5    0.40    0.25
   2 -10  -5    0.02    0.23
  -2 -10   5   -0.04    0.49
  -2 -10   5    0.15    0.48
  -2 -10   5    0.78    0.53
   2 -10  -5    0.22    0.21
   2 -10  -5    0.32    0.28
  -2 -10   5    0.10    0.31
   2 -10  -5   -0.10    0.37
   2  10  -4   -0.15    0.18
   2  10  -4    0.65    0.26
   2  10  -4    0.39    0.36
   2  10  -4    0.12    0.35
  -2  10   4    0.65    0.34
   2  10  -4    0.63    0.31
  -2  10   4    0.61    0.23
   2  10  -4    0.20    0.43
  -2  10   4    0.06    0.18
   2 -10  -4    0.38    0.37
   2 -10  -4    0.62    0.28
   2 -10  -4    1.04    0.24
   2 -10  -4    0.58    0.21
  -2 -10   4    0.76    0.29
  -2 -10   4    0.56    0.42
   2 -10  -4    0.22    0.29
  -2 -10   4    1.35    0.50
  -2 -10   4    0.66    0.29
  -2 -10   4    0.81    0.45
  -2  10   3    2.05    0.30
  -2  10   3    2.93    0.38
   2  10  -3    1.66    0.42
   2  10  -3    1.97    0.28
   2  10  -3    1.97    0.33
  -2 -10   3    1.47    0.31
  -2 -10   3    1.78    0.31
   2 -10  -3    2.14    0.26
   2 -10  -3    1.67    0.41
  -2 -10   3    2.10    0.46
   2 -10  -3    2.22    0.34
   2 -10  -3    2.20    0.26
   2 -10  -3    1.84    0.32
  -2 -10   3    2.76    0.50
  -2 -10   3    2.27    0.44
   2  10  -2    0.03    0.18
  -2  10   2   -0.32    0.20
   2  10  -2    0.09    0.35
  -2  10   2    1.15    0.30
   2  10  -2    0.18    0.30
   2  10  -2    0.39    0.29
  -2  10   2    0.56    0.28
   2  10  -2   -0.12    0.29
   2 -10  -2    0.15    0.20
  -2 -10   2    0.14    0.33
   2 -10  -2    0.70    0.29
   2 -10  -2    0.12    0.36
  -2 -10   2    0.53    0.38
   2 -10  -2    0.63    0.24
  -2 -10   2    0.38    0.23
   2 -10  -2    0.18    0.28
  -2 -10   2    0.46    0.45
  -2 -10   2   -0.03    0.24
  -2  10   1    1.47    0.30
  -2  10   1    1.15    0.31
   2  10  -1   -0.08    0.24
   2  10  -1    0.18    0.26
   2  10  -1    1.26    0.35
   2  10  -1    1.35    0.34
   2 -10  -1    0.84    0.24
  -2 -10   1    1.25    0.37
  -2 -10   1    0.66    0.42
   2 -10  -1    0.96    0.33
  -2 -10   1    0.74    0.26
   2 -10  -1    0.93    0.41
  -2 -10   1    1.26    0.26
   2 -10  -1    0.89    0.31
   2 -10  -1    1.20    0.24
  -2 -10   1    1.13    0.35
   2  10   0   -0.39    0.30
   2  10   0   -0.20    0.19
   2  10   0   -0.14    0.31
   2  10   0   -0.09    0.25
  -2  10   0   -0.01    0.16
  -2  10   0    1.06    0.29
  -2  10   0    0.02    0.27
   2  10   0   -0.03    0.16
   2  10   0   -0.10    0.18
  -2  10   0    0.34    0.19
  -2  10   0    0.56    0.27
   2 -10   0    0.03    0.21
   2 -10   0    0.36    0.31
   2 -10   0    0.32    0.24
  -2 -10   0   -0.54    0.29
  -2 -10   0   -0.16    0.39
  -2 -10   0    0.30    0.24
  -2 -10   0   -0.17    0.24
   2 -10   0   -0.07    0.37
  -2 -10   0   -0.20    0.29
   2 -10   0    0.05    0.28
   2  10   1   -0.13    0.21
  -2  10  -1   -0.20    0.25
  -2  10  -1    0.73    0.29
   2  10   1    0.22    0.31
  -2  10  -1   -0.05    0.29
  -2  10  -1   -0.22    0.24
  -2  10  -1    0.22    0.18
   2  10   1    0.21    0.29
   2  10   1    0.54    0.21
   2 -10   1    0.08    0.31
  -2 -10  -1    0.58    0.28
   2 -10   1   -0.01    0.25
  -2 -10  -1    0.28    0.39
   2 -10   1   -0.11    0.23
  -2 -10  -1   -0.11    0.21
  -2 -10  -1    0.00    0.29
   2 -10   1   -0.78    0.39
   2 -10   1    0.50    0.37
  -2 -10  -1   -0.19    0.22
  -2  10  -2    0.17    0.35
  -2  10  -2   -0.48    0.29
  -2  10  -2    0.16    0.21
  -2  10  -2    0.25    0.30
  -2  10  -2    0.21    0.26
   2  10   2    0.21    0.28
   2  10   2    0.25    0.21
   2  10   2   -0.02    0.19
   2  10   2    0.33    0.34
   2 -10   2   -0.05    0.26
  -2 -10  -2    0.46    0.22
  -2 -10  -2    0.33    0.23
  -2 -10  -2    0.19    0.29
  -2 -10  -2    0.37    0.39
  -2 -10  -2    0.94    0.29
   2 -10   2    0.25    0.40
   2 -10   2    0.89    0.34
   2 -10   2    0.00    0.42
   2 -10   2    0.55    0.25
   2  10   3    0.91    0.25
  -2  10  -3    0.96    0.34
  -2  10  -3    0.27    0.28
  -2  10  -3    0.35    0.33
   2  10   3   -0.04    0.20
  -2  10  -3   -0.13    0.35
   2  10   3    0.85    0.36
   2  10   3   -0.05    0.21
  -2  10  -3    0.48    0.25
  -2 -10  -3    0.61    0.30
  -2 -10  -3   -0.02    0.27
   2 -10   3    1.32    0.37
   2 -10   3    0.55    0.46
   2 -10   3    0.11    0.27
  -2 -10  -3    0.77    0.40
  -2 -10  -3    0.77    0.23
   2 -10   3    0.69    0.29
  -2 -10  -3    0.10    0.21
   2 -10   3    0.24    0.47
  -2  10  -4   -0.44    0.28
   2  10   4    0.18    0.23
   2  10   4    0.21    0.22
  -2  10  -4   -0.31    0.37
  -2  10  -4   -0.04    0.34
   2  10   4    0.26    0.37
   2  10   4   -0.06    0.19
  -2  10  -4   -0.15    0.40
  -2  10  -4   -0.05    0.27
   2 -10   4    0.24    0.48
   2 -10   4    0.05    0.29
  -2 -10  -4   -0.06    0.26
   2 -10   4    0.78    0.41
  -2 -10  -4    0.38    0.22
  -2 -10  -4   -0.24    0.36
   2 -10   4   -0.21    0.27
  -2 -10  -4   -0.06    0.27
   2 -10   4    0.13    0.48
   2  10   5    0.33    0.19
  -2  10  -5    0.35    0.45
   2  10   5   -0.08    0.22
   2  10   5   -0.57    0.41
  -2  10  -5   -0.10    0.45
   2  10   5    0.00    0.19
  -2  10  -5    1.09    0.42
  -2  10  -5    0.15    0.30
  -2 -10  -5   -0.08    0.22
   2 -10   5   -0.06    0.51
  -2 -10  -5    0.75    0.37
  -2 -10  -5   -0.11    0.25
   2 -10   5    0.03    0.32
   2 -10   5    0.61    0.46
  -2 -10  -5    0.21    0.24
   2 -10   5    0.58    0.55
   2  10   6   -0.18    0.20
  -2  10  -6    0.60    0.47
  -2  10  -6    0.16    0.50
   2  10   6   -0.34    0.48
  -2  10  -6    0.28    0.47
  -2  10  -6    0.60    0.33
   2 -10   6    0.62    0.53
  -2 -10  -6   -0.42    0.21
   2 -10   6   -0.40    0.42
   2 -10   6    0.63    0.49
   2 -10   6    0.19    0.60
  -2 -10  -6    0.23    0.40
  -2 -10  -6    0.51    0.23
  -2 -10  -6    0.13    0.22
   2  11  -2   -0.28    0.38
  -2 -11   2   -0.21    0.73
   2 -11  -2   -0.47    0.33
   2 -11  -2   -0.79    0.50
   2  11  -1   -0.09    0.24
  -2  11   1    0.10    0.37
   2  11  -1    0.40    0.43
  -2 -11   1   -0.48    0.31
  -2 -11   1    1.42    0.58
   2 -11  -1    0.80    0.32
  -2 -11   1    0.21    0.55
   2 -11  -1    0.88    0.36
   2 -11  -1    0.31    0.52
   2  11   0    0.49    0.42
  -2  11   0   -0.01    0.39
   2 -11   0   -0.21    0.31
  -2 -11   0    0.38    0.65
   2 -11   0    0.17    0.36
   2 -11   0   -0.53    0.66
  -2 -11   0    0.90    0.56
  -2 -11   0   -0.07    0.32
   2 -11   0    0.16    0.52
  -2 -11   0    0.36    0.30
  -2  11  -1    0.51    0.24
   2  11   1    0.31    0.44
  -2  11  -1   -0.20    0.38
   2 -11   1    0.54    0.32
  -2 -11  -1    0.67    0.52
   2 -11   1    0.26    0.74
   2 -11   1   -0.28    0.58
  -2 -11  -1    0.14    0.29
  -2 -11  -1   -0.79    0.29
  -3   0  16   -0.14    0.33
  -3   0  16    0.33    0.26
   3   0 -16    0.13    0.29
   3   0 -16   -0.16    0.33
  -3   0  16    0.35    0.30
   3   0 -16   -0.32    0.41
   3   0 -16    0.19    0.36
   3   0 -16   -0.29    0.23
  -3   0  15   -0.52    0.19
   3   0 -15   -0.13    0.20
  -3   0  15    0.27    0.24
   3   0 -15   -0.14    0.32
   3   0 -15    0.08    0.29
   3   0 -15   -0.23    0.25
   3   0 -15    0.25    0.23
  -3   0  15    0.03    0.28
  -3   0  15   -0.41    0.21
  -3   0  15    0.23    0.24
  -3   0  14    0.14    0.23
   3   0 -14    0.29    0.19
  -3   0  14    0.05    0.19
  -3   0  14    0.33    0.21
  -3   0  14    0.05    0.17
   3   0 -14   -0.17    0.25
   3   0 -14   -0.24    0.15
   3   0 -14    0.20    0.21
  -3   0  14    0.04    0.18
   3   0 -14    0.01    0.25
   3   0 -13    0.10    0.17
   3   0 -13    0.23    0.23
  -3   0  13   -0.26    0.14
  -3   0  13    0.07    0.16
   3   0 -13    0.22    0.16
   3   0 -13    0.08    0.19
  -3   0  13    0.12    0.16
   3   0 -13    0.13    0.14
  -3   0  13    0.18    0.20
   3   0 -12    7.17    0.33
   3   0 -12    7.16    0.44
  -3   0  12    7.35    0.40
   3   0 -12    6.87    0.39
   3   0 -12    7.11    0.31
  -3   0  12    7.37    0.38
  -3   0  12    6.68    0.34
   3   0 -12    7.12    0.34
  -3   0  11    0.05    0.15
   3   0 -11   -0.04    0.12
  -3   0  11   -0.02    0.11
   3   0 -11   -0.06    0.11
   3   0 -11   -0.20    0.10
  -3   0  11    0.01    0.12
  -3   0  11    0.07    0.11
   3   0 -11   -0.11    0.13
   3   0 -11    0.02    0.14
  -3   0  11   -0.03    0.11
  -3   0  10    3.10    0.23
  -3   0  10    3.05    0.23
  -3   0  10    3.29    0.20
  -3   0  10    3.01    0.25
   3   0 -10    2.43    0.23
   3   0 -10    3.13    0.27
  -3   0  10    3.03    0.23
   3   0 -10    3.18    0.21
   3   0 -10    2.85    0.18
   3   0 -10    3.01    0.19
  -3   0   9   -0.19    0.11
  -3   0   9   -0.14    0.08
   3   0  -9    0.01    0.07
  -3   0   9    0.16    0.10
   3   0  -9   -0.09    0.09
  -3   0   9   -0.01    0.08
   3   0  -9    0.00    0.07
   3   0  -9   -0.01    0.08
  -3   0   9    0.02    0.08
   3   0  -9   -0.05    0.10
   3   0  -8    5.06    0.27
  -3   0   8    5.33    0.25
   3   0  -8    5.52    0.21
  -3   0   8    5.35    0.26
  -3   0   8    5.37    0.20
   3   0  -8    5.40    0.24
  -3   0   8    5.30    0.24
  -3   0   8    5.08    0.23
  -3   0   8    5.45    0.16
   3   0  -8    5.29    0.22
   3   0  -8    5.46    0.19
  -3   0   8    5.24    0.14
   3   0  -7   -0.04    0.07
  -3   0   7   -0.14    0.08
  -3   0   7   -0.02    0.07
  -3   0   7   -0.10    0.05
  -3   0   7    0.03    0.05
   3   0  -7    0.00    0.05
   3   0  -7   -0.03    0.07
  -3   0   7    0.01    0.03
   3   0  -7    0.01    0.05
  -3   0   7    0.01    0.05
   3   0  -7   -0.01    0.05
  -3   0   7   -0.01    0.06
  -3   0   6   25.86    0.57
   3   0  -6   25.27    0.59
   3   0  -6   24.78    0.64
  -3   0   6   25.64    0.62
  -3   0   6   26.76    0.56
  -3   0   6   25.62    0.53
  -3   0   6   25.77    0.62
   3   0  -6   26.38    0.56
   3   0  -6   26.87    0.57
   3   0  -6   26.20    0.60
  -3   0   6   24.91    0.62
   3   0  -5   -0.02    0.03
   3   0  -5    0.03    0.03
   3   0  -5    0.02    0.05
  -3   0   5   -0.03    0.04
  -3   0   5   -0.07    0.04
   3   0  -5    0.05    0.04
  -3   0   5   -0.02    0.02
  -3   0   5    0.02    0.03
  -3   0   5    0.08    0.06
  -3   0   4    9.52    0.24
  -3   0   4    9.05    0.21
   3   0  -4    9.25    0.25
   3   0  -4    9.06    0.22
  -3   0   4    8.91    0.25
  -3   0   4    9.11    0.22
   3   0  -4    9.03    0.25
   3   0  -4    9.37    0.22
   3   0  -4    9.30    0.28
  -3   0   4    9.89    0.27
  -3   0   3   -0.01    0.02
  -3   0   3    0.02    0.02
   3   0  -3   -0.01    0.03
   3   0  -3   -0.04    0.02
   3   0  -3   -0.01    0.03
   3   0  -3    0.00    0.02
  -3   0   3    0.02    0.02
  -3   0   3    0.00    0.03
   3   0  -3   -0.05    0.03
  -3   0   3    0.00    0.03
   3   0  -2    4.24    0.14
  -3   0   2    3.90    0.11
   3   0  -2    4.15    0.12
  -3   0   2    4.03    0.14
   3   0  -2    4.26    0.15
  -3   0   2    4.32    0.14
  -3   0   2    4.14    0.15
   3   0  -2    3.97    0.14
  -3   0   2    4.20    0.11
   3   0  -1   -0.03    0.03
   3   0  -1   -0.03    0.03
  -3   0   1   -0.02    0.03
  -3   0   1   -0.02    0.03
  -3   0   1   -0.01    0.04
  -3   0   1   -0.02    0.02
   3   0  -1   -0.06    0.03
   3   0  -1   -0.04    0.03
  -3   0   0   18.83    0.42
  -3   0   0   17.67    0.39
   3   0   0   18.36    0.40
   3   0   0   18.12    0.40
  -3   0   0   18.36    0.38
   3   0   0   18.25    0.38
  -3   0   0   18.52    0.40
   3   0   0   18.43    0.42
   3   0   0   18.32    0.42
  -3   0   0   18.65    0.42
  -3   0  -1   -0.03    0.02
  -3   0  -1    0.00    0.03
   3   0   1   -0.03    0.03
  -3   0  -1   -0.01    0.03
   3   0   1   -0.03    0.03
   3   0   1   -0.03    0.03
   3   0   1   -0.04    0.03
  -3   0  -1   -0.02    0.03
  -3   0  -1    0.02    0.03
   3   0   1   -0.02    0.04
  -3   0  -1   -0.01    0.04
  -3   0  -2  149.35    2.95
  -3   0  -2  150.40    2.95
   3   0   2  151.01    2.95
   3   0   2  149.10    2.95
   3   0   2  154.10    2.96
   3   0   2  151.85    2.97
  -3   0  -2  152.25    2.95
   3   0   2  149.81    2.99
   3   0   2  162.28    2.96
  -3   0  -2  151.67    2.97
  -3   0  -2  155.50    2.98
   3   0   3   -0.02    0.03
  -3   0  -3   -0.07    0.03
  -3   0  -3    0.00    0.03
   3   0   3    0.03    0.04
   3   0   3    0.02    0.03
  -3   0  -3    0.03    0.04
  -3   0  -3    0.06    0.04
   3   0   3   -0.04    0.03
   3   0   3    0.01    0.05
  -3   0  -3    0.00    0.02
  -3   0  -3    0.00    0.03
   3   0   3   -0.02    0.03
  -3   0  -4   77.99    1.50
   3   0   4   76.73    1.55
  -3   0  -4   75.87    1.57
   3   0   4   75.43    1.52
  -3   0  -4   74.53    1.54
  -3   0  -4   77.07    1.53
   3   0   4   76.30    1.51
   3   0   4   75.80    1.54
  -3   0  -4   77.05    1.52
  -3   0  -4   77.39    1.56
   3   0   5   -0.01    0.04
   3   0   5   -0.07    0.04
  -3   0  -5   -0.08    0.05
  -3   0  -5   -0.03    0.06
   3   0   5    0.01    0.05
  -3   0  -5    0.06    0.05
  -3   0  -5   -0.04    0.05
   3   0   5   -0.04    0.05
  -3   0  -5    0.00    0.05
   3   0   5    0.02    0.04
   3   0   5    0.00    0.07
   3   0   6    4.25    0.20
   3   0   6    4.54    0.15
   3   0   6    5.03    0.20
   3   0   6    4.39    0.19
   3   0   6    4.46    0.17
  -3   0  -6    4.43    0.17
  -3   0  -6    4.22    0.18
  -3   0  -6    4.60    0.17
  -3   0  -6    4.75    0.19
   3   0   6    4.38    0.21
   3   0   6    4.42    0.15
  -3   0  -6    4.66    0.21
  -3   0  -6    4.12    0.25
   3   0   7    0.08    0.08
   3   0   7   -0.02    0.06
  -3   0  -7    0.02    0.07
   3   0   7    0.00    0.05
  -3   0  -7    0.01    0.06
   3   0   7   -0.02    0.08
   3   0   7    0.03    0.07
  -3   0  -7   -0.01    0.06
   3   0   7    0.00    0.05
  -3   0  -7    0.01    0.07
   3   0   7   -0.01    0.06
  -3   0  -7    0.02    0.08
   3   0   8    2.75    0.21
   3   0   8    2.65    0.13
   3   0   8    2.60    0.14
  -3   0  -8    2.49    0.18
  -3   0  -8    2.64    0.19
   3   0   8    2.47    0.11
  -3   0  -8    2.56    0.21
   3   0   8    2.60    0.20
  -3   0  -8    2.57    0.18
  -3   0  -8    2.42    0.16
   3   0   8    2.94    0.19
   3   0   8    2.57    0.17
  -3   0  -9   -0.06    0.07
  -3   0  -9   -0.04    0.09
  -3   0  -9   -0.03    0.10
   3   0   9   -0.13    0.11
  -3   0  -9    0.02    0.09
   3   0   9    0.07    0.08
  -3   0  -9   -0.06    0.11
   3   0   9    0.12    0.10
   3   0   9   -0.04    0.11
   3   0   9   -0.11    0.07
  -3   0 -10    0.99    0.16
   3   0  10    1.00    0.16
  -3   0 -10    0.93    0.18
   3   0  10    0.81    0.18
  -3   0 -10    1.04    0.16
  -3   0 -10    0.78    0.15
   3   0  10    0.96    0.12
  -3   0 -10    0.77    0.13
   3   0  10    0.77    0.12
  -3   0 -11   -0.27    0.14
   3   0  11    0.04    0.16
   3   0  11    0.00    0.14
  -3   0 -11    0.13    0.12
  -3   0 -11   -0.06    0.14
   3   0  11   -0.07    0.10
   3   0  11   -0.20    0.15
  -3   0 -11   -0.15    0.14
  -3   0 -11   -0.04    0.11
   3   0  12   -0.09    0.16
  -3   0 -12    0.29    0.19
  -3   0 -12   -0.02    0.14
  -3   0 -12    0.03    0.17
   3   0  12    0.52    0.19
   3   0  12    0.33    0.18
  -3   0 -12    0.21    0.19
   3   0  12    0.41    0.14
  -3   0 -12    0.08    0.15
   3   0  12    0.26    0.13
  -3   0 -13   -0.13    0.20
  -3   0 -13   -0.01    0.20
  -3   0 -13    0.04    0.22
  -3   0 -13   -0.08    0.17
   3   0  13    0.29    0.15
   3   0  13    0.20    0.21
   3   0  13    0.11    0.24
   3   0  13    0.10    0.14
   3   0  13   -0.16    0.19
   3   0  14    0.33    0.26
  -3   0 -14   -0.11    0.27
  -3   0 -14    0.61    0.23
   3   0  14    0.86    0.19
   3   0  14    0.27    0.25
   3   0  14    0.48    0.25
   3   0  14    0.23    0.16
  -3   0 -14    0.51    0.20
  -3   0 -14    0.30    0.26
  -3   0 -14    0.64    0.29
  -3   0 -15   -0.29    0.23
   3   0  15   -0.25    0.35
   3   0  15    0.23    0.29
  -3   0 -15    0.33    0.27
  -3   0 -15    0.34    0.29
  -3   0 -15    0.27    0.33
   3   0  15    0.20    0.23
   3   0  15   -0.04    0.28
  -3   0 -15   -0.58    0.35
  -3   1  16   -0.01    0.15
   3   1 -16   -0.19    0.33
  -3   1  16    0.36    0.34
   3   1 -16   -0.42    0.43
   3   1 -16   -0.38    0.26
  -3   1  16   -0.52    0.25
   3   1 -16   -0.08    0.31
   3  -1 -16    0.01    0.25
  -3  -1  16    0.09    0.35
   3  -1 -16    0.05    0.29
   3  -1 -16   -0.17    0.31
   3  -1 -16    0.06    0.38
  -3  -1  16    0.23    0.25
   3  -1 -16   -0.11    0.21
   3   1 -15   -0.11    0.20
   3   1 -15    0.23    0.29
   3   1 -15    0.50    0.26
  -3   1  15   -0.01    0.17
   3   1 -15    0.34    0.36
  -3   1  15   -0.18    0.21
  -3   1  15    0.10    0.14
   3   1 -15    0.87    0.35
  -3   1  15    0.34    0.28
  -3   1  15   -0.09    0.24
  -3  -1  15   -0.18    0.26
  -3  -1  15    0.43    0.24
   3  -1 -15    0.18    0.26
  -3  -1  15   -0.15    0.27
  -3  -1  15    0.24    0.24
   3  -1 -15    0.15    0.23
   3  -1 -15    0.00    0.17
   3  -1 -15   -0.07    0.29
   3  -1 -15    0.69    0.26
  -3   1  14    0.15    0.18
  -3   1  14   -0.19    0.20
   3   1 -14   -0.04    0.17
   3   1 -14   -0.64    0.27
  -3   1  14    0.17    0.12
   3   1 -14    0.06    0.29
   3   1 -14   -0.15    0.22
  -3   1  14    0.00    0.13
   3   1 -14    0.08    0.19
   3  -1 -14    0.09    0.21
  -3  -1  14   -0.15    0.20
   3  -1 -14   -0.04    0.19
  -3  -1  14    0.04    0.21
  -3  -1  14   -0.20    0.18
  -3  -1  14    0.05    0.22
  -3  -1  14    0.05    0.20
   3  -1 -14    0.13    0.14
   3  -1 -14    0.08    0.23
   3  -1 -14    0.04    0.16
  -3   1  13    0.40    0.18
  -3   1  13    0.17    0.18
  -3   1  13    0.05    0.11
   3   1 -13    0.03    0.17
   3   1 -13    0.71    0.27
  -3   1  13    0.03    0.12
   3   1 -13    0.32    0.23
   3   1 -13    0.43    0.19
   3   1 -13    0.22    0.15
  -3   1  13    0.08    0.16
   3  -1 -13   -0.12    0.16
  -3  -1  13   -0.22    0.17
  -3  -1  13   -0.02    0.16
  -3  -1  13    0.14    0.16
   3  -1 -13    0.10    0.14
   3  -1 -13    0.06    0.12
   3  -1 -13   -0.07    0.18
  -3  -1  13    0.40    0.19
   3  -1 -13    0.03    0.19
   3   1 -12    2.65    0.31
  -3   1  12    2.92    0.27
  -3   1  12    2.56    0.29
  -3   1  12    3.09    0.25
   3   1 -12    2.52    0.23
   3   1 -12    2.97    0.26
   3   1 -12    2.49    0.26
  -3   1  12    2.71    0.21
   3   1 -12    2.63    0.27
   3  -1 -12    2.89    0.27
  -3  -1  12    2.32    0.26
   3  -1 -12    3.11    0.22
  -3  -1  12    2.90    0.26
   3  -1 -12    2.80    0.27
   3  -1 -12    2.85    0.21
  -3  -1  12    2.22    0.23
  -3  -1  12    2.88    0.26
   3  -1 -12    2.91    0.32
  -3   1  11    0.17    0.16
   3   1 -11    0.19    0.15
   3   1 -11   -0.10    0.12
  -3   1  11   -0.04    0.08
   3   1 -11   -0.12    0.10
  -3   1  11    0.02    0.10
  -3   1  11    0.08    0.13
  -3   1  11   -0.01    0.09
   3   1 -11    0.00    0.11
   3  -1 -11    0.11    0.09
  -3  -1  11    0.24    0.15
  -3  -1  11   -0.15    0.13
  -3  -1  11   -0.16    0.09
   3  -1 -11   -0.21    0.12
   3  -1 -11    0.10    0.14
  -3  -1  11    0.14    0.07
  -3  -1  11   -0.04    0.15
   3  -1 -11    0.03    0.09
   3  -1 -11   -0.01    0.11
  -3  -1  11   -0.02    0.12
  -3   1  10    6.80    0.35
   3   1 -10    6.61    0.37
   3   1 -10    7.17    0.28
   3   1 -10    7.57    0.35
   3   1 -10    7.16    0.32
   3   1 -10    7.10    0.30
  -3   1  10    7.31    0.27
  -3   1  10    8.06    0.28
  -3   1  10    7.16    0.27
  -3   1  10    6.93    0.32
  -3  -1  10    7.22    0.32
  -3  -1  10    7.06    0.29
   3  -1 -10    7.28    0.24
  -3  -1  10    7.32    0.27
   3  -1 -10    7.22    0.27
  -3  -1  10    7.37    0.22
  -3  -1  10    6.37    0.34
   3  -1 -10    6.99    0.32
   3  -1 -10    7.41    0.30
  -3  -1  10    7.29    0.46
   3  -1 -10    7.30    0.28
  -3   1   9    0.66    0.10
   3   1  -9    0.87    0.13
  -3   1   9    0.55    0.12
   3   1  -9    0.58    0.11
   3   1  -9    0.59    0.13
   3   1  -9    0.53    0.10
  -3   1   9    0.80    0.10
   3   1  -9    0.62    0.14
  -3   1   9    0.84    0.15
  -3   1   9    0.70    0.10
  -3  -1   9    0.74    0.14
   3  -1  -9    0.70    0.09
   3  -1  -9    0.62    0.11
  -3  -1   9    0.85    0.14
  -3  -1   9    0.72    0.11
  -3  -1   9    0.79    0.11
  -3  -1   9    0.75    0.08
   3  -1  -9    0.63    0.12
  -3  -1   9    0.91    0.14
   3  -1  -9    0.70    0.09
   3  -1  -9    0.95    0.12
  -3   1   8    1.92    0.18
   3   1  -8    1.84    0.15
   3   1  -8    2.01    0.21
   3   1  -8    1.84    0.18
  -3   1   8    1.96    0.17
  -3   1   8    1.80    0.13
   3   1  -8    1.80    0.14
   3   1  -8    1.86    0.16
  -3   1   8    1.90    0.13
  -3   1   8    1.80    0.13
   3  -1  -8    1.89    0.11
  -3  -1   8    1.84    0.18
  -3  -1   8    1.96    0.18
  -3  -1   8    1.73    0.17
  -3  -1   8    1.86    0.14
   3  -1  -8    2.04    0.14
   3  -1  -8    1.91    0.17
   3  -1  -8    1.81    0.12
   3  -1  -8    2.11    0.15
  -3  -1   8    1.76    0.12
  -3   1   7    0.12    0.06
   3   1  -7    0.17    0.06
   3   1  -7    0.09    0.07
  -3   1   7    0.13    0.05
   3   1  -7    0.24    0.07
  -3   1   7    0.17    0.06
  -3   1   7    0.12    0.09
   3   1  -7    0.00    0.08
  -3   1   7    0.20    0.08
   3   1  -7    0.03    0.06
  -3  -1   7    0.06    0.08
  -3  -1   7    0.23    0.07
   3  -1  -7    0.09    0.06
   3  -1  -7    0.22    0.07
   3  -1  -7    0.11    0.05
  -3  -1   7    0.17    0.08
  -3  -1   7    0.11    0.05
  -3  -1   7    0.17    0.09
   3  -1  -7    0.17    0.06
  -3  -1   7    0.16    0.10
   3  -1  -7    0.21    0.05
   3   1  -6    9.04    0.30
   3   1  -6    8.76    0.29
   3   1  -6    9.08    0.26
   3   1  -6    9.09    0.25
  -3   1   6    9.18    0.26
   3   1  -6    9.00    0.33
  -3   1   6    8.57    0.23
  -3   1   6    8.85    0.30
  -3   1   6    8.66    0.29
  -3  -1   6    8.85    0.30
   3  -1  -6    8.77    0.28
  -3  -1   6    9.18    0.33
   3  -1  -6    8.80    0.23
   3  -1  -6    9.07    0.22
  -3  -1   6    9.07    0.31
  -3  -1   6    8.98    0.29
  -3  -1   6    9.02    0.24
   3  -1  -6    9.10    0.25
  -3  -1   6    8.79    0.26
   3  -1  -6    8.68    0.25
   3   1  -5    0.29    0.08
  -3   1   5    0.29    0.05
   3   1  -5    0.28    0.05
  -3   1   5    0.27    0.04
   3   1  -5    0.17    0.06
  -3   1   5    0.24    0.04
  -3   1   5    0.24    0.07
   3   1  -5    0.17    0.05
   3   1  -5    0.33    0.07
  -3   1   5    0.32    0.09
  -3  -1   5    0.18    0.08
  -3  -1   5    0.24    0.07
   3  -1  -5    0.25    0.04
   3  -1  -5    0.29    0.05
   3  -1  -5    0.22    0.05
   3  -1  -5    0.35    0.07
   3  -1  -5    0.25    0.05
  -3  -1   5    0.22    0.05
  -3  -1   5    0.33    0.06
  -3   1   4    0.22    0.02
   3   1  -4    0.23    0.04
   3   1  -4    0.18    0.05
   3   1  -4    0.17    0.06
  -3   1   4    0.18    0.03
  -3   1   4    0.27    0.06
  -3   1   4    0.25    0.06
  -3   1   4    0.23    0.04
   3   1  -4    0.19    0.04
   3   1  -4    0.20    0.06
  -3   1   4    0.26    0.03
  -3   1   4    0.21    0.02
   3  -1  -4    0.22    0.03
   3  -1  -4    0.20    0.04
  -3  -1   4    0.19    0.07
  -3  -1   4    0.16    0.04
  -3  -1   4    0.20    0.05
  -3  -1   4    0.24    0.04
   3  -1  -4    0.23    0.03
   3  -1  -4    0.23    0.05
  -3  -1   4    0.21    0.06
   3  -1  -4    0.19    0.04
  -3   1   3   17.74    0.36
   3   1  -3   17.38    0.39
   3   1  -3   17.63    0.43
  -3   1   3   18.57    0.41
  -3   1   3   17.43    0.39
   3   1  -3   17.51    0.43
  -3   1   3   17.90    0.36
  -3   1   3   18.13    0.36
  -3   1   3   18.45    0.44
  -3   1   3   17.49    0.40
   3   1  -3   16.33    0.45
   3  -1  -3   17.99    0.37
  -3  -1   3   17.74    0.39
   3  -1  -3   17.86    0.38
   3  -1  -3   17.95    0.36
  -3  -1   3   16.90    0.45
  -3  -1   3   17.81    0.43
   3  -1  -3   17.84    0.41
   3  -1  -3   17.98    0.40
  -3  -1   3   16.96    0.43
  -3  -1   3   17.84    0.39
  -3   1   2   77.52    1.55
   3   1  -2   80.26    1.57
   3   1  -2   75.45    1.59
   3   1  -2   76.93    1.53
  -3   1   2   78.54    1.57
   3   1  -2   80.36    1.57
  -3   1   2   80.21    1.52
  -3   1   2   76.33    1.51
   3  -1  -2   77.17    1.53
  -3  -1   2   80.17    1.57
  -3  -1   2   77.38    1.57
  -3  -1   2   78.06    1.53
   3  -1  -2   78.62    1.55
   3  -1  -2   77.95    1.52
  -3  -1   2   76.96    1.59
  -3   1   1   43.28    0.86
  -3   1   1   42.60    0.86
  -3   1   1   42.48    0.88
  -3   1   1   41.25    0.88
  -3   1   1   43.73    0.88
   3   1  -1   41.63    0.89
   3   1  -1   42.19    0.86
  -3   1   1   43.46    0.83
   3   1  -1   43.24    0.89
   3   1  -1   41.86    0.91
  -3  -1   1   43.31    0.89
  -3  -1   1   41.84    0.89
  -3  -1   1   42.83    0.86
   3  -1  -1   43.72    0.86
   3  -1  -1   44.13    0.86
  -3  -1   1   43.58    0.91
   3  -1  -1   42.68    0.88
   3  -1  -1   45.17    0.89
  -3   1   0   19.28    0.39
  -3   1   0   19.35    0.45
   3   1   0   18.33    0.44
  -3   1   0   19.17    0.42
  -3   1   0   19.72    0.41
   3   1   0   17.52    0.42
   3   1   0   19.36    0.43
   3   1   0   19.22    0.41
  -3   1   0   19.64    0.44
   3   1   0   19.29    0.42
  -3   1   0   19.54    0.41
  -3  -1   0   19.49    0.42
   3  -1   0   18.76    0.45
   3  -1   0   18.78    0.41
   3  -1   0   19.98    0.43
  -3  -1   0   19.51    0.41
   3  -1   0   19.53    0.39
  -3  -1   0   19.05    0.43
  -3  -1   0   19.42    0.43
  -3  -1   0   18.55    0.44
   3  -1   0   19.32    0.44
  -3   1  -1    5.86    0.19
  -3   1  -1    6.27    0.21
  -3   1  -1    6.04    0.18
  -3   1  -1    6.06    0.17
   3   1   1    6.32    0.18
   3   1   1    6.08    0.18
  -3   1  -1    6.31    0.15
   3   1   1    6.04    0.17
   3   1   1    5.99    0.19
   3   1   1    6.10    0.16
  -3   1  -1    6.19    0.16
   3  -1   1    6.13    0.16
   3  -1   1    5.93    0.16
  -3  -1  -1    5.99    0.18
  -3  -1  -1    5.95    0.18
  -3  -1  -1    6.16    0.16
   3  -1   1    6.17    0.19
  -3  -1  -1    6.39    0.18
   3  -1   1    5.96    0.19
   3  -1   1    5.84    0.17
   3  -1   1    5.73    0.20
  -3  -1  -1    6.18    0.18
  -3   1  -2    0.91    0.09
   3   1   2    0.99    0.08
   3   1   2    0.95    0.06
   3   1   2    0.78    0.08
  -3   1  -2    0.90    0.09
   3   1   2    0.86    0.06
   3   1   2    0.99    0.07
  -3   1  -2    0.84    0.08
  -3   1  -2    0.89    0.07
  -3   1  -2    0.87    0.07
  -3  -1  -2    0.97    0.07
   3  -1   2    0.99    0.10
   3  -1   2    0.96    0.07
   3  -1   2    0.97    0.09
   3  -1   2    0.80    0.08
  -3  -1  -2    0.89    0.07
   3  -1   2    0.86    0.07
  -3  -1  -2    0.85    0.06
   3  -1   2    0.87    0.06
  -3  -1  -2    0.89    0.08
  -3   1  -3   71.30    1.50
   3   1   3   73.12    1.45
   3   1   3   72.36    1.41
   3   1   3   72.92    1.45
  -3   1  -3   73.17    1.49
   3   1   3   73.92    1.47
  -3   1  -3   72.17    1.44
   3   1   3   71.95    1.41
  -3   1  -3   73.18    1.46
  -3   1  -3   71.34    1.44
  -3  -1  -3   71.60    1.49
   3  -1   3   71.42    1.44
  -3  -1  -3   72.12    1.45
  -3  -1  -3   72.07    1.45
  -3  -1  -3   71.45    1.44
  -3  -1  -3   71.82    1.42
  -3  -1  -3   73.37    1.43
  -3  -1  -3   73.28    1.43
   3  -1   3   71.15    1.46
   3  -1   3   71.94    1.45
   3  -1   3   70.27    1.48
   3  -1   3   72.29    1.44
   3  -1   3   72.46    1.52
  -3   1  -4    0.04    0.05
   3   1   4    0.05    0.03
  -3   1  -4    0.08    0.06
  -3   1  -4    0.09    0.05
   3   1   4    0.12    0.04
   3   1   4    0.07    0.06
  -3   1  -4    0.06    0.06
   3   1   4    0.09    0.04
   3   1   4    0.05    0.02
  -3   1  -4    0.06    0.05
  -3  -1  -4    0.04    0.04
  -3  -1  -4    0.08    0.04
  -3  -1  -4    0.13    0.06
  -3  -1  -4    0.02    0.06
   3  -1   4    0.14    0.07
   3  -1   4    0.03    0.04
   3  -1   4    0.10    0.04
   3  -1   4    0.18    0.05
  -3  -1  -4    0.02    0.04
  -3  -1  -4    0.09    0.05
   3  -1   4    0.07    0.06
   3  -1   4    0.07    0.07
  -3  -1  -4    0.10    0.04
   3   1   5   93.28    1.84
  -3   1  -5   93.12    1.92
  -3   1  -5   93.84    1.93
   3   1   5   92.42    1.87
  -3   1  -5   93.35    1.86
   3   1   5   94.23    1.84
   3   1   5   91.61    1.89
  -3   1  -5   93.26    1.84
  -3   1  -5   92.06    1.88
   3  -1   5   90.60    1.94
   3  -1   5   90.53    1.90
  -3  -1  -5   92.36    1.86
  -3  -1  -5   92.30    1.82
  -3  -1  -5   90.87    1.85
   3  -1   5   90.27    1.87
  -3  -1  -5   92.85    1.86
   3  -1   5   93.77    1.84
   3  -1   5   91.99    1.86
   3  -1   5   94.52    1.79
   3  -1   5   90.27    1.86
  -3  -1  -5   92.01    1.85
  -3  -1  -5   92.49    1.83
  -3   1  -6    1.22    0.14
  -3   1  -6    1.27    0.15
   3   1   6    1.39    0.10
  -3   1  -6    1.24    0.12
   3   1   6    1.11    0.12
  -3   1  -6    1.44    0.14
   3   1   6    1.44    0.15
   3   1   6    1.36    0.10
  -3   1  -6    1.52    0.13
  -3  -1  -6    1.39    0.11
  -3  -1  -6    1.23    0.12
   3  -1   6    1.49    0.17
   3  -1   6    1.39    0.13
   3  -1   6    1.34    0.12
  -3  -1  -6    1.34    0.10
  -3  -1  -6    1.55    0.14
   3  -1   6    1.34    0.14
  -3  -1  -6    1.26    0.12
   3  -1   6    1.49    0.14
   3  -1   6    1.36    0.11
   3  -1   6    1.38    0.07
  -3  -1  -6    1.19    0.11
   3   1   7    7.63    0.24
  -3   1  -7    6.99    0.27
   3   1   7    7.66    0.30
   3   1   7    7.58    0.27
   3   1   7    7.53    0.24
  -3   1  -7    7.11    0.28
  -3   1  -7    7.72    0.25
   3   1   7    7.60    0.28
  -3   1  -7    7.50    0.31
  -3   1  -7    7.67    0.32
  -3  -1  -7    7.67    0.24
   3  -1   7    7.73    0.29
   3  -1   7    7.33    0.29
   3  -1   7    7.55    0.20
   3  -1   7    7.43    0.23
  -3  -1  -7    7.39    0.22
   3  -1   7    7.20    0.27
  -3  -1  -7    7.63    0.27
  -3  -1  -7    7.61    0.26
   3  -1   7    7.65    0.27
  -3  -1  -7    7.26    0.26
  -3   1  -8    0.36    0.11
  -3   1  -8    0.28    0.10
   3   1   8    0.53    0.08
  -3   1  -8    0.55    0.13
   3   1   8    0.33    0.09
   3   1   8    0.44    0.10
   3   1   8    0.56    0.10
   3   1   8    0.53    0.14
  -3   1  -8    0.30    0.09
  -3   1  -8    0.19    0.10
  -3  -1  -8    0.38    0.08
  -3  -1  -8    0.38    0.09
   3  -1   8    0.42    0.07
   3  -1   8    0.38    0.11
  -3  -1  -8    0.31    0.08
   3  -1   8    0.37    0.08
   3  -1   8    0.33    0.10
  -3  -1  -8    0.37    0.08
  -3  -1  -8    0.40    0.11
   3  -1   8    0.48    0.10
   3  -1   8    0.34    0.11
  -3   1  -9    0.93    0.13
  -3   1  -9    0.79    0.15
  -3   1  -9    1.07    0.15
   3   1   9    1.29    0.13
   3   1   9    0.92    0.14
  -3   1  -9    1.07    0.17
   3   1   9    0.80    0.13
  -3   1  -9    0.97    0.16
   3   1   9    0.91    0.12
   3   1   9    0.86    0.17
   3  -1   9    1.13    0.14
   3  -1   9    0.77    0.14
  -3  -1  -9    1.03    0.11
  -3  -1  -9    0.88    0.12
  -3  -1  -9    1.04    0.13
  -3  -1  -9    0.90    0.14
  -3  -1  -9    1.07    0.14
   3  -1   9    1.15    0.15
   3  -1   9    1.13    0.10
   3  -1   9    0.99    0.13
  -3   1 -10   -0.02    0.13
   3   1  10    0.05    0.14
  -3   1 -10    0.19    0.13
  -3   1 -10    0.03    0.14
   3   1  10   -0.01    0.14
   3   1  10   -0.07    0.10
  -3   1 -10    0.07    0.11
   3   1  10    0.10    0.11
  -3   1 -10    0.05    0.12
   3  -1  10   -0.08    0.11
  -3  -1 -10    0.06    0.09
   3  -1  10    0.09    0.15
   3  -1  10   -0.07    0.12
   3  -1  10   -0.12    0.11
  -3  -1 -10   -0.04    0.13
  -3  -1 -10   -0.04    0.10
  -3  -1 -10   -0.15    0.10
   3  -1  10    0.07    0.08
   3  -1  10   -0.05    0.08
  -3  -1 -10    0.07    0.10
  -3   1 -11    0.65    0.19
   3   1  11    0.82    0.19
  -3   1 -11    0.64    0.16
   3   1  11    0.59    0.11
  -3   1 -11    0.85    0.17
   3   1  11    0.86    0.15
  -3   1 -11    0.98    0.16
   3   1  11    0.75    0.14
   3  -1  11    0.87    0.12
  -3  -1 -11    1.09    0.14
  -3  -1 -11    0.78    0.15
   3  -1  11    0.71    0.13
  -3  -1 -11    0.97    0.17
  -3  -1 -11    0.76    0.14
  -3  -1 -11    0.80    0.17
   3  -1  11    0.51    0.17
  -3   1 -12    0.85    0.17
  -3   1 -12    0.90    0.19
  -3   1 -12    1.14    0.23
  -3   1 -12    0.64    0.22
   3   1  12    0.80    0.21
   3   1  12    0.60    0.13
   3   1  12    0.70    0.15
  -3   1 -12    0.49    0.19
  -3  -1 -12    0.50    0.20
  -3  -1 -12    0.64    0.16
   3  -1  12    0.76    0.22
   3  -1  12    0.39    0.11
  -3  -1 -12    0.46    0.14
  -3  -1 -12    0.56    0.14
   3  -1  12    0.80    0.16
   3  -1  12   -0.07    0.18
   3  -1  12    0.59    0.20
  -3  -1 -12    0.91    0.18
  -3   1 -13    0.39    0.25
  -3   1 -13    0.33    0.25
  -3   1 -13    0.26    0.22
   3   1  13   -0.22    0.17
   3   1  13   -0.03    0.14
   3   1  13    0.04    0.13
  -3   1 -13    0.11    0.18
   3   1  13    0.25    0.16
  -3  -1 -13   -0.09    0.14
  -3  -1 -13   -0.06    0.16
   3  -1  13    0.29    0.21
   3  -1  13    0.13    0.13
  -3  -1 -13    0.09    0.20
   3  -1  13    0.21    0.22
   3  -1  13   -0.14    0.23
  -3  -1 -13   -0.15    0.21
   3  -1  13   -0.40    0.16
  -3  -1 -13    0.08    0.17
  -3   1 -14   -0.23    0.28
   3   1  14    0.34    0.17
  -3   1 -14    0.23    0.28
  -3   1 -14   -0.04    0.28
  -3   1 -14    0.09    0.22
   3   1  14   -0.10    0.18
  -3   1 -14    0.24    0.23
   3   1  14    0.05    0.16
  -3  -1 -14    0.49    0.26
  -3  -1 -14    0.10    0.20
   3  -1  14   -0.05    0.14
  -3  -1 -14    0.02    0.17
  -3  -1 -14   -0.13    0.24
   3  -1  14    0.26    0.28
   3  -1  14    0.28    0.20
  -3  -1 -14    0.07    0.20
   3  -1  14    0.34    0.24
   3  -1  14   -0.19    0.24
  -3   1 -15    0.28    0.27
   3   1  15   -0.36    0.34
  -3   1 -15   -0.27    0.35
  -3   1 -15    0.31    0.39
   3   1  15    1.01    0.34
   3   1  15    0.20    0.18
  -3   1 -15    0.42    0.37
  -3   1 -15    0.15    0.28
   3  -1  15    0.23    0.32
  -3  -1 -15    1.19    0.28
  -3  -1 -15    0.48    0.34
  -3  -1 -15    0.23    0.26
  -3  -1 -15    0.47    0.21
  -3  -1 -15    0.66    0.33
   3   2 -15    1.10    0.55
  -3   2  15    0.47    0.26
   3   2 -15    0.75    0.24
  -3   2  15    0.74    0.30
   3   2 -15    0.85    0.30
   3   2 -15    0.32    0.30
   3   2 -15    0.50    0.40
   3  -2 -15    0.61    0.39
  -3  -2  15    1.01    0.27
   3  -2 -15    0.68    0.26
  -3  -2  15   -0.06    0.28
   3  -2 -15    0.59    0.21
  -3  -2  15    0.55    0.30
   3  -2 -15    0.57    0.20
   3  -2 -15    0.75    0.29
   3  -2 -15    0.64    0.16
   3   2 -14   -0.25    0.19
   3   2 -14   -0.02    0.21
   3   2 -14    0.51    0.30
  -3   2  14    0.30    0.21
   3   2 -14    0.23    0.30
  -3   2  14   -0.06    0.23
   3   2 -14    0.09    0.24
   3  -2 -14    0.03    0.16
  -3  -2  14    0.21    0.23
  -3  -2  14    0.44    0.26
   3  -2 -14    0.30    0.22
  -3  -2  14    0.16    0.15
   3  -2 -14    0.01    0.12
   3  -2 -14    0.14    0.20
   3  -2 -14    0.02    0.16
  -3  -2  14   -0.10    0.21
  -3  -2  14    0.05    0.10
   3   2 -13   -0.14    0.18
  -3   2  13    0.03    0.19
   3   2 -13    0.01    0.25
   3   2 -13   -0.47    0.23
  -3   2  13   -0.20    0.17
   3   2 -13    0.11    0.20
   3   2 -13    0.23    0.19
   3  -2 -13    0.00    0.17
  -3  -2  13    0.11    0.17
  -3  -2  13   -0.36    0.20
   3  -2 -13    0.15    0.13
  -3  -2  13    0.14    0.12
   3  -2 -13    0.18    0.15
   3  -2 -13    0.13    0.17
  -3  -2  13    0.02    0.16
  -3  -2  13    0.04    0.19
   3  -2 -13    0.09    0.11
  -3   2  12    0.80    0.20
  -3   2  12    0.57    0.19
   3   2 -12    0.84    0.25
   3   2 -12    0.64    0.16
   3   2 -12    0.77    0.24
   3   2 -12    0.78    0.19
  -3  -2  12    0.52    0.12
  -3  -2  12    0.76    0.18
  -3  -2  12   -0.12    0.20
   3  -2 -12    0.66    0.16
   3  -2 -12    0.94    0.16
   3  -2 -12    0.43    0.15
   3  -2 -12    0.58    0.12
   3  -2 -12    0.59    0.11
  -3  -2  12    0.67    0.18
  -3   2  11    9.86    0.42
  -3   2  11   10.05    0.26
   3   2 -11   10.15    0.42
  -3   2  11    9.87    0.43
  -3   2  11    9.89    0.25
   3   2 -11   10.20    0.53
   3   2 -11   10.43    0.37
   3   2 -11   10.28    0.40
   3   2 -11    9.63    0.51
  -3  -2  11   10.39    0.39
   3  -2 -11    9.90    0.35
   3  -2 -11   10.01    0.29
   3  -2 -11    9.27    0.35
   3  -2 -11   10.06    0.36
  -3  -2  11    9.79    0.40
   3  -2 -11    9.69    0.30
  -3  -2  11   10.30    0.41
  -3  -2  11    9.92    0.32
  -3   2  10   -0.10    0.14
   3   2 -10    0.14    0.11
  -3   2  10    0.08    0.05
   3   2 -10    0.28    0.11
  -3   2  10    0.16    0.13
  -3   2  10    0.17    0.05
   3   2 -10    0.00    0.15
   3   2 -10    0.02    0.15
  -3   2  10    0.11    0.09
   3   2 -10    0.13    0.12
   3  -2 -10    0.04    0.09
   3  -2 -10    0.08    0.09
  -3  -2  10    0.22    0.15
   3  -2 -10   -0.06    0.09
  -3  -2  10   -0.01    0.15
   3  -2 -10    0.06    0.06
  -3  -2  10   -0.02    0.16
  -3  -2  10    0.05    0.09
   3  -2 -10    0.23    0.07
  -3  -2  10    0.05    0.10
  -3   2   9    3.64    0.14
  -3   2   9    3.62    0.25
   3   2  -9    3.66    0.27
   3   2  -9    3.85    0.21
   3   2  -9    3.98    0.24
  -3   2   9    3.22    0.23
  -3   2   9    3.59    0.19
  -3   2   9    3.45    0.14
   3   2  -9    3.99    0.23
   3   2  -9    3.53    0.31
   3  -2  -9    3.87    0.20
  -3  -2   9    3.79    0.32
   3  -2  -9    3.79    0.19
   3  -2  -9    3.77    0.16
  -3  -2   9    4.02    0.19
  -3  -2   9    3.67    0.21
  -3  -2   9    3.56    0.27
   3  -2  -9    3.82    0.15
   3  -2  -9    3.55    0.19
  -3  -2   9    4.05    0.28
   3   2  -8    0.25    0.09
  -3   2   8    0.12    0.05
   3   2  -8    0.04    0.09
  -3   2   8    0.12    0.04
  -3   2   8    0.15    0.07
   3   2  -8    0.10    0.09
  -3   2   8    0.01    0.12
  -3   2   8    0.12    0.08
   3   2  -8    0.11    0.12
   3   2  -8    0.02    0.11
  -3  -2   8    0.08    0.12
  -3  -2   8    0.05    0.07
   3  -2  -8    0.16    0.07
  -3  -2   8   -0.06    0.10
   3  -2  -8    0.07    0.07
  -3  -2   8    0.08    0.12
   3  -2  -8    0.17    0.05
   3  -2  -8    0.18    0.05
   3  -2  -8    0.13    0.07
  -3  -2   8    0.20    0.08
  -3   2   7    2.79    0.11
  -3   2   7    2.83    0.11
   3   2  -7    2.80    0.17
   3   2  -7    3.04    0.24
  -3   2   7    2.59    0.19
   3   2  -7    2.96    0.16
   3   2  -7    2.67    0.20
   3   2  -7    2.66    0.19
  -3   2   7    2.78    0.18
   3  -2  -7    2.78    0.12
  -3  -2   7    2.65    0.21
  -3  -2   7    3.00    0.15
   3  -2  -7    2.72    0.12
  -3  -2   7    3.03    0.22
   3  -2  -7    2.81    0.13
  -3  -2   7    2.65    0.23
   3  -2  -7    2.59    0.14
   3  -2  -7    2.65    0.10
  -3  -2   7    2.95    0.16
   3   2  -6    0.99    0.10
  -3   2   6    1.03    0.07
   3   2  -6    1.05    0.12
  -3   2   6    1.43    0.14
  -3   2   6    1.13    0.13
   3   2  -6    1.15    0.11
   3   2  -6    0.90    0.14
   3   2  -6    1.39    0.14
  -3  -2   6    1.02    0.13
  -3  -2   6    1.02    0.10
  -3  -2   6    0.95    0.13
   3  -2  -6    1.12    0.08
  -3  -2   6    1.14    0.11
   3  -2  -6    1.05    0.06
  -3  -2   6    1.24    0.16
   3  -2  -6    0.97    0.07
   3  -2  -6    1.10    0.08
   3  -2  -6    1.14    0.10
  -3   2   5    0.00    0.07
   3   2  -5   -0.01    0.07
   3   2  -5    0.00    0.05
  -3   2   5    0.04    0.03
  -3   2   5    0.00    0.06
   3   2  -5    0.01    0.05
   3   2  -5   -0.02    0.07
  -3   2   5    0.08    0.03
   3   2  -5    0.06    0.06
   3  -2  -5    0.03    0.03
   3  -2  -5    0.06    0.03
  -3  -2   5    0.08    0.04
   3  -2  -5    0.02    0.05
  -3  -2   5    0.01    0.06
  -3  -2   5    0.00    0.05
   3  -2  -5    0.06    0.04
  -3  -2   5    0.04    0.08
   3  -2  -5    0.05    0.03
   3  -2  -5    0.05    0.03
  -3  -2   5    0.03    0.08
  -3   2   4   13.90    0.32
   3   2  -4   13.19    0.38
  -3   2   4   13.71    0.32
   3   2  -4   14.17    0.34
  -3   2   4   14.34    0.38
  -3   2   4   14.17    0.35
   3   2  -4   13.64    0.39
   3   2  -4   14.17    0.43
   3  -2  -4   14.07    0.30
   3  -2  -4   13.71    0.29
   3  -2  -4   13.92    0.35
  -3  -2   4   13.76    0.34
   3  -2  -4   14.04    0.33
   3  -2  -4   13.62    0.30
  -3  -2   4   13.76    0.43
   3  -2  -4   14.03    0.33
  -3  -2   4   13.65    0.34
  -3  -2   4   13.35    0.39
  -3  -2   4   14.12    0.39
  -3   2   3   45.54    0.93
   3   2  -3   46.11    0.99
  -3   2   3   45.28    0.98
   3   2  -3   44.29    0.98
   3   2  -3   44.54    0.93
  -3   2   3   46.90    0.93
  -3   2   3   46.37    0.94
   3   2  -3   46.66    1.04
  -3  -2   3   45.52    0.99
   3  -2  -3   45.81    0.89
   3  -2  -3   45.54    0.91
  -3  -2   3   45.90    0.94
   3  -2  -3   45.81    0.93
   3  -2  -3   46.13    0.94
  -3  -2   3   44.09    1.02
   3  -2  -3   44.34    0.98
   3  -2  -3   46.06    0.91
  -3  -2   3   45.44    1.00
   3  -2  -3   46.19    0.94
  -3  -2   3   46.81    0.94
  -3   2   2  200.93    3.90
   3   2  -2  205.94    3.92
   3   2  -2  201.90    3.91
  -3   2   2  204.17    3.85
  -3   2   2  199.44    3.88
  -3   2   2  199.32    3.88
   3   2  -2  201.94    3.91
  -3   2   2  200.51    3.93
   3   2  -2  204.94    3.97
  -3   2   2  202.09    3.90
   3  -2  -2  200.94    3.93
   3  -2  -2  199.66    3.95
  -3  -2   2  197.51    3.92
  -3  -2   2  197.22    3.91
   3  -2  -2  200.82    3.87
   3  -2  -2  206.24    3.85
  -3  -2   2  192.43    3.95
   3  -2  -2  199.84    3.96
   3  -2  -2  197.09    3.89
  -3  -2   2  194.31    3.87
   3  -2  -2  202.69    3.91
   3   2  -1    0.23    0.05
  -3   2   1    0.31    0.05
  -3   2   1    0.16    0.03
   3   2  -1    0.21    0.06
   3   2  -1    0.26    0.04
  -3   2   1    0.21    0.03
   3   2  -1    0.17    0.04
  -3   2   1    0.28    0.05
  -3   2   1    0.15    0.03
  -3  -2   1    0.18    0.04
  -3  -2   1    0.24    0.04
   3  -2  -1    0.22    0.02
   3  -2  -1    0.16    0.04
   3  -2  -1    0.23    0.03
   3  -2  -1    0.17    0.04
  -3  -2   1    0.28    0.07
  -3  -2   1    0.41    0.07
   3  -2  -1    0.27    0.05
   3  -2  -1    0.18    0.05
  -3   2   0    7.23    0.17
  -3   2   0    7.20    0.20
   3   2   0    7.30    0.21
   3   2   0    7.36    0.24
  -3   2   0    7.28    0.19
  -3   2   0    7.07    0.23
   3   2   0    7.27    0.19
   3   2   0    7.37    0.22
  -3   2   0    7.24    0.23
   3   2   0    7.22    0.21
  -3   2   0    7.36    0.19
   3  -2   0    7.28    0.20
  -3  -2   0    7.14    0.22
   3  -2   0    7.29    0.24
  -3  -2   0    7.34    0.22
   3  -2   0    6.90    0.22
   3  -2   0    7.68    0.15
   3  -2   0    7.28    0.21
   3  -2   0    7.24    0.17
   3  -2   0    7.41    0.19
  -3  -2   0    7.04    0.18
  -3  -2   0    7.13    0.23
   3   2   1    5.89    0.20
  -3   2  -1    5.89    0.22
   3   2   1    6.05    0.16
  -3   2  -1    6.34    0.16
   3   2   1    6.16    0.18
  -3   2  -1    5.98    0.19
   3   2   1    6.01    0.20
  -3   2  -1    6.27    0.22
   3   2   1    5.95    0.17
  -3   2  -1    5.78    0.16
  -3  -2  -1    5.83    0.19
   3  -2   1    5.78    0.23
   3  -2   1    6.09    0.20
   3  -2   1    6.41    0.16
  -3  -2  -1    5.82    0.18
   3  -2   1    6.26    0.18
   3  -2   1    5.97    0.21
  -3  -2  -1    6.02    0.16
  -3  -2  -1    6.09    0.18
  -3  -2  -1    6.25    0.20
   3  -2   1    6.22    0.14
   3  -2   1    6.15    0.16
  -3   2  -2   15.08    0.36
   3   2   2   15.32    0.38
   3   2   2   15.35    0.38
   3   2   2   15.72    0.33
  -3   2  -2   15.85    0.37
  -3   2  -2   16.00    0.42
   3   2   2   15.71    0.41
   3   2   2   15.96    0.37
  -3   2  -2   15.42    0.43
  -3   2  -2   14.50    0.39
   3   2   2   15.52    0.33
  -3  -2  -2   15.70    0.36
   3  -2   2   15.10    0.37
   3  -2   2   15.84    0.36
   3  -2   2   15.42    0.40
   3  -2   2   15.49    0.41
   3  -2   2   16.19    0.34
  -3  -2  -2   15.51    0.40
   3  -2   2   15.90    0.44
  -3  -2  -2   16.04    0.38
  -3  -2  -2   15.62    0.34
  -3  -2  -2   15.55    0.36
   3  -2   2   16.14    0.33
  -3   2  -3   10.65    0.31
  -3   2  -3   11.03    0.29
   3   2   3   11.27    0.28
  -3   2  -3   11.26    0.36
  -3   2  -3   10.92    0.29
   3   2   3   11.14    0.28
  -3   2  -3   10.64    0.34
  -3  -2  -3   11.20    0.30
  -3  -2  -3   11.08    0.27
  -3  -2  -3   11.17    0.28
   3  -2   3   10.58    0.32
   3  -2   3   11.42    0.28
   3  -2   3   10.60    0.33
  -3  -2  -3   11.20    0.33
  -3  -2  -3   11.17    0.26
   3  -2   3   11.03    0.37
   3  -2   3   11.41    0.23
   3  -2   3   11.13    0.29
  -3  -2  -3   11.27    0.27
   3  -2   3   10.62    0.29
   3   2   4   -0.02    0.03
  -3   2  -4   -0.02    0.07
  -3   2  -4    0.01    0.06
  -3   2  -4   -0.03    0.05
   3   2   4   -0.02    0.06
  -3   2  -4   -0.02    0.04
   3   2   4    0.01    0.04
  -3   2  -4    0.05    0.07
   3  -2   4    0.08    0.05
  -3  -2  -4   -0.01    0.04
   3  -2   4   -0.06    0.06
  -3  -2  -4   -0.02    0.03
   3  -2   4   -0.06    0.06
   3  -2   4    0.04    0.08
  -3  -2  -4    0.05    0.04
  -3  -2  -4   -0.01    0.05
   3  -2   4    0.02    0.07
  -3  -2  -4    0.01    0.03
  -3  -2  -4   -0.09    0.05
   3  -2   4   -0.03    0.05
  -3   2  -5    3.67    0.22
  -3   2  -5    4.02    0.17
  -3   2  -5    3.71    0.19
  -3   2  -5    4.01    0.18
   3   2   5    3.69    0.14
   3   2   5    4.06    0.15
   3   2   5    4.00    0.20
  -3   2  -5    3.91    0.22
  -3  -2  -5    3.97    0.13
  -3  -2  -5    3.83    0.20
   3  -2   5    3.95    0.17
   3  -2   5    3.96    0.10
   3  -2   5    3.72    0.21
  -3  -2  -5    3.76    0.14
   3  -2   5    3.92    0.18
   3  -2   5    3.98    0.21
   3  -2   5    3.77    0.17
  -3  -2  -5    4.04    0.18
  -3  -2  -5    3.74    0.14
   3  -2   5    4.18    0.25
  -3  -2  -5    3.94    0.14
  -3   2  -6   -0.06    0.08
  -3   2  -6   -0.11    0.08
  -3   2  -6    0.04    0.07
  -3   2  -6    0.09    0.08
   3   2   6   -0.06    0.04
   3   2   6   -0.09    0.05
   3   2   6   -0.01    0.06
  -3   2  -6   -0.04    0.06
   3   2   6    0.05    0.09
   3  -2   6   -0.02    0.08
   3  -2   6   -0.01    0.06
   3  -2   6    0.02    0.11
   3  -2   6   -0.04    0.08
  -3  -2  -6   -0.01    0.04
  -3  -2  -6   -0.01    0.04
  -3  -2  -6   -0.04    0.04
   3  -2   6    0.04    0.09
  -3  -2  -6    0.05    0.05
   3  -2   6    0.07    0.04
   3  -2   6   -0.05    0.06
  -3  -2  -6   -0.08    0.08
  -3  -2  -6    0.04    0.07
   3   2   7   -0.03    0.04
   3   2   7    0.05    0.06
  -3   2  -7    0.14    0.10
   3   2   7    0.10    0.07
  -3   2  -7    0.00    0.09
   3   2   7    0.00    0.09
  -3   2  -7    0.01    0.09
  -3   2  -7   -0.01    0.09
  -3   2  -7    0.05    0.08
   3  -2   7   -0.05    0.10
  -3  -2  -7    0.18    0.06
   3  -2   7   -0.05    0.06
   3  -2   7    0.07    0.08
  -3  -2  -7    0.29    0.10
  -3  -2  -7    0.01    0.05
   3  -2   7    0.05    0.08
  -3  -2  -7    0.04    0.05
  -3  -2  -7    0.05    0.08
   3  -2   7    0.15    0.12
   3  -2   7    0.01    0.04
   3  -2   7    0.00    0.13
  -3  -2  -7   -0.08    0.05
   3   2   8    0.37    0.10
  -3   2  -8    0.37    0.13
  -3   2  -8    0.39    0.11
   3   2   8    0.23    0.12
  -3   2  -8    0.29    0.14
  -3   2  -8    0.15    0.12
  -3   2  -8    0.27    0.11
   3   2   8    0.31    0.07
   3   2   8    0.23    0.06
   3  -2   8    0.32    0.13
   3  -2   8    0.31    0.06
  -3  -2  -8    0.30    0.10
  -3  -2  -8    0.39    0.13
   3  -2   8    0.28    0.12
  -3  -2  -8    0.34    0.08
   3  -2   8    0.40    0.10
  -3  -2  -8    0.29    0.07
  -3  -2  -8    0.30    0.08
   3  -2   8    0.33    0.09
   3  -2   8    0.33    0.15
  -3  -2  -8    0.31    0.08
   3  -2   8    0.32    0.13
  -3   2  -9    8.13    0.37
   3   2   9    8.25    0.30
[truncated: 1,574,416 more chars]
