# Supplementary material for: (E)-1-(4-Fluoro-2-hy­droxy­phen­yl)-3-(2,3,4-tri­meth­oxy­phen­yl)prop-2-en-1-one
Source: IUCrdata. 2020 Jan 24;5(Pt 1):x200071. doi: 10.1107/S2414314620000711 (PMC9462141; doi:10.1107/S2414314620000711)
Supplement: Supplementary file 2 [file x-05-x200071-Isup2.hkl]

data_I                                                                          
_shelx_title ' A9131a in P2(1)/c'                                               
_shelx_refln_list_code          4                                               
_shelx_F_calc_maximum      248.58                                               
_exptl_crystal_F_000       696.00                                               
_reflns_d_resolution_high  0.7484                                               
                                                                                
loop_                                                                           
 _space_group_symop_operation_xyz                                               
 'x, y, z'                                                                      
 '-x, y+1/2, -z+1/2'                                                            
 '-x, -y, -z'                                                                   
 'x, -y-1/2, z-1/2'                                                             
                                                                                
_cell_length_a    15.5801                                                       
_cell_length_b     8.3414                                                       
_cell_length_c    12.1298                                                       
_cell_angle_alpha  90.000                                                       
_cell_angle_beta   97.086                                                       
_cell_angle_gamma  90.000                                                       
                                                                                
_shelx_F_squared_multiplier     1.000                                           
                                                                                
loop_                                                                           
 _refln_index_h                                                                 
 _refln_index_k                                                                 
 _refln_index_l                                                                 
 _refln_F_squared_calc                                                          
 _refln_F_squared_meas                                                          
 _refln_F_squared_sigma                                                         
 _refln_observed_status                                                         
   2   0   0          7.00          2.74         0.69 o                         
   3   0   0       1273.33       1227.02         8.51 o                         
   4   0   0       1948.64       1789.41        12.25 o                         
   5   0   0          3.62          5.94         0.87 o                         
   6   0   0       2041.71       1918.11        13.72 o                         
   7   0   0       3131.24       3292.37        22.37 o                         
   8   0   0       1857.30       1974.21        15.63 o                         
   9   0   0       1154.11       1200.95        11.73 o                         
  10   0   0        862.11       1009.55         9.47 o                         
  11   0   0        522.74        545.98         6.46 o                         
  12   0   0         57.71         66.43         3.29 o                         
  13   0   0          6.56         11.93         2.58 o                         
  14   0   0          0.00          2.93         3.41 o                         
  15   0   0         15.68          8.52         4.05 o                         
  16   0   0         72.40         75.82         5.34 o                         
  17   0   0         11.58          7.09         5.44 o                         
  18   0   0          0.60         -0.83         5.51 o                         
  19   0   0          1.85          2.60         8.17 o                         
  20   0   0         10.11         21.27         9.65 o                         
   1   1   0        115.47        105.83         0.95 o                         
   2   1   0       1410.29       1386.61         6.71 o                         
   3   1   0       1266.72       1284.62         6.16 o                         
   4   1   0        369.01        337.74         2.41 o                         
   5   1   0        246.44        240.49         2.12 o                         
   6   1   0         29.76         33.42         1.06 o                         
   7   1   0       2699.54       2970.29        14.48 o                         
   8   1   0          0.38          0.61         0.88 o                         
   9   1   0        174.78        180.19         2.60 o                         
  10   1   0        427.68        435.59         3.98 o                         
  11   1   0         91.58         87.75         2.24 o                         
  12   1   0         37.50         46.19         1.95 o                         
  13   1   0         48.04         53.03         2.54 o                         
  14   1   0          0.89         -1.41         2.13 o                         
  15   1   0          0.13          0.15         2.86 o                         
  16   1   0        123.45        116.24         4.34 o                         
  17   1   0         12.97         18.52         3.51 o                         
  18   1   0          3.64         -4.05         4.05 o                         
  19   1   0          5.37         -1.59         5.36 o                         
  20   1   0          0.00          2.65         6.03 o                         
   0   2   0       6238.96       6408.86        44.43 o                         
   1   2   0       6559.20       6669.11        31.67 o                         
   2   2   0        350.13        305.28         2.12 o                         
   3   2   0        505.78        486.76         2.86 o                         
   4   2   0          0.01          0.62         0.49 o                         
   5   2   0        562.59        524.48         3.47 o                         
   6   2   0          1.68          1.57         0.70 o                         
   7   2   0         70.35         70.19         1.60 o                         
   8   2   0         24.83         23.43         1.16 o                         
   9   2   0         19.52         26.06         1.26 o                         
  10   2   0        215.45        206.59         2.89 o                         
  11   2   0          4.16          2.23         1.39 o                         
  12   2   0         59.13         56.79         2.17 o                         
  13   2   0         12.31         15.00         1.92 o                         
  14   2   0          0.16         -2.12         2.12 o                         
  15   2   0        184.92        190.50         5.56 o                         
  16   2   0         36.63         41.62         3.53 o                         
  17   2   0          0.17          1.07         3.35 o                         
  18   2   0          7.60         13.22         3.97 o                         
  19   2   0          9.58          7.39         4.95 o                         
  20   2   0         10.33         13.09         5.86 o                         
   1   3   0        648.51        689.63         4.17 o                         
   2   3   0          7.65          6.06         0.64 o                         
   3   3   0        876.87        847.73         4.82 o                         
   4   3   0        169.24        156.91         1.86 o                         
   5   3   0        310.09        293.99         2.51 o                         
   6   3   0       2825.17       3063.50        14.55 o                         
   7   3   0        190.30        184.98         2.31 o                         
   8   3   0         51.74         51.54         1.59 o                         
   9   3   0        239.71        225.76         3.09 o                         
  10   3   0         52.59         57.52         1.84 o                         
  11   3   0          8.96          7.66         1.47 o                         
  12   3   0          0.95          0.20         1.55 o                         
  13   3   0        176.54        150.77         3.19 o                         
  14   3   0         38.59         37.19         2.86 o                         
  15   3   0          0.31         -2.44         2.88 o                         
  16   3   0        354.95        364.47         6.20 o                         
  17   3   0         48.57         58.08         4.00 o                         
  18   3   0          1.74          0.69         4.49 o                         
  19   3   0          4.66          3.25         5.54 o                         
   0   4   0        335.05        314.64         4.02 o                         
   1   4   0        606.92        627.21         4.12 o                         
   2   4   0        137.01        118.17         1.89 o                         
   3   4   0        710.49        753.20         5.03 o                         
   4   4   0        268.64        300.19         2.90 o                         
   5   4   0         12.57         12.30         1.05 o                         
   6   4   0        931.56        968.18         6.19 o                         
   7   4   0        234.33        221.82         2.63 o                         
   8   4   0         38.17         37.78         1.64 o                         
   9   4   0         16.25         21.30         1.45 o                         
  10   4   0          1.83          3.41         1.47 o                         
  11   4   0          9.50          8.86         1.91 o                         
  12   4   0         16.25         13.48         1.83 o                         
  13   4   0         49.29         34.51         2.59 o                         
  14   4   0         11.88         14.27         2.86 o                         
  15   4   0          1.39         -0.90         2.98 o                         
  16   4   0         15.64         19.66         3.46 o                         
  17   4   0          0.83          4.96         3.85 o                         
  18   4   0          3.47         -1.86         6.46 o                         
  19   4   0         22.90         12.35         7.81 o                         
   1   5   0        467.28        481.84         3.69 o                         
   2   5   0        114.14        115.38         2.03 o                         
   3   5   0         60.17         62.98         2.03 o                         
   4   5   0        190.36        202.21         2.88 o                         
   5   5   0         58.68         66.78         1.88 o                         
   6   5   0         39.57         41.58         1.73 o                         
   7   5   0         28.96         32.49         1.63 o                         
   8   5   0         13.55         11.20         1.56 o                         
   9   5   0        467.01        481.63         4.72 o                         
  10   5   0          2.94          4.36         1.66 o                         
  11   5   0          7.64          0.04         1.84 o                         
  12   5   0          4.27          2.87         1.87 o                         
  13   5   0          6.40          5.20         2.83 o                         
  14   5   0         10.46         13.53         2.91 o                         
  15   5   0          4.44          0.79         3.58 o                         
  16   5   0          4.49          1.87         3.78 o                         
  17   5   0        210.16        213.73         8.24 o                         
  18   5   0          1.51          8.03         5.56 o                         
   0   6   0         43.72         57.29         2.32 o                         
   1   6   0        162.90        178.61         2.66 o                         
   2   6   0         28.11         33.32         1.52 o                         
   3   6   0         97.68        116.81         2.55 o                         
   4   6   0          2.20         -0.03         1.38 o                         
   5   6   0        162.25        171.35         3.15 o                         
   6   6   0         62.59         63.88         2.17 o                         
   7   6   0        357.57        348.48         4.24 o                         
   8   6   0          2.61          1.98         1.81 o                         
   9   6   0          0.06          4.47         1.91 o                         
  10   6   0        527.78        502.21         6.12 o                         
  11   6   0         48.85         58.38         2.89 o                         
  12   6   0         39.17         29.65         3.10 o                         
  13   6   0         36.24         28.92         3.45 o                         
  14   6   0          0.11         -2.05         3.54 o                         
  15   6   0         11.04         19.52         4.12 o                         
  16   6   0          0.04         -2.50         4.57 o                         
  17   6   0         18.40          3.80         5.79 o                         
   1   7   0          6.73          2.83         1.54 o                         
   2   7   0          5.01          2.32         1.67 o                         
   3   7   0          8.19          9.66         1.80 o                         
   4   7   0        153.34        149.89         3.60 o                         
   5   7   0          5.25          8.12         2.07 o                         
   6   7   0        216.57        233.38         4.17 o                         
   7   7   0          2.42          3.05         2.25 o                         
   8   7   0         92.74         84.42         3.65 o                         
   9   7   0          6.29          4.98         2.42 o                         
  10   7   0         15.37         15.06         2.66 o                         
  11   7   0         28.51         26.70         3.45 o                         
  12   7   0          8.93          5.44         3.10 o                         
  13   7   0          9.73          9.55         3.77 o                         
  14   7   0         19.38         27.74         5.01 o                         
  15   7   0          3.86         10.94         7.38 o                         
  16   7   0          1.95         12.64         9.65 o                         
   0   8   0         97.62        102.31         4.21 o                         
   1   8   0          3.76          7.11         2.02 o                         
   2   8   0          4.93          2.56         2.08 o                         
   3   8   0         24.60         14.99         2.81 o                         
   4   8   0          4.02          6.30         2.36 o                         
   5   8   0         21.68         18.43         2.52 o                         
   6   8   0        151.34        157.17         4.09 o                         
   7   8   0         12.31          9.59         2.69 o                         
   8   8   0         12.00         11.42         2.82 o                         
   9   8   0         44.17         33.91         3.37 o                         
  10   8   0         16.74         16.65         3.47 o                         
  11   8   0         14.92         14.88         4.13 o                         
  12   8   0         19.74         23.42         4.25 o                         
  13   8   0         16.20          9.08         5.82 o                         
  14   8   0         37.64         42.66         8.45 o                         
   1   9   0          2.92          2.35         2.54 o                         
   2   9   0          1.02          2.48         2.55 o                         
   3   9   0        108.21        114.13         4.15 o                         
   4   9   0         92.45         78.84         3.80 o                         
   5   9   0        109.96        113.89         4.71 o                         
   6   9   0         21.76         16.66         3.27 o                         
   7   9   0          3.80         -2.24         3.38 o                         
   8   9   0         12.35         12.89         3.75 o                         
   9   9   0          0.26          2.37         3.94 o                         
  10   9   0          0.33         -3.68         4.96 o                         
  11   9   0          8.01          0.33         5.07 o                         
  12   9   0         17.58         22.36         7.45 o                         
   0  10   0          6.21         -2.61         4.88 o                         
   1  10   0          9.54          2.97         3.44 o                         
   2  10   0          0.11          3.56         3.86 o                         
   3  10   0          0.91          3.02         3.52 o                         
   4  10   0          3.85          2.50         4.21 o                         
   5  10   0          0.77          0.60         3.97 o                         
   6  10   0         23.17         10.26         5.06 o                         
   7  10   0          0.05         -4.48         4.48 o                         
   8  10   0         11.93          3.49         6.03 o                         
   9  10   0          0.23          8.08        10.17 o                         
   1  11   0          5.49         11.39         8.12 o                         
   2  11   0          2.16         10.00         8.44 o                         
   3  11   0          4.86         29.28        11.55 o                         
 -20   1   1          0.06         -6.02         6.02 o                         
 -19   1   1          5.16         12.63         4.80 o                         
 -18   1   1         44.06         51.12         4.22 o                         
 -17   1   1          3.39          5.99         3.31 o                         
 -16   1   1          0.77         -2.76         2.76 o                         
 -15   1   1        200.36        197.81         5.22 o                         
 -14   1   1          4.99          3.98         2.71 o                         
 -13   1   1         32.97         32.25         2.60 o                         
 -12   1   1          1.53          2.80         1.75 o                         
 -11   1   1          0.02          1.29         1.55 o                         
 -10   1   1        138.75        126.14         2.72 o                         
  -9   1   1        637.95        645.09         5.36 o                         
  -8   1   1        544.75        612.22         4.78 o                         
  -7   1   1       2012.30       2074.70        10.89 o                         
  -6   1   1       4072.11       4078.50        20.63 o                         
  -5   1   1       1748.12       1726.50         9.15 o                         
  -4   1   1        175.70        155.68         1.71 o                         
  -3   1   1       2899.57       2874.43        13.81 o                         
  -2   1   1       7533.67       7467.54        47.15 o                         
  -1   1   1       3747.52       3654.30        24.39 o                         
   0   1   1       1668.93       1625.58         8.37 o                         
   1   1   1        819.98        736.41         3.88 o                         
   2   1   1       2330.88       2317.50        11.86 o                         
   3   1   1        490.46        407.19         2.50 o                         
   4   1   1         87.39         91.43         1.24 o                         
   5   1   1        408.84        425.53         2.91 o                         
   6   1   1         36.11         24.83         0.99 o                         
   7   1   1       1875.46       1805.72         9.10 o                         
   8   1   1        150.23        146.40         2.20 o                         
   9   1   1        352.15        339.67         3.32 o                         
  10   1   1        665.42        619.53         4.93 o                         
  11   1   1        165.78        144.25         2.89 o                         
  12   1   1          8.80          9.98         1.70 o                         
  13   1   1         48.58         42.41         2.30 o                         
  14   1   1        940.87        975.50         8.06 o                         
  15   1   1          8.04          7.56         2.65 o                         
  16   1   1         34.06         25.68         3.02 o                         
  17   1   1         10.15         12.13         3.71 o                         
  18   1   1          0.16          0.19         4.10 o                         
  19   1   1          1.11         -0.66         4.75 o                         
  20   1   1          4.86          3.57         6.39 o                         
 -20   2   1          5.22          2.88         5.88 o                         
 -19   2   1          0.18         -4.99         4.99 o                         
 -18   2   1          0.01         -4.00         4.00 o                         
 -17   2   1          0.50          1.68         3.45 o                         
 -16   2   1          1.10          2.10         2.91 o                         
 -15   2   1        121.12        116.92         4.05 o                         
 -14   2   1         32.00         27.95         2.83 o                         
 -13   2   1        138.42        128.93         3.50 o                         
 -12   2   1         82.43         77.35         2.70 o                         
 -11   2   1         12.01         14.07         1.72 o                         
 -10   2   1        535.03        523.87         4.94 o                         
  -9   2   1         21.09         27.10         1.45 o                         
  -8   2   1       1139.82       1243.82         7.84 o                         
  -7   2   1        101.50         99.12         1.91 o                         
  -6   2   1         11.60          5.23         0.81 o                         
  -5   2   1          5.40         10.40         0.74 o                         
  -4   2   1        166.09        144.02         1.49 o                         
  -3   2   1         24.27         14.87         0.77 o                         
  -2   2   1      61789.97      63570.73       541.49 o                         
  -1   2   1       4049.68       3958.57        18.11 o                         
   0   2   1       1136.79       1077.33         5.27 o                         
   1   2   1        107.59         97.82         1.11 o                         
   2   2   1         55.05         40.82         0.86 o                         
   3   2   1        423.72        406.44         2.56 o                         
   4   2   1       1472.75       1360.03         6.72 o                         
   5   2   1       1593.53       1588.11         7.67 o                         
   6   2   1         91.90        106.69         1.66 o                         
   7   2   1        688.68        649.97         4.25 o                         
   8   2   1        620.52        699.69         4.77 o                         
   9   2   1        188.12        195.07         2.62 o                         
  10   2   1         11.26          8.51         1.34 o                         
  11   2   1          8.67         11.61         1.52 o                         
  12   2   1         13.63         17.65         1.77 o                         
  13   2   1        146.03        146.26         3.31 o                         
  14   2   1        231.85        225.72         5.48 o                         
  15   2   1         38.62         39.56         3.16 o                         
  16   2   1          5.24          5.21         2.92 o                         
  17   2   1         27.06         32.41         3.70 o                         
  18   2   1          6.51          8.86         4.03 o                         
  19   2   1          7.27          7.73         5.04 o                         
  20   2   1         21.85         34.87         6.56 o                         
 -20   3   1          1.34        -17.39        37.46 o                         
 -19   3   1         15.78          7.94         5.13 o                         
 -18   3   1          2.44          0.98         4.16 o                         
 -17   3   1         21.34         22.83         3.73 o                         
 -16   3   1         44.28         38.62         3.29 o                         
 -15   3   1          0.24         -2.91         2.91 o                         
 -14   3   1          7.12          3.78         2.45 o                         
 -13   3   1          9.38          4.51         2.39 o                         
 -12   3   1         25.63         26.48         2.23 o                         
 -11   3   1         10.31          9.72         1.73 o                         
 -10   3   1         24.11         21.88         1.74 o                         
  -9   3   1        182.73        181.56         2.95 o                         
  -8   3   1         10.74         11.33         1.05 o                         
  -7   3   1         32.59         35.29         1.17 o                         
  -6   3   1       1259.95       1360.22         7.36 o                         
  -5   3   1       2058.15       2194.50        10.47 o                         
  -4   3   1         31.30         37.59         1.09 o                         
  -3   3   1        782.15        755.68         4.64 o                         
  -2   3   1       1689.53       1791.35         8.89 o                         
  -1   3   1       1188.40       1148.38         6.56 o                         
   0   3   1        640.75        586.13         3.72 o                         
   1   3   1        359.08        307.63         2.35 o                         
   2   3   1        173.90        175.75         1.80 o                         
   3   3   1         63.66         55.04         1.29 o                         
   4   3   1          0.18          0.57         0.64 o                         
   5   3   1        898.31       1030.75         5.59 o                         
   6   3   1         28.15         25.21         1.05 o                         
   7   3   1        177.04        190.64         2.34 o                         
   8   3   1        371.52        348.21         3.25 o                         
   9   3   1          1.22          0.97         1.17 o                         
  10   3   1         14.71         12.65         1.53 o                         
  11   3   1          1.70          2.19         1.54 o                         
  12   3   1         38.14         40.05         2.22 o                         
  13   3   1        168.56        149.84         3.44 o                         
  14   3   1         52.64         52.89         3.02 o                         
  15   3   1        604.43        636.78         7.18 o                         
  16   3   1          1.86         -3.14         3.14 o                         
  17   3   1         39.47         33.97         4.07 o                         
  18   3   1          0.73         -1.02         4.68 o                         
  19   3   1          2.54          1.38         5.37 o                         
 -19   4   1         22.87         20.26         5.52 o                         
 -18   4   1         21.79         12.94         4.78 o                         
 -17   4   1          7.77         -2.38         4.29 o                         
 -16   4   1         12.09          7.77         3.23 o                         
 -15   4   1          3.46          1.04         2.83 o                         
 -14   4   1         87.03         89.26         3.35 o                         
 -13   4   1        177.20        163.98         3.83 o                         
 -12   4   1        133.49        113.79         3.40 o                         
 -11   4   1         53.44         50.85         2.33 o                         
 -10   4   1         96.73         94.19         2.55 o                         
  -9   4   1        301.45        292.75         3.17 o                         
  -8   4   1         35.42         41.00         1.43 o                         
  -7   4   1        204.99        191.04         2.39 o                         
  -6   4   1          4.35          5.51         0.95 o                         
  -5   4   1          1.56          0.14         0.88 o                         
  -4   4   1         26.97         21.87         1.10 o                         
  -3   4   1       1443.42       1456.37         8.14 o                         
  -2   4   1       1404.00       1366.56         7.56 o                         
  -1   4   1        207.01        166.43         2.14 o                         
   0   4   1          3.41          3.64         0.82 o                         
   1   4   1         61.76         53.07         1.43 o                         
   2   4   1          1.21          5.01         0.79 o                         
   3   4   1         67.37         70.29         1.59 o                         
   4   4   1        147.01        150.53         2.18 o                         
   5   4   1         89.01        105.09         1.97 o                         
   6   4   1         73.87         64.82         1.54 o                         
   7   4   1        239.29        225.12         2.73 o                         
   8   4   1       1521.81       1556.63         8.70 o                         
   9   4   1          0.20         -0.24         1.34 o                         
  10   4   1         98.50         94.62         2.38 o                         
  11   4   1         11.12         11.74         1.86 o                         
  12   4   1         51.87         48.31         2.48 o                         
  13   4   1        134.39        134.01         3.71 o                         
  14   4   1          3.62          2.62         2.46 o                         
  15   4   1        106.73        114.56         4.11 o                         
  16   4   1          3.94          5.45         3.54 o                         
  17   4   1          0.71          3.84         5.00 o                         
  18   4   1         32.90         28.93         5.73 o                         
  19   4   1          7.99          6.78         7.66 o                         
 -18   5   1        108.23        104.86         6.64 o                         
 -17   5   1         59.55         70.25         5.26 o                         
 -16   5   1          2.70          3.26         3.50 o                         
 -15   5   1          0.00          1.13         3.10 o                         
 -14   5   1         61.26         51.27         3.54 o                         
 -13   5   1          4.20          7.00         2.58 o                         
 -12   5   1          9.54          5.85         2.21 o                         
 -11   5   1         16.00          9.08         2.19 o                         
 -10   5   1          4.78          3.73         1.63 o                         
  -9   5   1          3.99          3.99         1.59 o                         
  -8   5   1        650.16        661.60         5.42 o                         
  -7   5   1         72.10         60.57         1.96 o                         
  -6   5   1        233.64        218.59         3.01 o                         
  -5   5   1        284.04        256.44         3.10 o                         
  -4   5   1          4.16          3.84         1.08 o                         
  -3   5   1         11.32         16.87         1.17 o                         
  -2   5   1        221.23        236.31         2.72 o                         
  -1   5   1         18.70         17.12         1.12 o                         
   0   5   1        380.60        397.52         3.78 o                         
   1   5   1        938.98        947.60         6.18 o                         
   2   5   1          0.86         -0.06         1.00 o                         
   3   5   1        676.46        667.59         5.13 o                         
   4   5   1       1367.26       1396.28         8.66 o                         
   5   5   1        167.54        162.42         2.78 o                         
   6   5   1          9.10          7.12         1.36 o                         
   7   5   1         99.63        106.34         2.46 o                         
   8   5   1         93.40         92.63         2.38 o                         
   9   5   1         58.06         53.80         2.24 o                         
  10   5   1          6.76          7.42         1.74 o                         
  11   5   1        126.61        113.59         3.01 o                         
  12   5   1         33.93         27.18         2.52 o                         
  13   5   1          8.33          5.41         2.49 o                         
  14   5   1          0.02          1.12         2.55 o                         
  15   5   1          8.07         11.93         3.38 o                         
  16   5   1         50.12         46.53         4.91 o                         
  17   5   1          0.04          3.81         4.66 o                         
  18   5   1         22.33         18.55         7.29 o                         
 -17   6   1          1.11          4.39         6.53 o                         
 -16   6   1         18.20         27.28         6.30 o                         
 -15   6   1          2.93         -2.19         4.33 o                         
 -14   6   1         19.49         17.01         4.06 o                         
 -13   6   1          5.01          7.48         3.33 o                         
 -12   6   1         56.43         49.83         3.84 o                         
 -11   6   1         32.64         30.59         3.18 o                         
 -10   6   1         51.92         44.18         2.32 o                         
  -9   6   1        190.95        194.44         3.88 o                         
  -8   6   1         23.75         24.98         1.94 o                         
  -7   6   1        198.94        193.19         3.40 o                         
  -6   6   1         43.92         45.47         1.92 o                         
  -5   6   1         62.18         59.45         1.98 o                         
  -4   6   1          9.60         10.68         1.42 o                         
  -3   6   1        117.79        124.17         2.61 o                         
  -2   6   1         77.32         76.85         2.04 o                         
  -1   6   1          2.37          2.27         1.18 o                         
   0   6   1        103.45        113.40         2.38 o                         
   1   6   1        865.39        864.84         6.10 o                         
   2   6   1         24.37         18.16         1.53 o                         
   3   6   1          9.29          4.36         1.44 o                         
   4   6   1          1.97          4.11         1.53 o                         
   5   6   1         68.16         66.81         2.29 o                         
   6   6   1        129.17        126.83         3.07 o                         
   7   6   1          2.79          4.58         2.20 o                         
   8   6   1         29.74         37.11         2.38 o                         
   9   6   1         63.93         68.83         2.71 o                         
  10   6   1         19.54         15.06         2.34 o                         
  11   6   1          0.74          2.11         2.41 o                         
  12   6   1         28.20         35.54         3.49 o                         
  13   6   1          0.58          2.29         3.21 o                         
  14   6   1          2.42          4.65         3.04 o                         
  15   6   1          4.80          1.29         4.46 o                         
  16   6   1         40.23         56.53         8.01 o                         
  17   6   1          6.41          3.18         6.35 o                         
 -16   7   1         46.16         77.35         9.45 o                         
 -15   7   1          2.33         -3.53         5.68 o                         
 -14   7   1         42.14         39.95         5.00 o                         
 -13   7   1          1.68          7.50         5.06 o                         
 -12   7   1          0.15          1.50         3.32 o                         
 -11   7   1          0.09          2.00         2.70 o                         
 -10   7   1          0.05         -2.37         2.37 o                         
  -9   7   1         18.27         16.30         2.45 o                         
  -8   7   1          1.99          1.20         2.13 o                         
  -7   7   1        221.84        232.61         4.96 o                         
  -6   7   1        152.87        152.49         3.51 o                         
  -5   7   1        342.56        354.84         4.93 o                         
  -4   7   1        110.40        114.62         2.98 o                         
  -3   7   1        224.84        213.93         3.61 o                         
  -2   7   1         12.91         12.14         1.68 o                         
  -1   7   1          0.02         -0.75         1.56 o                         
   0   7   1          6.77          6.93         1.58 o                         
   1   7   1          6.32          6.86         1.65 o                         
   2   7   1         90.55         98.46         2.73 o                         
   3   7   1        199.54        200.10         3.72 o                         
   4   7   1        136.15        146.73         3.57 o                         
   5   7   1          0.37          3.15         2.07 o                         
   6   7   1          0.07         -1.83         2.24 o                         
   7   7   1        395.13        410.21         5.90 o                         
   8   7   1         37.41         38.99         3.93 o                         
   9   7   1         61.29         66.12         3.83 o                         
  10   7   1         14.50          8.43         2.95 o                         
  11   7   1         49.60         46.97         3.81 o                         
  12   7   1          0.14         -0.52         3.32 o                         
  13   7   1          0.01          1.11         3.67 o                         
  14   7   1          2.64         -2.72         4.43 o                         
  15   7   1          2.80         10.25         5.66 o                         
 -14   8   1         20.37         20.79         6.85 o                         
 -13   8   1          7.10          6.89         6.08 o                         
 -12   8   1         86.74         85.43         4.84 o                         
 -11   8   1         11.64         16.31         4.51 o                         
 -10   8   1          1.07          4.43         3.24 o                         
  -9   8   1          7.88         10.05         4.37 o                         
  -8   8   1          0.02          1.40         2.73 o                         
  -7   8   1          1.91          3.00         2.57 o                         
  -6   8   1          1.32          2.63         2.52 o                         
  -5   8   1          1.57          2.58         2.28 o                         
  -4   8   1          7.01          6.43         2.18 o                         
  -3   8   1        143.43        153.60         3.73 o                         
  -2   8   1          0.01         -2.07         2.07 o                         
  -1   8   1          3.58          3.67         1.98 o                         
   0   8   1         21.53         13.19         2.20 o                         
   1   8   1         53.23         46.91         2.53 o                         
   2   8   1          5.62          6.71         2.09 o                         
   3   8   1         18.45         16.61         2.33 o                         
   4   8   1        251.58        258.16         5.11 o                         
   5   8   1         57.04         58.94         3.32 o                         
   6   8   1         40.88         42.61         5.40 o                         
   7   8   1         24.24         19.19         2.89 o                         
   8   8   1        127.93        137.23         4.59 o                         
   9   8   1          1.93         -0.42         3.12 o                         
  10   8   1          8.00          1.30         3.52 o                         
  11   8   1          3.06          1.46         4.05 o                         
  12   8   1         15.41         13.66         4.28 o                         
  13   8   1         14.72         17.16         5.05 o                         
  14   8   1          4.57         29.88         8.85 o                         
 -12   9   1          0.09          5.65         9.42 o                         
 -11   9   1          2.20         -3.22         4.88 o                         
 -10   9   1          0.47          5.67         5.07 o                         
  -9   9   1         16.38         13.52         3.96 o                         
  -8   9   1          0.13          0.80         3.54 o                         
  -7   9   1          0.56          2.72         3.21 o                         
  -6   9   1          2.58          0.43         2.96 o                         
  -5   9   1          0.08          1.06         2.84 o                         
  -4   9   1         12.13         11.77         3.08 o                         
  -3   9   1         18.16         13.68         2.84 o                         
  -2   9   1          0.37         -2.28         2.59 o                         
  -1   9   1         12.11          9.34         2.50 o                         
   0   9   1         61.04         69.50         3.70 o                         
   1   9   1          9.94          5.67         2.49 o                         
   2   9   1         24.58         15.41         3.03 o                         
   3   9   1         39.87         42.63         3.24 o                         
   4   9   1          5.90          1.04         2.77 o                         
   5   9   1         77.22         81.62         4.24 o                         
   6   9   1         58.79         66.21         4.78 o                         
   7   9   1          1.79          5.12         3.46 o                         
   8   9   1         26.12         24.36         3.92 o                         
   9   9   1         33.63         26.09         4.28 o                         
  10   9   1          0.01          8.92         5.68 o                         
  11   9   1          2.23          6.99         6.99 o                         
  -9  10   1         15.24         15.24         8.65 o                         
  -8  10   1         18.98          9.39         5.28 o                         
  -7  10   1          0.61          2.38         5.09 o                         
  -6  10   1         17.27          9.33         4.09 o                         
  -5  10   1         12.32          9.76         4.30 o                         
  -4  10   1          1.17          2.87         4.53 o                         
  -3  10   1          9.99         10.25         3.48 o                         
  -2  10   1         61.93         65.52         5.34 o                         
  -1  10   1          0.12         -2.99         2.99 o                         
   0  10   1         15.24         14.53         4.07 o                         
   1  10   1          9.43         13.27         3.85 o                         
   2  10   1          4.13          5.28         4.35 o                         
   3  10   1         15.96         13.85         3.99 o                         
   4  10   1          2.87          3.21         4.23 o                         
   5  10   1         16.02         11.06         4.74 o                         
   6  10   1          3.09          2.70         4.79 o                         
   7  10   1         14.71          4.47         7.11 o                         
   8  10   1          0.85         -0.21         6.64 o                         
  -3  11   1         11.45          4.85        19.04 o                         
  -2  11   1         39.92         21.50         9.91 o                         
  -1  11   1         10.24          5.99         7.61 o                         
   0  11   1          0.24         -3.67         8.63 o                         
   1  11   1         55.44         43.99         7.99 o                         
   2  11   1          0.07          8.07         8.77 o                         
 -20   0   2          2.45          7.97         8.82 o                         
 -19   0   2          9.52          3.59         6.18 o                         
 -18   0   2         20.76         16.21         5.51 o                         
 -17   0   2         50.63         44.74         5.25 o                         
 -16   0   2        145.85        148.44         6.28 o                         
 -15   0   2        208.08        225.69         8.44 o                         
 -14   0   2         64.77         60.67         5.32 o                         
 -13   0   2         74.63         76.12         4.42 o                         
 -12   0   2        445.43        435.60         6.96 o                         
 -11   0   2        858.77        895.32        10.29 o                         
 -10   0   2        678.76        693.68         7.84 o                         
  -9   0   2       1212.16       1285.38        11.46 o                         
  -8   0   2          7.08         11.60         1.47 o                         
  -7   0   2        189.82        182.59         3.20 o                         
  -6   0   2       1002.10       1102.06         9.19 o                         
  -5   0   2         25.23         39.65         1.57 o                         
  -4   0   2      12265.72      11939.50       115.96 o                         
  -3   0   2        272.49        276.11         2.91 o                         
  -2   0   2        722.04        661.36         5.02 o                         
  -1   0   2       2444.14       2410.89        18.09 o                         
   0   0   2       4704.00       4646.38        51.42 o                         
   1   0   2       4411.06       4334.22        30.77 o                         
   2   0   2         57.48         35.44         1.19 o                         
   3   0   2      10499.88      10205.26        59.73 o                         
   4   0   2       5577.44       5697.71        36.02 o                         
   5   0   2       3822.18       3869.08        24.23 o                         
   6   0   2        894.21        779.36         6.71 o                         
   7   0   2         57.75         46.84         1.89 o                         
   8   0   2        166.67        174.62         3.36 o                         
   9   0   2          1.84         -0.26         1.55 o                         
  10   0   2         21.69         15.46         1.98 o                         
  11   0   2        818.55        786.64         8.31 o                         
  12   0   2        282.34        277.15         5.55 o                         
  13   0   2        417.44        420.12         7.98 o                         
  14   0   2        247.98        270.31         7.43 o                         
  15   0   2         63.57         65.88         4.93 o                         
  16   0   2         82.39         93.68         5.40 o                         
  17   0   2         45.09         55.51         5.11 o                         
  18   0   2          0.74          1.09         6.02 o                         
  19   0   2          0.01         -7.72         7.72 o                         
  20   0   2         85.31         98.21        11.75 o                         
 -20   1   2          0.15          0.72         5.94 o                         
 -19   1   2          8.11          7.86         4.38 o                         
 -18   1   2         24.05         12.89         3.79 o                         
 -17   1   2         67.93         75.33         4.29 o                         
 -16   1   2         10.40          8.95         3.38 o                         
 -15   1   2         54.58         56.73         3.94 o                         
 -14   1   2         24.76         23.80         2.64 o                         
 -13   1   2         24.64         31.33         2.52 o                         
 -12   1   2         11.41          7.99         1.79 o                         
 -11   1   2        105.25        123.42         2.88 o                         
 -10   1   2        429.48        459.76         4.50 o                         
  -9   1   2       1726.53       1829.67        10.68 o                         
  -8   1   2          4.81          7.10         1.12 o                         
  -7   1   2        127.63        131.16         2.22 o                         
  -6   1   2        704.48        678.86         4.78 o                         
  -5   1   2        226.94        221.85         2.36 o                         
  -4   1   2       2401.44       2433.45        13.32 o                         
  -3   1   2       5142.42       5227.74        26.78 o                         
  -2   1   2       5923.83       6025.07        25.80 o                         
  -1   1   2       2267.65       2150.52        11.74 o                         
   0   1   2       7512.10       7373.32        47.43 o                         
   1   1   2         17.91         15.04         0.54 o                         
   2   1   2        443.86        406.22         2.43 o                         
   3   1   2         61.70         60.37         1.09 o                         
   4   1   2        883.28        826.32         4.62 o                         
   5   1   2        761.65        684.02         4.32 o                         
   6   1   2        209.14        214.00         2.37 o                         
   7   1   2          2.65          1.07         0.87 o                         
   8   1   2        794.12        765.52         5.20 o                         
   9   1   2         19.21         18.97         1.31 o                         
  10   1   2         29.92         28.16         1.55 o                         
  11   1   2          2.75          3.06         1.50 o                         
  12   1   2        273.61        260.93         3.97 o                         
  13   1   2        636.88        658.63         6.24 o                         
  14   1   2         38.30         40.66         2.62 o                         
  15   1   2        120.12        121.66         3.68 o                         
  16   1   2         26.52         21.82         3.13 o                         
  17   1   2          1.63         -2.72         3.29 o                         
  18   1   2          1.21         -3.97         3.97 o                         
  19   1   2          9.96         15.30         5.83 o                         
  20   1   2          2.13         -1.18         7.99 o                         
 -20   2   2          0.31         -2.49         5.59 o                         
 -19   2   2          3.53          3.89         4.80 o                         
 -18   2   2          0.10         -3.90         3.90 o                         
 -17   2   2          2.06          4.99         3.24 o                         
 -16   2   2          0.58         -0.10         2.96 o                         
 -15   2   2        249.99        234.86         6.15 o                         
 -14   2   2         15.63         11.23         2.75 o                         
 -13   2   2         41.68         36.85         2.61 o                         
 -12   2   2        404.98        422.60         5.02 o                         
 -11   2   2        137.75        137.23         3.05 o                         
 -10   2   2        196.00        231.44         3.41 o                         
  -9   2   2        545.14        477.30         4.40 o                         
  -8   2   2        192.65        191.13         2.58 o                         
  -7   2   2        240.06        237.86         2.71 o                         
  -6   2   2         97.83         83.85         1.58 o                         
  -5   2   2        194.84        191.56         2.26 o                         
  -4   2   2         24.24         27.53         0.94 o                         
  -3   2   2      12759.33      13414.29        57.03 o                         
  -2   2   2       8662.82       8785.09        38.47 o                         
  -1   2   2       1331.18       1328.80         6.43 o                         
   0   2   2       2144.25       2086.37        10.16 o                         
   1   2   2        305.56        271.12         1.93 o                         
   2   2   2        973.77        897.12         4.64 o                         
   3   2   2       1035.98       1045.31         5.20 o                         
   4   2   2         10.58         13.17         0.75 o                         
   5   2   2       3845.75       4003.87        17.79 o                         
   6   2   2       3760.38       4127.27        18.08 o                         
   7   2   2        395.74        435.38         3.39 o                         
   8   2   2        319.47        321.76         3.10 o                         
   9   2   2         19.20         21.27         1.39 o                         
  10   2   2          2.26          2.32         1.31 o                         
  11   2   2        149.72        150.04         2.97 o                         
  12   2   2        134.45        124.08         3.11 o                         
  13   2   2         88.17         97.94         3.12 o                         
  14   2   2         43.73         62.59         2.85 o                         
  15   2   2          8.40          7.40         2.56 o                         
  16   2   2        126.14        143.06         4.40 o                         
  17   2   2         27.26         28.44         3.58 o                         
  18   2   2         15.55         11.12         3.91 o                         
  19   2   2         42.37         50.57         5.79 o                         
 -20   3   2          8.52         10.37        10.18 o                         
 -19   3   2         10.28          5.09         4.85 o                         
 -18   3   2          1.78         -3.35         4.03 o                         
 -17   3   2          4.81          1.97         3.42 o                         
 -16   3   2         10.41          5.70         3.00 o                         
 -15   3   2         17.45         12.55         3.09 o                         
 -14   3   2         55.16         51.09         3.22 o                         
 -13   3   2        127.30        116.40         3.53 o                         
 -12   3   2         77.27         85.04         2.91 o                         
 -11   3   2        233.17        222.71         3.67 o                         
 -10   3   2        198.55        203.47         3.24 o                         
  -9   3   2         14.28         12.50         1.32 o                         
  -8   3   2         25.69         13.32         1.11 o                         
  -7   3   2        282.73        311.62         3.11 o                         
  -6   3   2        139.73        156.73         1.98 o                         
  -5   3   2       3007.72       3038.35        15.84 o                         
  -4   3   2       2493.43       2521.61        13.28 o                         
  -3   3   2         11.90          5.48         0.67 o                         
  -2   3   2        147.23        138.18         1.47 o                         
  -1   3   2         13.73          8.09         0.69 o                         
   0   3   2       1053.76        976.63         5.44 o                         
   1   3   2       1954.65       1961.24        10.00 o                         
   2   3   2        274.20        269.92         2.38 o                         
   3   3   2        241.48        244.21         2.09 o                         
   4   3   2        169.84        179.36         1.90 o                         
   5   3   2       2383.77       2542.78        12.00 o                         
   6   3   2         69.48         72.79         1.62 o                         
   7   3   2        135.63        136.34         2.12 o                         
   8   3   2        236.20        229.98         2.77 o                         
   9   3   2          8.52          8.38         1.41 o                         
  10   3   2        124.07        131.38         2.65 o                         
  11   3   2          5.12          3.01         1.76 o                         
  12   3   2         11.26          7.62         1.97 o                         
  13   3   2          0.36         -1.16         2.07 o                         
  14   3   2        221.64        221.51         4.43 o                         
  15   3   2        139.33        122.58         3.99 o                         
  16   3   2         57.87         57.83         3.94 o                         
  17   3   2          0.44          6.92         3.59 o                         
  18   3   2         10.42         11.38         4.37 o                         
  19   3   2          6.18         11.98         7.41 o                         
 -19   4   2          6.64          7.02         5.78 o                         
 -18   4   2         37.10         44.63         5.01 o                         
 -17   4   2         28.31         31.69         4.32 o                         
 -16   4   2         27.50         22.91         3.62 o                         
 -15   4   2          9.46          8.91         3.00 o                         
 -14   4   2         81.46         83.64         3.72 o                         
 -13   4   2        108.84        101.94         3.10 o                         
 -12   4   2          0.57         -0.14         2.10 o                         
 -11   4   2         83.00         87.75         2.72 o                         
 -10   4   2         19.84         12.88         1.68 o                         
  -9   4   2        391.86        384.85         4.53 o                         
  -8   4   2         23.30         22.34         1.29 o                         
  -7   4   2         31.02         26.66         1.27 o                         
  -6   4   2         17.33         20.93         1.14 o                         
  -5   4   2        229.20        220.67         2.57 o                         
  -4   4   2       2586.71       2666.73        14.32 o                         
  -3   4   2        536.15        526.80         3.73 o                         
  -2   4   2       1721.72       1794.84         9.29 o                         
  -1   4   2        366.19        382.25         2.93 o                         
   0   4   2        113.94        110.69         1.90 o                         
   1   4   2         79.93         82.82         1.69 o                         
   2   4   2         40.10         44.23         1.13 o                         
   3   4   2         81.39         75.97         1.55 o                         
   4   4   2        253.82        251.37         2.53 o                         
   5   4   2          3.51          3.20         0.94 o                         
   6   4   2        137.33        150.55         2.33 o                         
   7   4   2         67.09         68.18         1.76 o                         
   8   4   2        100.42         95.47         2.38 o                         
   9   4   2        239.67        242.57         3.25 o                         
  10   4   2        140.61        146.82         3.58 o                         
  11   4   2         15.12         17.82         1.95 o                         
  12   4   2        119.78        107.91         3.13 o                         
  13   4   2         23.53         17.31         2.44 o                         
  14   4   2         97.81        111.98         3.76 o                         
  15   4   2         44.68         39.28         3.79 o                         
  16   4   2          0.13         -3.36         3.38 o                         
  17   4   2          3.06         -0.63         3.95 o                         
  18   4   2         15.13         19.22         5.47 o                         
 -18   5   2          1.73          9.96         5.60 o                         
 -17   5   2          0.44         -0.95         4.46 o                         
 -16   5   2         23.12         25.76         3.97 o                         
 -15   5   2         10.85         16.30         3.80 o                         
 -14   5   2         17.90          8.36         3.19 o                         
 -13   5   2         68.04         61.53         4.05 o                         
 -12   5   2          4.02          6.77         2.58 o                         
 -11   5   2          8.21          7.79         2.19 o                         
 -10   5   2         43.45         41.44         2.23 o                         
  -9   5   2        198.45        200.52         3.06 o                         
  -8   5   2        693.07        721.63         5.64 o                         
  -7   5   2        179.14        173.43         3.01 o                         
  -6   5   2        279.60        285.53         3.37 o                         
  -5   5   2       1329.60       1329.59         8.30 o                         
  -4   5   2        837.51        858.52         6.04 o                         
  -3   5   2        263.61        268.11         2.75 o                         
  -2   5   2        242.40        230.46         2.58 o                         
  -1   5   2        491.80        525.85         4.04 o                         
   0   5   2         12.79          7.84         0.95 o                         
   1   5   2        458.56        471.86         3.91 o                         
   2   5   2         54.97         43.95         1.38 o                         
   3   5   2        667.78        694.19         5.05 o                         
   4   5   2         26.57         29.80         1.38 o                         
   5   5   2        342.59        351.28         3.57 o                         
   6   5   2         16.36         21.64         1.54 o                         
   7   5   2         11.11         14.23         1.59 o                         
   8   5   2        103.39         94.21         2.36 o                         
   9   5   2         18.34         19.22         1.82 o                         
  10   5   2         24.04         22.88         2.10 o                         
  11   5   2         27.34         24.31         2.33 o                         
  12   5   2        120.40        126.33         3.64 o                         
  13   5   2          5.73          3.00         2.73 o                         
  14   5   2          1.88         -2.16         3.18 o                         
  15   5   2          0.70          2.96         3.23 o                         
  16   5   2         20.81         12.43         3.83 o                         
  17   5   2          3.94          7.79         5.20 o                         
 -17   6   2         25.05         28.94         6.74 o                         
 -16   6   2          0.36         -3.43         4.91 o                         
 -15   6   2          3.72          5.22         4.31 o                         
 -14   6   2          1.20          4.42         4.90 o                         
 -13   6   2          3.54         -1.65         3.28 o                         
 -12   6   2          2.67          5.09         3.07 o                         
 -11   6   2         17.35         20.25         2.96 o                         
 -10   6   2         21.13         17.90         2.06 o                         
  -9   6   2        165.31        166.50         3.68 o                         
  -8   6   2        116.29        119.55         3.03 o                         
  -7   6   2         89.13         92.19         2.61 o                         
  -6   6   2         20.70         19.88         1.80 o                         
  -5   6   2        425.50        452.59         4.48 o                         
  -4   6   2         46.12         52.45         1.81 o                         
  -3   6   2        284.79        261.63         3.09 o                         
  -2   6   2         37.63         41.27         1.54 o                         
  -1   6   2         19.10         25.68         1.42 o                         
   0   6   2          1.06          1.41         1.07 o                         
   1   6   2          0.21          0.51         1.16 o                         
   2   6   2        394.02        403.44         3.65 o                         
   3   6   2        179.94        188.56         2.91 o                         
   4   6   2         25.13         26.55         1.66 o                         
   5   6   2          2.93          2.76         1.55 o                         
   6   6   2        382.91        392.42         4.58 o                         
   7   6   2         63.41         68.32         2.41 o                         
   8   6   2          3.84          2.86         2.06 o                         
   9   6   2        156.47        175.44         4.29 o                         
  10   6   2        187.17        195.24         4.57 o                         
  11   6   2         38.18         36.31         3.24 o                         
  12   6   2          0.24         -2.28         2.91 o                         
  13   6   2          1.16         -0.75         3.36 o                         
  14   6   2          2.74          3.36         3.70 o                         
  15   6   2          0.76          4.98         4.51 o                         
  16   6   2          3.28         -4.42         5.14 o                         
 -16   7   2          1.45          6.30         7.69 o                         
 -15   7   2          4.37         11.99         5.73 o                         
 -14   7   2          0.22          8.99         4.74 o                         
 -13   7   2          7.06          4.25         4.00 o                         
 -12   7   2         18.32         15.01         3.70 o                         
 -11   7   2         63.77         56.97         4.58 o                         
 -10   7   2         18.28         17.39         2.78 o                         
  -9   7   2         19.04         13.92         2.39 o                         
  -8   7   2          2.79          4.91         2.19 o                         
  -7   7   2        228.23        211.22         4.64 o                         
  -6   7   2        193.28        185.85         3.88 o                         
  -5   7   2          0.57          1.23         1.77 o                         
  -4   7   2         36.68         43.54         2.25 o                         
  -3   7   2         84.61         87.24         2.39 o                         
  -2   7   2         15.77         15.05         1.58 o                         
  -1   7   2         65.70         66.84         1.98 o                         
   0   7   2         36.23         39.26         1.62 o                         
   1   7   2        172.54        158.26         3.15 o                         
   2   7   2         48.74         48.73         2.51 o                         
   3   7   2          8.30          8.49         1.59 o                         
   4   7   2          0.24         -1.66         1.66 o                         
   5   7   2          1.79         -1.75         1.80 o                         
   6   7   2         40.12         33.27         2.39 o                         
   7   7   2         35.31         26.91         3.04 o                         
   8   7   2          0.06          2.57         2.44 o                         
   9   7   2          1.83          2.94         2.85 o                         
  10   7   2          2.45         -2.91         2.91 o                         
  11   7   2          2.18          5.63         3.14 o                         
  12   7   2         15.73         17.49         4.03 o                         
  13   7   2         18.24         11.90         4.17 o                         
  14   7   2          0.62          2.77         5.16 o                         
  15   7   2          0.01          0.63         6.12 o                         
 -14   8   2          9.04         12.97         9.03 o                         
 -13   8   2          3.33          7.64         5.72 o                         
 -12   8   2          2.08         -4.17         4.17 o                         
 -11   8   2          1.19         -0.39         3.48 o                         
 -10   8   2          0.60          0.10         2.90 o                         
  -9   8   2         14.77         15.43         2.82 o                         
  -8   8   2          2.21          4.06         2.64 o                         
  -7   8   2          1.22          1.51         2.42 o                         
  -6   8   2         97.36         98.63         3.75 o                         
  -5   8   2        188.72        193.34         4.74 o                         
  -4   8   2         10.13         10.30         2.15 o                         
  -3   8   2          2.44          3.95         1.81 o                         
  -2   8   2         55.18         67.37         3.03 o                         
  -1   8   2         88.84         89.40         3.03 o                         
   0   8   2          0.80         -2.17         2.17 o                         
   1   8   2          1.46          0.58         2.30 o                         
   2   8   2         83.06         81.23         3.42 o                         
   3   8   2          2.68          3.92         2.69 o                         
   4   8   2        109.32        110.30         4.12 o                         
   5   8   2         28.11         22.04         3.24 o                         
   6   8   2         40.85         40.67         3.73 o                         
   7   8   2         20.39         17.24         3.55 o                         
   8   8   2          1.27          2.70         2.76 o                         
   9   8   2         55.60         63.46         4.70 o                         
  10   8   2         13.36         17.73         3.75 o                         
  11   8   2          0.75          0.52         4.03 o                         
  12   8   2          6.82          7.51         4.49 o                         
  13   8   2          0.04          6.09         5.37 o                         
 -12   9   2          3.12         28.79         8.60 o                         
 -11   9   2          0.00          0.39         5.46 o                         
 -10   9   2          0.26          9.20         5.55 o                         
  -9   9   2          9.33          6.75         3.83 o                         
  -8   9   2          0.41         -1.21         3.70 o                         
  -7   9   2         42.74         47.14         4.03 o                         
  -6   9   2          3.80          3.42         2.78 o                         
  -5   9   2          5.56          5.80         2.76 o                         
  -4   9   2         58.65         60.79         3.89 o                         
  -3   9   2          2.84          2.17         3.01 o                         
  -2   9   2          6.91          8.34         3.12 o                         
  -1   9   2         29.53         18.56         3.60 o                         
   0   9   2          6.62          5.20         2.85 o                         
   1   9   2         14.71          8.55         3.11 o                         
   2   9   2         34.96         35.95         3.72 o                         
   3   9   2         32.81         36.44         4.61 o                         
   4   9   2          3.63          5.17         3.89 o                         
   5   9   2         55.77         40.85         4.04 o                         
   6   9   2         60.55         70.12         5.34 o                         
   7   9   2          1.86         -2.26         3.92 o                         
   8   9   2          1.01          6.18         5.57 o                         
   9   9   2          1.01         -2.11         4.75 o                         
  10   9   2          0.33          0.37         5.49 o                         
  11   9   2          0.45          0.88         6.59 o                         
  -9  10   2          1.86         52.29        20.66 o                         
  -8  10   2          0.32         -4.31         6.63 o                         
  -7  10   2          0.00         -2.00         5.42 o                         
  -6  10   2          8.09          6.18         6.79 o                         
  -5  10   2         11.65          0.55         5.19 o                         
  -4  10   2         42.06         36.11         4.44 o                         
  -3  10   2         11.11          8.61         4.18 o                         
  -2  10   2         26.10         18.40         4.44 o                         
  -1  10   2        191.80        202.64         7.30 o                         
   0  10   2          5.63          4.08         4.17 o                         
   1  10   2          1.98          8.06         3.99 o                         
   2  10   2         26.68         17.35         4.13 o                         
   3  10   2         50.01         43.72         5.96 o                         
   4  10   2          0.13         -3.32         4.52 o                         
   5  10   2          4.66         -0.94         5.23 o                         
   6  10   2          2.43          7.90         5.33 o                         
   7  10   2          0.02         -3.36         5.86 o                         
   8  10   2         50.37         53.10         7.48 o                         
  -2  11   2          0.69        -14.27        14.27 o                         
  -1  11   2          7.02         -1.34         7.74 o                         
   0  11   2          7.13         14.38         7.92 o                         
   1  11   2         52.43         48.02        10.49 o                         
 -20   1   3         11.30         14.08         5.44 o                         
 -19   1   3          0.28         -2.95         4.64 o                         
 -18   1   3          4.79          2.82         4.48 o                         
 -17   1   3         75.02         82.94         4.53 o                         
 -16   1   3         78.30         78.04         3.90 o                         
 -15   1   3         33.20         35.84         3.24 o                         
 -14   1   3         49.90         53.60         2.90 o                         
 -13   1   3         38.51         40.04         2.52 o                         
 -12   1   3        159.25        157.53         3.43 o                         
 -11   1   3        318.93        334.70         4.38 o                         
 -10   1   3        121.57        154.80         3.04 o                         
  -9   1   3        299.02        327.94         3.44 o                         
  -8   1   3        111.27        109.10         1.97 o                         
  -7   1   3         51.64         46.38         1.34 o                         
  -6   1   3         70.00         57.82         1.64 o                         
  -5   1   3         18.28         20.98         0.87 o                         
  -4   1   3        609.87        609.27         3.92 o                         
  -3   1   3       1192.38       1186.00         5.81 o                         
  -2   1   3      11894.47      12098.16        51.53 o                         
  -1   1   3       1056.57        924.65         6.67 o                         
   0   1   3         34.01         33.86         0.67 o                         
   1   1   3          8.41          1.15         0.32 o                         
   2   1   3        137.59        141.35         1.41 o                         
   3   1   3       4742.02       4830.59        20.26 o                         
   4   1   3        156.57        163.62         1.82 o                         
   5   1   3         69.64         48.55         1.25 o                         
   6   1   3       1405.04       1450.66         7.82 o                         
   7   1   3        180.92        175.91         2.37 o                         
   8   1   3         99.17        110.98         2.28 o                         
   9   1   3         35.13         42.29         1.64 o                         
  10   1   3        285.49        289.77         3.65 o                         
  11   1   3        424.31        412.71         4.42 o                         
  12   1   3         74.65         67.88         2.57 o                         
  13   1   3       1740.18       1747.99        11.11 o                         
  14   1   3        459.32        463.03         7.65 o                         
  15   1   3         15.16         17.07         2.94 o                         
  16   1   3          6.24          6.95         3.18 o                         
  17   1   3          0.42          2.25         3.52 o                         
  18   1   3          4.92          6.14         4.32 o                         
  19   1   3          0.99         -1.51         5.18 o                         
 -20   2   3          0.09         -1.69         5.75 o                         
 -19   2   3          9.15         -1.56         4.63 o                         
 -18   2   3         21.54         19.04         4.09 o                         
 -17   2   3          5.24          4.28         3.63 o                         
 -16   2   3        101.85         98.61         4.52 o                         
 -15   2   3          0.20          3.06         2.61 o                         
 -14   2   3         50.96         47.08         3.10 o                         
 -13   2   3        340.50        331.30         4.86 o                         
 -12   2   3          0.16         -1.30         1.72 o                         
 -11   2   3         34.30         42.59         1.97 o                         
 -10   2   3          5.29          5.35         1.30 o                         
  -9   2   3         26.31         25.24         1.34 o                         
  -8   2   3        311.73        308.20         3.11 o                         
  -7   2   3         13.14         11.35         1.13 o                         
  -6   2   3        109.48        101.54         2.00 o                         
  -5   2   3          7.56          7.07         0.77 o                         
  -4   2   3        830.89        837.63         4.93 o                         
  -3   2   3       2971.05       3056.76        14.26 o                         
  -2   2   3        724.41        668.45         3.74 o                         
  -1   2   3        908.61        847.61         5.35 o                         
   0   2   3        772.54        759.24         5.26 o                         
   1   2   3        362.86        349.75         2.50 o                         
   2   2   3       2332.18       2373.42        11.33 o                         
   3   2   3        767.61        740.82         4.38 o                         
   4   2   3        885.02        837.48         4.66 o                         
   5   2   3        163.88        164.76         2.11 o                         
   6   2   3       1866.16       1929.77         9.61 o                         
   7   2   3        237.56        230.04         2.58 o                         
   8   2   3        213.62        221.10         2.75 o                         
   9   2   3        114.26        112.66         2.44 o                         
  10   2   3         77.84         79.22         2.25 o                         
  11   2   3         55.90         51.18         2.08 o                         
  12   2   3        707.28        707.29         6.27 o                         
  13   2   3        231.80        239.57         4.37 o                         
  14   2   3         51.64         47.24         3.01 o                         
  15   2   3          0.15          1.67         2.70 o                         
  16   2   3          0.65          0.53         3.11 o                         
  17   2   3          1.30         -3.55         3.55 o                         
  18   2   3         26.53         27.88         4.80 o                         
  19   2   3          6.09          9.85         5.41 o                         
 -20   3   3         21.75         34.78        35.45 o                         
 -19   3   3         11.90          8.35         5.39 o                         
 -18   3   3          4.98          4.65         4.45 o                         
 -17   3   3          1.79         -2.24         3.38 o                         
 -16   3   3         13.39         10.83         3.16 o                         
 -15   3   3         64.48         72.26         3.73 o                         
 -14   3   3          1.37          1.57         2.90 o                         
 -13   3   3         12.87         15.26         2.36 o                         
 -12   3   3         32.24         28.67         2.16 o                         
 -11   3   3        859.84        906.83         6.97 o                         
 -10   3   3         78.80         85.15         2.50 o                         
  -9   3   3         62.22         66.43         2.33 o                         
  -8   3   3         60.12         62.73         2.43 o                         
  -7   3   3         10.86          3.67         1.09 o                         
  -6   3   3        527.39        596.69         4.86 o                         
  -5   3   3       1556.60       1492.17         8.84 o                         
  -4   3   3        283.45        279.14         2.21 o                         
  -3   3   3        844.82        844.89         5.19 o                         
  -2   3   3        477.36        481.71         3.41 o                         
  -1   3   3       1526.32       1501.78         7.98 o                         
   0   3   3        310.33        348.03         2.58 o                         
   1   3   3        323.81        336.85         2.57 o                         
   2   3   3         15.20         16.50         0.82 o                         
   3   3   3         44.09         34.59         1.09 o                         
   4   3   3         99.42         89.98         1.67 o                         
   5   3   3         32.77         31.66         1.15 o                         
   6   3   3          5.32         10.77         1.06 o                         
   7   3   3         17.86         20.16         1.21 o                         
   8   3   3         56.68         61.40         1.76 o                         
   9   3   3         99.86        103.67         2.26 o                         
  10   3   3        291.50        302.01         3.66 o                         
  11   3   3          6.77          9.12         1.93 o                         
  12   3   3        225.48        218.98         4.12 o                         
  13   3   3         13.71         12.54         2.42 o                         
  14   3   3         22.30         19.77         2.59 o                         
  15   3   3         50.73         45.30         3.46 o                         
  16   3   3         12.46         12.02         3.70 o                         
  17   3   3         12.84         18.53         4.20 o                         
  18   3   3          0.91          2.76         5.64 o                         
  19   3   3         23.56         20.29        10.43 o                         
 -19   4   3          4.47          6.71         6.65 o                         
 -18   4   3         14.47         18.86         5.02 o                         
 -17   4   3          0.02          3.68         4.19 o                         
 -16   4   3         22.73         23.21         3.78 o                         
 -15   4   3          4.80          2.26         3.75 o                         
 -14   4   3         36.43         26.64         3.68 o                         
 -13   4   3         47.29         44.22         3.28 o                         
 -12   4   3         90.46         76.56         3.41 o                         
 -11   4   3        526.06        547.38         6.41 o                         
 -10   4   3         54.21         45.73         2.68 o                         
  -9   4   3          4.95          5.35         1.64 o                         
  -8   4   3         80.67         90.91         2.41 o                         
  -7   4   3          6.64          7.19         1.34 o                         
  -6   4   3        312.71        298.18         3.08 o                         
  -5   4   3       3328.97       3305.30        16.07 o                         
  -4   4   3       4860.40       5171.86        23.30 o                         
  -3   4   3         71.21         63.67         1.71 o                         
  -2   4   3       1503.44       1529.89         8.55 o                         
  -1   4   3         14.56         21.01         1.05 o                         
   0   4   3        865.86        865.19         5.49 o                         
   1   4   3        837.93        759.09         5.09 o                         
   2   4   3         41.44         53.80         1.60 o                         
   3   4   3        745.74        757.58         5.06 o                         
   4   4   3       2326.13       2297.88        11.58 o                         
   5   4   3          0.22         -0.51         0.84 o                         
   6   4   3         22.40         27.33         1.32 o                         
   7   4   3        308.11        325.52         3.52 o                         
   8   4   3        137.52        140.40         2.79 o                         
   9   4   3        133.08        135.06         2.77 o                         
  10   4   3          4.22          0.68         1.63 o                         
  11   4   3         39.98         31.61         2.15 o                         
  12   4   3         14.80          9.52         2.30 o                         
  13   4   3          1.54         -2.18         2.44 o                         
  14   4   3          1.21          0.23         2.69 o                         
  15   4   3         34.13         37.34         3.63 o                         
  16   4   3         16.50         17.85         3.60 o                         
  17   4   3         35.55         49.03         5.89 o                         
  18   4   3          1.25         -0.46         6.24 o                         
 -18   5   3          3.26          8.36         7.87 o                         
 -17   5   3         12.57         17.07         4.73 o                         
 -16   5   3          2.08         -1.51         4.24 o                         
 -15   5   3         21.43         19.15         3.79 o                         
 -14   5   3          1.26          3.01         3.22 o                         
 -13   5   3          1.84          2.93         3.05 o                         
 -12   5   3          2.56          6.77         2.95 o                         
 -11   5   3         32.69         35.76         2.81 o                         
 -10   5   3         87.12         94.28         3.37 o                         
  -9   5   3        562.05        519.42         5.94 o                         
  -8   5   3         90.71         75.93         2.08 o                         
  -7   5   3       1083.13       1093.71         7.28 o                         
  -6   5   3        422.22        437.30         4.10 o                         
  -5   5   3         10.82          8.32         1.09 o                         
  -4   5   3          0.94          2.40         0.81 o                         
  -3   5   3         71.78         63.69         1.90 o                         
  -2   5   3         78.93         75.64         2.01 o                         
  -1   5   3        343.65        387.42         3.77 o                         
   0   5   3        435.23        437.27         4.03 o                         
   1   5   3         11.75          9.94         1.20 o                         
   2   5   3          2.76          3.52         1.12 o                         
   3   5   3        316.52        316.60         3.52 o                         
   4   5   3          0.57          2.43         1.24 o                         
   5   5   3         35.54         30.94         1.64 o                         
   6   5   3          2.27          3.18         1.19 o                         
   7   5   3        258.13        250.44         3.45 o                         
   8   5   3        117.16        119.29         2.96 o                         
   9   5   3          1.35          1.95         1.91 o                         
  10   5   3         82.75         83.07         2.87 o                         
  11   5   3          0.06          0.45         2.49 o                         
  12   5   3          3.86          3.81         2.60 o                         
  13   5   3         11.92          6.16         2.86 o                         
  14   5   3         13.59         12.33         3.19 o                         
  15   5   3          0.09         -0.96         3.51 o                         
  16   5   3          7.68         12.20         4.11 o                         
  17   5   3         10.56          4.02         6.16 o                         
 -17   6   3         10.56          5.04         6.39 o                         
 -16   6   3         14.06         19.67         5.30 o                         
 -15   6   3         34.31         36.24         4.58 o                         
 -14   6   3          2.41         -3.61         3.61 o                         
 -13   6   3          0.01          1.16         3.10 o                         
 -12   6   3         17.77         21.12         3.09 o                         
 -11   6   3        156.78        168.24         4.69 o                         
 -10   6   3          2.51          2.20         2.31 o                         
  -9   6   3         27.57         30.18         2.33 o                         
  -8   6   3        538.97        555.10         5.69 o                         
  -7   6   3          3.38          4.72         1.59 o                         
  -6   6   3        189.07        342.47         9.07 o                         
  -5   6   3         76.29         70.86         2.05 o                         
  -4   6   3        175.91        162.36         3.02 o                         
  -3   6   3          3.86         17.83         1.56 o                         
  -2   6   3         31.65         32.50         1.86 o                         
  -1   6   3        105.14        102.98         2.63 o                         
   0   6   3         19.16         23.40         1.74 o                         
   1   6   3         47.28         45.34         2.00 o                         
   2   6   3        228.61        230.57         3.67 o                         
   3   6   3          3.67          3.19         1.66 o                         
   4   6   3        154.88        168.26         3.40 o                         
   5   6   3         57.30         61.57         2.81 o                         
   6   6   3         38.36         38.30         2.19 o                         
   7   6   3          1.23          1.85         2.15 o                         
   8   6   3          0.83          0.68         1.96 o                         
   9   6   3         18.10         18.05         2.37 o                         
  10   6   3         92.43         96.72         4.16 o                         
  11   6   3         26.53         21.52         2.94 o                         
  12   6   3          2.37          3.08         3.18 o                         
  13   6   3          2.04          2.55         3.53 o                         
  14   6   3          0.03          1.35         4.42 o                         
  15   6   3          0.26         -0.06         4.80 o                         
  16   6   3          0.22          2.41         6.52 o                         
 -16   7   3          4.57         14.60         7.85 o                         
 -15   7   3         19.53         18.25         5.61 o                         
 -14   7   3          1.57          2.98         5.51 o                         
 -13   7   3          0.38          1.51         4.10 o                         
 -12   7   3         19.93         10.25         3.69 o                         
 -11   7   3          6.45          9.65         3.30 o                         
 -10   7   3         16.93         13.48         2.94 o                         
  -9   7   3         26.13         32.16         4.29 o                         
  -8   7   3        118.65        127.86         3.76 o                         
  -7   7   3        428.82        432.59         8.41 o                         
  -6   7   3        486.16        464.28         5.55 o                         
  -5   7   3         84.94         94.34         2.88 o                         
  -4   7   3         54.85         56.06         2.56 o                         
  -3   7   3        271.68        266.47         4.44 o                         
  -2   7   3         22.26         17.55         2.04 o                         
  -1   7   3         10.50         12.44         2.08 o                         
   0   7   3        285.33        293.62         4.54 o                         
   1   7   3        563.04        580.88         6.52 o                         
   2   7   3          1.77          4.51         1.86 o                         
   3   7   3         89.79         89.30         3.16 o                         
   4   7   3        250.23        257.43         4.70 o                         
   5   7   3          3.72          3.53         2.34 o                         
   6   7   3         15.83         12.91         2.75 o                         
   7   7   3         10.84         11.26         2.76 o                         
   8   7   3         48.90         50.58         3.52 o                         
   9   7   3         29.86         30.81         3.16 o                         
  10   7   3         26.49         16.63         3.48 o                         
  11   7   3          0.46         -1.04         3.02 o                         
  12   7   3          0.01          2.88         3.70 o                         
  13   7   3          1.03         -0.88         4.33 o                         
  14   7   3         13.24         15.81         5.04 o                         
  15   7   3          0.01          9.62         9.85 o                         
 -14   8   3          5.89          7.02         7.14 o                         
 -13   8   3         10.01          3.96         6.38 o                         
 -12   8   3          1.00         -4.18         4.18 o                         
 -11   8   3          0.61          3.13         3.84 o                         
 -10   8   3         54.93         60.69         4.82 o                         
  -9   8   3         34.41         27.77         4.11 o                         
  -8   8   3          0.06         -2.62         2.62 o                         
  -7   8   3         72.17         68.27         3.73 o                         
  -6   8   3         59.67         61.80         4.61 o                         
  -5   8   3         86.55         86.92         3.76 o                         
  -4   8   3         78.12         77.89         3.37 o                         
  -3   8   3        239.92        230.88         5.54 o                         
  -2   8   3          2.95          4.62         2.28 o                         
  -1   8   3         44.61         39.83         2.74 o                         
   0   8   3         57.32         52.03         3.39 o                         
   1   8   3          0.95          0.59         2.49 o                         
   2   8   3         72.51         82.07         3.74 o                         
   3   8   3         45.75         49.50         3.32 o                         
   4   8   3          3.70          4.80         2.77 o                         
   5   8   3         12.75         15.49         2.98 o                         
   6   8   3         90.53        100.02         5.35 o                         
   7   8   3        146.30        157.67         5.32 o                         
   8   8   3          0.14          3.13         3.56 o                         
   9   8   3          0.30         -3.83         3.83 o                         
  10   8   3          6.11          7.22         4.35 o                         
  11   8   3          2.37          1.91         4.79 o                         
  12   8   3          1.15         -6.28         6.28 o                         
  13   8   3          3.25          4.24         8.47 o                         
 -12   9   3          0.15        -21.41        30.10 o                         
 -11   9   3          1.47         -1.21         6.05 o                         
 -10   9   3          0.71          6.14         4.07 o                         
  -9   9   3          4.71          6.84         3.92 o                         
  -8   9   3         59.88         56.70         6.20 o                         
  -7   9   3          3.06         -0.79         3.60 o                         
  -6   9   3          4.22          1.64         3.79 o                         
  -5   9   3        141.92        154.82         4.79 o                         
  -4   9   3         36.39         27.74         3.73 o                         
  -3   9   3         75.34         72.95         4.16 o                         
  -2   9   3         38.29         27.58         3.76 o                         
  -1   9   3          7.57          7.82         3.18 o                         
   0   9   3         92.92         99.75         4.21 o                         
   1   9   3          2.50         -0.61         3.10 o                         
   2   9   3         10.05         12.04         3.36 o                         
   3   9   3          5.87         15.71         3.66 o                         
   4   9   3         76.89         80.50         4.69 o                         
   5   9   3          6.50          9.05         4.38 o                         
   6   9   3          2.56         -0.22         3.99 o                         
   7   9   3          5.53          5.66         4.24 o                         
   8   9   3         31.86         26.63         4.76 o                         
   9   9   3          0.61         -1.67         5.27 o                         
  10   9   3          0.99          6.73         6.23 o                         
  11   9   3          0.07          9.67         9.61 o                         
  -8  10   3          1.01         -2.73         6.11 o                         
  -7  10   3         12.05         13.79         5.77 o                         
  -6  10   3         30.54         15.03         6.02 o                         
  -5  10   3         24.31         16.04         4.57 o                         
  -4  10   3          6.34          5.93         4.37 o                         
  -3  10   3         23.12         22.10         4.33 o                         
  -2  10   3        135.70        139.87         5.77 o                         
  -1  10   3         25.29         32.02         4.76 o                         
   0  10   3         36.25         24.06         4.99 o                         
   1  10   3         43.39         43.89         5.41 o                         
   2  10   3         28.34         29.25         5.51 o                         
   3  10   3         25.33         32.03         5.44 o                         
   4  10   3          0.99         -4.58         4.58 o                         
   5  10   3         16.93         14.17         5.37 o                         
   6  10   3         15.12         12.93         7.57 o                         
   7  10   3          0.12         -1.97         6.34 o                         
 -20   0   4          0.02          0.31        10.34 o                         
 -19   0   4          0.00         -7.52         7.52 o                         
 -18   0   4        291.94        282.98        22.32 o                         
 -17   0   4         40.32         62.11         5.87 o                         
 -16   0   4        109.42        122.35         6.90 o                         
 -15   0   4        207.98        207.18         8.76 o                         
 -14   0   4         30.90         22.82         3.43 o                         
 -13   0   4          6.19          2.94         2.69 o                         
 -12   0   4        197.31        172.48         5.02 o                         
 -11   0   4        652.21        677.68         8.20 o                         
 -10   0   4        332.46        351.92         5.46 o                         
  -9   0   4        137.55        157.98         3.66 o                         
  -8   0   4        154.32        178.43         4.03 o                         
  -7   0   4         20.95         29.22         1.67 o                         
  -6   0   4         97.76         85.04         2.28 o                         
  -5   0   4        361.83        349.75         4.05 o                         
  -4   0   4        432.43        368.55         3.81 o                         
  -3   0   4        698.37        617.82         5.04 o                         
  -2   0   4         81.24         90.02         1.67 o                         
  -1   0   4          1.56          4.86         0.62 o                         
   0   0   4       6904.37       7028.14        39.93 o                         
   1   0   4       3474.56       3606.68        21.04 o                         
   2   0   4       1566.63       1590.02        11.01 o                         
   3   0   4       4779.20       5112.88        32.44 o                         
   4   0   4       9756.42      10627.90        62.76 o                         
   5   0   4        536.50        542.89         4.91 o                         
   6   0   4          2.70          3.97         1.25 o                         
   7   0   4       1045.55       1015.22         8.71 o                         
   8   0   4        558.34        558.12         6.28 o                         
   9   0   4         51.32         57.14         2.68 o                         
  10   0   4        764.37        742.10         8.12 o                         
  11   0   4       3011.29       3054.76        22.14 o                         
  12   0   4        110.15        120.41         4.57 o                         
  13   0   4         25.66         22.36         3.61 o                         
  14   0   4          0.40          4.05         3.56 o                         
  15   0   4         69.87         72.88         5.03 o                         
  16   0   4          3.16          7.22         4.75 o                         
  17   0   4          8.17         10.88         5.67 o                         
  18   0   4          2.04          4.68         7.38 o                         
  19   0   4         11.32         24.48         9.76 o                         
 -20   1   4          9.31          2.32         6.46 o                         
 -19   1   4          8.74          5.62         5.00 o                         
 -18   1   4          0.33          3.42         4.41 o                         
 -17   1   4          0.19         -2.90         3.57 o                         
 -16   1   4          1.83          0.61         3.33 o                         
 -15   1   4          0.31         -1.12         2.88 o                         
 -14   1   4         15.19          7.02         2.55 o                         
 -13   1   4        179.67        190.13         4.20 o                         
 -12   1   4          0.29         -0.10         1.83 o                         
 -11   1   4         37.44         36.26         1.80 o                         
 -10   1   4          5.99          4.39         1.30 o                         
  -9   1   4         38.74         31.73         1.53 o                         
  -8   1   4         27.59         37.62         1.50 o                         
  -7   1   4        474.14        478.02         3.83 o                         
  -6   1   4        154.89        185.50         2.23 o                         
  -5   1   4         21.08         15.12         0.83 o                         
  -4   1   4        664.34        625.46         3.77 o                         
  -3   1   4         16.62         14.49         0.52 o                         
  -2   1   4       1450.64       1521.97         7.36 o                         
  -1   1   4         53.60         43.59         0.83 o                         
   0   1   4          0.49          1.39         0.35 o                         
   1   1   4       1434.57       1392.94         6.66 o                         
   2   1   4          4.28          6.22         0.60 o                         
   3   1   4          8.98          5.02         0.59 o                         
   4   1   4          6.08          3.28         0.72 o                         
   5   1   4        272.98        313.18         2.78 o                         
   6   1   4         68.98         90.37         1.60 o                         
   7   1   4          5.53          9.74         1.15 o                         
   8   1   4         81.83         61.16         1.93 o                         
   9   1   4         16.71         14.02         1.55 o                         
  10   1   4        664.60        633.87         5.32 o                         
  11   1   4       1262.98       1282.26         8.38 o                         
  12   1   4         66.16         71.96         2.74 o                         
  13   1   4         16.39         14.49         2.35 o                         
  14   1   4         26.88         27.23         2.84 o                         
  15   1   4          0.44         -2.80         2.80 o                         
  16   1   4          2.94          6.22         3.36 o                         
  17   1   4         25.43         25.76         4.48 o                         
  18   1   4         12.80         19.22         4.95 o                         
  19   1   4         10.75          6.45         5.95 o                         
 -20   2   4          4.23         -2.47         6.56 o                         
 -19   2   4         27.78         22.27         5.13 o                         
 -18   2   4         13.00          6.72         4.09 o                         
 -17   2   4          2.27          1.50         3.51 o                         
 -16   2   4         13.85          9.89         3.26 o                         
 -15   2   4         92.70         95.64         4.02 o                         
 -14   2   4         42.68         46.49         2.84 o                         
 -13   2   4         20.54         18.31         2.25 o                         
 -12   2   4        647.84        663.63         6.09 o                         
 -11   2   4         20.91         21.82         1.66 o                         
 -10   2   4        240.69        225.31         2.75 o                         
  -9   2   4          5.98          9.11         1.44 o                         
  -8   2   4        504.52        466.77         4.41 o                         
  -7   2   4        521.94        492.19         4.19 o                         
  -6   2   4        490.98        491.92         4.03 o                         
  -5   2   4          1.00          5.03         0.75 o                         
  -4   2   4       1716.97       1744.77         9.11 o                         
  -3   2   4        910.11        927.38         5.31 o                         
  -2   2   4       2289.59       2362.77        11.21 o                         
  -1   2   4          5.44          0.88         0.81 o                         
   0   2   4        222.01        235.77         2.64 o                         
   1   2   4         67.79         62.47         1.56 o                         
   2   2   4        209.51        195.83         1.90 o                         
   3   2   4          1.40         -0.44         0.68 o                         
   4   2   4         27.25         27.60         1.11 o                         
   5   2   4         39.68         52.16         1.36 o                         
   6   2   4         49.37         34.46         1.33 o                         
   7   2   4        313.34        356.36         3.43 o                         
   8   2   4        810.31        776.70         5.57 o                         
   9   2   4         86.28         75.22         1.89 o                         
  10   2   4         70.67         83.43         2.30 o                         
  11   2   4        122.66        128.27         3.44 o                         
  12   2   4         65.39         53.56         2.58 o                         
  13   2   4         86.35         88.35         3.05 o                         
  14   2   4          0.26          1.63         2.62 o                         
  15   2   4          0.30         -3.16         3.16 o                         
  16   2   4          7.43          3.63         3.28 o                         
  17   2   4         19.99         27.12         4.33 o                         
  18   2   4          0.38         -0.98         5.21 o                         
  19   2   4          0.39         -0.25        12.39 o                         
 -19   3   4         36.21         26.41         6.02 o                         
 -18   3   4          0.23         -4.92         5.10 o                         
 -17   3   4          9.54         14.17         4.28 o                         
 -16   3   4         13.78         19.00         4.07 o                         
 -15   3   4         13.55          5.89         3.22 o                         
 -14   3   4         34.40         30.22         3.36 o                         
 -13   3   4          7.28         10.13         2.75 o                         
 -12   3   4         10.11         12.28         2.20 o                         
 -11   3   4        461.03        477.24         5.35 o                         
 -10   3   4        222.55        194.66         3.54 o                         
  -9   3   4        115.97        116.92         2.74 o                         
  -8   3   4         10.11         14.46         1.44 o                         
  -7   3   4          9.40          6.73         1.13 o                         
  -6   3   4         49.05         42.34         1.31 o                         
  -5   3   4       2453.19       2509.75        12.79 o                         
  -4   3   4        916.96        857.74         5.35 o                         
  -3   3   4         19.07          8.57         0.80 o                         
  -2   3   4       2452.60       2593.88        12.87 o                         
  -1   3   4         15.41         19.23         1.16 o                         
   0   3   4        276.92        261.36         2.89 o                         
   1   3   4        899.77        916.70         6.04 o                         
   2   3   4         26.40         30.39         1.00 o                         
   3   3   4        175.67        176.23         2.05 o                         
   4   3   4        140.20        157.87         2.07 o                         
   5   3   4       2613.24       2648.47        13.49 o                         
   6   3   4         38.14         30.72         1.28 o                         
   7   3   4         12.01         13.29         1.25 o                         
   8   3   4        104.44        104.53         2.43 o                         
   9   3   4         87.78         80.49         2.36 o                         
  10   3   4        112.38        117.87         3.42 o                         
  11   3   4        787.32        798.12         7.60 o                         
  12   3   4         21.07         21.93         2.26 o                         
  13   3   4          5.04          6.87         2.36 o                         
  14   3   4          9.94         11.60         2.68 o                         
  15   3   4          0.76          1.06         2.95 o                         
  16   3   4          1.06         -0.29         3.33 o                         
  17   3   4          3.93          1.61         3.99 o                         
  18   3   4          0.35         -1.33         5.88 o                         
 -19   4   4          0.60         -5.29         6.22 o                         
 -18   4   4          0.02          8.80         5.27 o                         
 -17   4   4         21.56         20.81         4.85 o                         
 -16   4   4          3.41          7.27         4.26 o                         
 -15   4   4         14.31         17.35         4.26 o                         
 -14   4   4          0.62          2.80         3.02 o                         
 -13   4   4          4.90          6.14         2.87 o                         
 -12   4   4          4.25          4.73         2.44 o                         
 -11   4   4          8.69          7.44         2.30 o                         
 -10   4   4        283.84        285.82         4.82 o                         
  -9   4   4        224.63        212.20         3.65 o                         
  -8   4   4          0.15          4.03         1.45 o                         
  -7   4   4         80.83         76.69         2.05 o                         
  -6   4   4        164.55        161.86         2.41 o                         
  -5   4   4       1070.81       1068.43         6.89 o                         
  -4   4   4         63.92         75.40         1.84 o                         
  -3   4   4          1.38          1.35         0.91 o                         
  -2   4   4          7.95          4.01         0.83 o                         
  -1   4   4          6.42          2.80         0.79 o                         
   0   4   4         19.83         17.69         0.87 o                         
   1   4   4          0.00         -0.79         0.79 o                         
   2   4   4        213.89        214.46         2.48 o                         
   3   4   4         32.86         40.29         1.32 o                         
   4   4   4         28.66         33.64         1.33 o                         
   5   4   4          4.33          5.06         1.13 o                         
   6   4   4         78.81         76.15         2.09 o                         
   7   4   4        327.57        304.43         3.78 o                         
   8   4   4        571.71        576.07         4.80 o                         
   9   4   4         43.65         40.11         2.16 o                         
  10   4   4        168.79        160.96         3.68 o                         
  11   4   4          0.47         -0.60         2.31 o                         
  12   4   4          0.01         -1.10         2.58 o                         
  13   4   4          1.77         -1.57         2.87 o                         
  14   4   4         71.15         75.65         3.74 o                         
  15   4   4         20.27         20.98         3.61 o                         
  16   4   4         15.01         11.43         4.25 o                         
  17   4   4          7.25         11.52         5.96 o                         
 -18   5   4         10.44         18.77         6.50 o                         
 -17   5   4         18.62         19.98         5.62 o                         
 -16   5   4          2.18         -0.77         4.46 o                         
 -15   5   4          1.22         -1.94         4.18 o                         
 -14   5   4          1.12          2.42         3.41 o                         
 -13   5   4        205.33        206.36         5.49 o                         
 -12   5   4          4.22          4.84         3.06 o                         
 -11   5   4         19.51         19.35         2.70 o                         
 -10   5   4         31.84         25.26         2.49 o                         
  -9   5   4          0.00          0.37         2.02 o                         
  -8   5   4          5.56          1.97         1.60 o                         
  -7   5   4        127.31        119.51         2.57 o                         
  -6   5   4         79.06         82.61         2.24 o                         
  -5   5   4        152.48        151.17         3.44 o                         
  -4   5   4          0.18          2.47         1.15 o                         
  -3   5   4         25.91         20.77         1.38 o                         
  -2   5   4        180.68        165.43         2.66 o                         
  -1   5   4       1340.84       1428.89         8.47 o                         
   0   5   4        106.23         92.81         2.24 o                         
   1   5   4        371.50        382.94         3.67 o                         
   2   5   4        319.83        328.15         3.46 o                         
   3   5   4         76.86         72.61         1.98 o                         
   4   5   4        226.85        236.04         3.23 o                         
   5   5   4          3.27          2.23         1.42 o                         
   6   5   4          0.58         -0.54         1.49 o                         
   7   5   4          0.00         -1.72         1.72 o                         
   8   5   4        111.07        114.10         3.06 o                         
   9   5   4          1.72          1.48         1.74 o                         
  10   5   4        116.31        113.82         4.39 o                         
  11   5   4         39.77         28.48         2.57 o                         
  12   5   4          5.18          3.33         2.76 o                         
  13   5   4          2.64          4.15         3.01 o                         
  14   5   4          1.01         -1.25         3.55 o                         
  15   5   4         14.50         23.31         4.27 o                         
  16   5   4          1.16         -4.06         4.87 o                         
  17   5   4          6.42          5.35         9.79 o                         
 -17   6   4          2.30          6.98        10.23 o                         
 -16   6   4          2.01          3.96         5.11 o                         
 -15   6   4         17.20         11.76         6.12 o                         
 -14   6   4          0.98          1.58         3.59 o                         
 -13   6   4         12.52         12.33         3.61 o                         
 -12   6   4          0.00         -1.26         3.00 o                         
 -11   6   4         23.98         29.79         3.39 o                         
 -10   6   4         26.81         31.82         2.99 o                         
  -9   6   4         10.93         12.40         2.30 o                         
  -8   6   4        712.71        710.49         7.13 o                         
  -7   6   4         76.58         72.70         2.71 o                         
  -6   6   4       1936.71       1940.80        12.49 o                         
  -5   6   4        761.17        758.24         6.66 o                         
  -4   6   4         77.13         82.02         2.37 o                         
  -3   6   4          4.36          9.37         1.69 o                         
  -2   6   4         35.71         37.13         1.84 o                         
  -1   6   4         11.50         13.52         1.61 o                         
   0   6   4          5.13          5.53         1.56 o                         
   1   6   4        171.14        176.34         3.22 o                         
   2   6   4        131.59        136.76         2.94 o                         
   3   6   4          1.10         -1.56         1.56 o                         
   4   6   4         54.88         68.31         2.42 o                         
   5   6   4        161.54        169.67         3.72 o                         
   6   6   4          1.12          4.30         2.15 o                         
   7   6   4         72.10         84.92         3.07 o                         
   8   6   4         75.23         81.77         3.72 o                         
   9   6   4         40.50         38.15         3.03 o                         
  10   6   4         98.58        100.49         3.56 o                         
  11   6   4         33.15         37.52         3.32 o                         
  12   6   4          5.81          1.18         2.76 o                         
  13   6   4          1.76         -0.19         3.40 o                         
  14   6   4         53.54         71.19         5.69 o                         
  15   6   4         43.21         42.62         6.27 o                         
 -15   7   4          6.61          9.72         5.99 o                         
 -14   7   4         17.06          7.59         7.36 o                         
 -13   7   4          1.33          3.74         4.18 o                         
 -12   7   4          3.87         -3.32         3.41 o                         
 -11   7   4          7.13          7.35         3.06 o                         
 -10   7   4          3.17         -2.10         2.76 o                         
  -9   7   4        108.42        101.37         4.44 o                         
  -8   7   4          2.22         -0.42         2.20 o                         
  -7   7   4        138.93        149.89         4.00 o                         
  -6   7   4          0.23          2.24         2.34 o                         
  -5   7   4        235.94        243.67         5.38 o                         
  -4   7   4         69.84         66.72         2.62 o                         
  -3   7   4         12.03         11.24         2.08 o                         
  -2   7   4         13.62         15.60         2.13 o                         
  -1   7   4         38.94         38.87         2.39 o                         
   0   7   4         27.11         24.65         2.24 o                         
   1   7   4         39.07         32.92         2.37 o                         
   2   7   4          0.07          0.41         2.26 o                         
   3   7   4         53.33         53.10         2.96 o                         
   4   7   4         25.84         23.43         2.67 o                         
   5   7   4         31.55         26.58         2.78 o                         
   6   7   4          0.01         -2.48         2.62 o                         
   7   7   4         10.38         13.73         3.02 o                         
   8   7   4         17.85         16.75         3.08 o                         
   9   7   4          4.70          2.36         3.22 o                         
  10   7   4         11.43         10.90         3.55 o                         
  11   7   4          5.72         15.66         4.05 o                         
  12   7   4          1.63          1.90         4.41 o                         
  13   7   4          2.18          7.06         5.48 o                         
  14   7   4          8.06          1.52         6.45 o                         
 -14   8   4          0.49          1.46        10.90 o                         
 -13   8   4         19.73         16.37         5.98 o                         
 -12   8   4          7.50         13.38         4.66 o                         
 -11   8   4         10.90          7.22         4.07 o                         
 -10   8   4         72.12         84.45         5.32 o                         
  -9   8   4         27.47         23.18         4.62 o                         
  -8   8   4         81.42        100.26         4.17 o                         
  -7   8   4          3.30         -2.77         2.77 o                         
  -6   8   4        168.13        165.78         4.96 o                         
  -5   8   4        220.22        241.16         8.24 o                         
  -4   8   4        253.25        273.84         6.27 o                         
  -3   8   4         32.78         29.22         2.68 o                         
  -2   8   4          5.98          4.82         2.54 o                         
  -1   8   4         45.85         50.58         3.35 o                         
   0   8   4         30.92         26.87         2.80 o                         
   1   8   4          0.08          0.99         2.63 o                         
   2   8   4         18.01         20.06         2.63 o                         
   3   8   4          1.25         -2.31         2.71 o                         
   4   8   4         47.36         47.21         3.52 o                         
   5   8   4         18.65         18.91         3.04 o                         
   6   8   4         40.66         47.73         3.61 o                         
   7   8   4         22.38         23.16         3.85 o                         
   8   8   4          2.67          4.53         3.83 o                         
   9   8   4         38.64         38.59         4.81 o                         
  10   8   4          0.04         -0.21         4.67 o                         
  11   8   4          1.62          4.44         4.98 o                         
  12   8   4          0.33         -4.44         6.07 o                         
 -11   9   4         17.04         30.67         7.08 o                         
 -10   9   4          7.73          1.62         5.90 o                         
  -9   9   4          6.33          6.14         4.31 o                         
  -8   9   4          6.57          8.97         4.06 o                         
  -7   9   4         95.94         91.95         4.67 o                         
  -6   9   4          0.00         -1.99         4.62 o                         
  -5   9   4         21.34         12.71         3.73 o                         
  -4   9   4         38.96         32.89         3.66 o                         
  -3   9   4          9.36         11.29         3.20 o                         
  -2   9   4         41.56         26.24         4.30 o                         
  -1   9   4         10.39          3.86         3.11 o                         
   0   9   4         11.18          5.92         3.33 o                         
   1   9   4         18.62         13.81         3.67 o                         
   2   9   4         48.96         66.69         4.37 o                         
   3   9   4          0.76          3.20         3.89 o                         
   4   9   4         15.36         11.33         3.75 o                         
   5   9   4         27.46         29.39         4.36 o                         
   6   9   4         45.18         41.90         5.45 o                         
   7   9   4         43.82         37.62         5.03 o                         
   8   9   4         27.61         19.82         5.04 o                         
   9   9   4          0.05         -6.08         6.08 o                         
  10   9   4          7.57         44.29         8.52 o                         
  -8  10   4          0.31         -8.13         9.92 o                         
  -7  10   4          7.20         15.04         5.85 o                         
  -6  10   4          0.00         -5.76         5.76 o                         
  -5  10   4          6.75          7.29         4.83 o                         
  -4  10   4         32.38         24.56         4.65 o                         
  -3  10   4          3.26         -0.75         4.19 o                         
  -2  10   4         43.14         33.96         4.28 o                         
  -1  10   4         13.17         12.62         4.45 o                         
   0  10   4         30.60         24.16         5.23 o                         
   1  10   4         26.80         21.22         4.79 o                         
   2  10   4          1.67          1.88         4.51 o                         
   3  10   4          0.17         -1.80         4.67 o                         
   4  10   4         13.50         13.66         5.00 o                         
   5  10   4          7.46         12.67         5.74 o                         
   6  10   4          1.08         -5.09         6.58 o                         
 -20   1   5         20.28          7.07         7.00 o                         
 -19   1   5          0.66          1.47         4.74 o                         
 -18   1   5          0.22          3.96         4.54 o                         
 -17   1   5          3.02         -2.66         3.55 o                         
 -16   1   5         24.02         19.01         4.06 o                         
 -15   1   5         12.07         15.30         3.05 o                         
 -14   1   5         19.14         19.36         2.40 o                         
 -13   1   5         95.12         97.01         3.29 o                         
 -12   1   5        116.46        118.50         2.72 o                         
 -11   1   5         67.26         74.55         2.13 o                         
 -10   1   5         11.06         11.87         1.27 o                         
  -9   1   5        180.19        179.62         2.77 o                         
  -8   1   5        448.88        433.57         3.87 o                         
  -7   1   5         94.39         95.72         1.92 o                         
  -6   1   5        271.86        245.16         2.65 o                         
  -5   1   5         47.45         50.51         1.41 o                         
  -4   1   5       2926.38       3144.33        14.06 o                         
  -3   1   5         20.37         17.55         0.83 o                         
  -2   1   5       1122.27       1157.58         6.04 o                         
  -1   1   5        858.50        832.79         4.59 o                         
   0   1   5        251.56        249.83         2.02 o                         
   1   1   5       1274.73       1234.23         6.11 o                         
   2   1   5        908.71        907.79         4.87 o                         
   3   1   5       5696.91       6180.61        26.56 o                         
   4   1   5        422.21        440.21         3.15 o                         
   5   1   5         49.18         56.28         1.42 o                         
   6   1   5          5.13          9.36         1.14 o                         
   7   1   5         37.14         35.85         1.36 o                         
   8   1   5        237.32        231.55         2.88 o                         
   9   1   5        526.66        527.54         4.57 o                         
  10   1   5        127.66        124.40         2.69 o                         
  11   1   5         17.52         18.54         2.14 o                         
  12   1   5          3.03          6.70         2.21 o                         
  13   1   5         68.94         65.83         3.13 o                         
  14   1   5          4.57          2.96         3.07 o                         
  15   1   5          8.42         13.18         3.49 o                         
  16   1   5         23.99         19.41         3.90 o                         
  17   1   5          1.24         -4.08         4.99 o                         
  18   1   5         14.52         16.31         5.44 o                         
 -20   2   5         36.66         30.68         8.38 o                         
 -19   2   5          4.06         -5.27         5.27 o                         
 -18   2   5         19.37          7.58         4.16 o                         
 -17   2   5         12.09         10.71         2.89 o                         
 -16   2   5         13.11          4.73         2.58 o                         
 -15   2   5          2.14          1.54         2.15 o                         
 -14   2   5         61.30         59.86         3.56 o                         
 -13   2   5         41.55         36.77         2.76 o                         
 -12   2   5         80.64         81.00         2.12 o                         
 -11   2   5        331.92        328.34         4.46 o                         
 -10   2   5         35.69         32.13         1.79 o                         
  -9   2   5        113.27        113.16         2.61 o                         
  -8   2   5         77.50         79.60         2.10 o                         
  -7   2   5         50.92         51.37         1.64 o                         
  -6   2   5        215.68        239.49         2.54 o                         
  -5   2   5        217.07        198.35         2.28 o                         
  -4   2   5        254.75        261.09         2.46 o                         
  -3   2   5          0.05          2.40         0.63 o                         
  -2   2   5        976.88       1039.05         5.65 o                         
  -1   2   5        950.65       1123.06         6.82 o                         
   0   2   5         56.20         75.53         1.90 o                         
   1   2   5       1201.56       1186.18         7.22 o                         
   2   2   5       1232.54       1250.72         6.63 o                         
   3   2   5        247.45        260.84         2.39 o                         
   4   2   5         15.93         29.36         1.20 o                         
   5   2   5        238.41        261.10         2.94 o                         
   6   2   5          2.55          2.99         0.99 o                         
   7   2   5          0.14          1.12         1.18 o                         
   8   2   5          1.97          1.63         1.36 o                         
   9   2   5       1251.12       1264.21         8.10 o                         
  10   2   5         10.47          6.84         1.89 o                         
  11   2   5          0.00         -2.30         2.30 o                         
  12   2   5         85.86         83.26         3.52 o                         
  13   2   5         12.70          5.11         2.28 o                         
  14   2   5          2.49          1.79         2.38 o                         
  15   2   5          0.28          2.42         3.05 o                         
  16   2   5          0.89         -0.46         3.38 o                         
  17   2   5          2.80         -0.35         5.03 o                         
  18   2   5          1.39          2.85         5.77 o                         
 -19   3   5          0.05         10.38         6.84 o                         
 -18   3   5          0.69          6.09         5.21 o                         
 -17   3   5         22.84         21.91         4.52 o                         
 -16   3   5          0.03         -2.06         3.68 o                         
 -15   3   5         76.51         82.60         4.37 o                         
 -14   3   5         57.42         71.03         3.60 o                         
 -13   3   5        230.83        229.27         7.41 o                         
 -12   3   5        190.93        190.16         4.50 o                         
 -11   3   5         33.67         30.12         2.34 o                         
 -10   3   5        113.96        100.16         2.75 o                         
  -9   3   5        200.06        178.16         3.23 o                         
  -8   3   5         59.19         57.73         1.74 o                         
  -7   3   5         18.63         16.81         1.16 o                         
  -6   3   5        165.16        173.16         2.70 o                         
  -5   3   5       1292.48       1324.22         7.99 o                         
  -4   3   5        525.72        544.48         4.05 o                         
  -3   3   5        800.24        906.66         5.45 o                         
  -2   3   5          8.62         12.65         0.85 o                         
  -1   3   5        376.67        370.76         4.25 o                         
   0   3   5        260.43        261.16         3.48 o                         
   1   3   5        706.30        644.12         5.46 o                         
   2   3   5        385.15        378.84         3.11 o                         
   3   3   5        130.44        126.34         1.93 o                         
   4   3   5         39.67         31.57         1.31 o                         
   5   3   5         89.18         90.95         2.07 o                         
   6   3   5          1.82          0.46         1.23 o                         
   7   3   5         19.37         22.62         1.61 o                         
   8   3   5        128.30        116.35         2.49 o                         
   9   3   5        538.92        549.17         5.08 o                         
  10   3   5         82.30         88.80         3.09 o                         
  11   3   5          0.00         -0.07         2.27 o                         
  12   3   5         23.92         20.78         2.88 o                         
  13   3   5          3.59          0.05         2.80 o                         
  14   3   5          1.36          3.87         3.16 o                         
  15   3   5         12.58         15.65         3.61 o                         
  16   3   5          0.77          0.94         4.37 o                         
  17   3   5          4.81          4.16         4.92 o                         
  18   3   5         18.01         22.42         9.75 o                         
 -18   4   5          7.00         14.04         6.40 o                         
 -17   4   5         44.44         55.96         5.52 o                         
 -16   4   5          1.66          0.44         4.06 o                         
 -15   4   5         20.38         20.38         3.70 o                         
 -14   4   5         97.97         96.06         4.11 o                         
 -13   4   5          1.63          4.47         2.63 o                         
 -12   4   5         44.23         40.40         3.06 o                         
 -11   4   5        206.59        227.04         4.77 o                         
 -10   4   5       1161.66       1181.27         8.86 o                         
  -9   4   5         48.59         58.15         2.30 o                         
  -8   4   5        497.61        511.11         4.72 o                         
  -7   4   5        701.95        727.60         6.81 o                         
  -6   4   5         75.63         86.70         2.26 o                         
  -5   4   5        510.64        514.63         4.17 o                         
  -4   4   5        412.25        404.48         3.57 o                         
  -3   4   5        788.01        861.06         5.81 o                         
  -2   4   5         67.56         62.46         1.66 o                         
  -1   4   5         16.13         15.55         1.03 o                         
   0   4   5        104.22        106.91         1.91 o                         
   1   4   5        119.18        118.52         1.90 o                         
   2   4   5         23.19         22.37         1.23 o                         
   3   4   5         34.38         35.62         1.31 o                         
   4   4   5         32.06         32.16         1.40 o                         
   5   4   5        254.88        248.31         3.22 o                         
   6   4   5         65.14         58.71         2.09 o                         
   7   4   5          0.01         -1.54         1.54 o                         
   8   4   5        479.58        482.68         5.48 o                         
   9   4   5        886.95        906.67         8.05 o                         
  10   4   5          7.09          7.10         2.00 o                         
  11   4   5          0.78         -0.08         2.41 o                         
  12   4   5         15.47         11.60         2.76 o                         
  13   4   5          6.68          3.67         3.03 o                         
  14   4   5         23.06         18.19         3.44 o                         
  15   4   5         16.17         14.50         3.92 o                         
  16   4   5          1.34          2.56         4.67 o                         
  17   4   5          0.71          2.85         5.90 o                         
 -18   5   5          1.37          1.16         8.74 o                         
 -17   5   5         56.95         53.04         7.02 o                         
 -16   5   5          8.31          8.56         5.08 o                         
 -15   5   5         17.60         13.10         3.99 o                         
 -14   5   5         34.21         32.42         3.63 o                         
 -13   5   5          2.75          7.38         2.95 o                         
 -12   5   5         38.62         38.24         3.03 o                         
 -11   5   5          7.13          8.01         2.85 o                         
 -10   5   5         80.76         75.01         3.01 o                         
  -9   5   5         29.50         34.16         2.07 o                         
  -8   5   5        235.90        255.49         5.19 o                         
  -7   5   5       2027.79       2000.57        13.48 o                         
  -6   5   5         22.73         23.62         1.91 o                         
  -5   5   5         67.08         62.03         2.01 o                         
  -4   5   5          7.69          9.70         1.36 o                         
  -3   5   5        114.45        107.55         2.42 o                         
  -2   5   5         48.17         55.47         1.69 o                         
  -1   5   5         19.05         19.55         1.43 o                         
   0   5   5         90.53        114.02         2.34 o                         
   1   5   5         86.58         90.33         2.27 o                         
   2   5   5          8.13          9.36         1.16 o                         
   3   5   5        266.88        254.60         3.25 o                         
   4   5   5          0.01         -1.27         1.30 o                         
   5   5   5         18.90         19.29         1.64 o                         
   6   5   5        209.51        214.42         3.87 o                         
   7   5   5          4.32          4.46         1.95 o                         
   8   5   5        299.80        317.72         4.65 o                         
   9   5   5        172.12        180.92         6.16 o                         
  10   5   5          7.43          5.54         2.51 o                         
  11   5   5         23.02         19.19         3.06 o                         
  12   5   5          4.60          2.35         2.56 o                         
  13   5   5          5.48          3.76         3.00 o                         
  14   5   5          0.30          6.99         3.84 o                         
  15   5   5         28.74         27.73         4.80 o                         
  16   5   5          8.37         16.83         6.54 o                         
 -16   6   5          1.99         -5.67         5.67 o                         
 -15   6   5          0.66         -5.18         5.18 o                         
 -14   6   5          0.10          3.87         3.81 o                         
 -13   6   5          0.59         -0.62         3.23 o                         
 -12   6   5         52.26         64.34         4.31 o                         
 -11   6   5          1.24         -1.05         2.47 o                         
 -10   6   5          3.31         -0.82         1.97 o                         
  -9   6   5         25.68         15.03         3.43 o                         
  -8   6   5        435.11        430.42         7.84 o                         
  -7   6   5         22.00         25.34         2.80 o                         
  -6   6   5        309.54        292.01         4.64 o                         
  -5   6   5        232.49        233.24         3.94 o                         
  -4   6   5         65.16         66.92         2.53 o                         
  -3   6   5        166.11        164.76         3.36 o                         
  -2   6   5          3.25          3.81         1.38 o                         
  -1   6   5         24.94         26.74         1.87 o                         
   0   6   5          4.63          4.88         1.31 o                         
   1   6   5        154.82        151.62         4.24 o                         
   2   6   5        233.32        238.64         3.50 o                         
   3   6   5         47.88         47.22         2.09 o                         
   4   6   5         36.50         39.01         2.15 o                         
   5   6   5        375.14        376.20         5.31 o                         
   6   6   5         86.33         98.66         3.22 o                         
   7   6   5          6.59          6.16         2.56 o                         
   8   6   5        164.71        162.63         4.62 o                         
   9   6   5         15.64         18.15         2.63 o                         
  10   6   5         11.86         10.23         3.03 o                         
  11   6   5         32.67         35.43         3.63 o                         
  12   6   5         42.92         42.72         4.12 o                         
  13   6   5          0.33          0.38         4.64 o                         
  14   6   5          5.69         10.24         5.11 o                         
  15   6   5          0.19          9.43         7.38 o                         
 -15   7   5         20.71         13.98         7.06 o                         
 -14   7   5          1.15          3.59         4.66 o                         
 -13   7   5          0.03         -4.64         4.64 o                         
 -12   7   5         15.14          6.67         3.60 o                         
 -11   7   5         44.79         56.09         4.55 o                         
 -10   7   5         14.84         16.05         3.64 o                         
  -9   7   5         11.67         11.46         3.19 o                         
  -8   7   5        214.06        197.14         6.81 o                         
  -7   7   5        203.97        202.34         5.12 o                         
  -6   7   5         61.23         67.35         3.34 o                         
  -5   7   5          2.12          2.23         2.45 o                         
  -4   7   5         74.70         87.47         2.89 o                         
  -3   7   5          0.29         -0.33         2.04 o                         
  -2   7   5         40.13         39.85         2.68 o                         
  -1   7   5         45.52         51.08         2.79 o                         
   0   7   5         19.62         21.58         2.26 o                         
   1   7   5         75.55         72.76         3.08 o                         
   2   7   5         31.35         26.14         2.37 o                         
   3   7   5          3.28          2.93         2.07 o                         
   4   7   5          0.57          0.45         2.24 o                         
   5   7   5         93.19        102.87         3.53 o                         
   6   7   5        111.31        119.53         4.04 o                         
   7   7   5          1.42          2.19         2.80 o                         
   8   7   5        104.77        105.74         4.09 o                         
   9   7   5         34.69         39.08         3.59 o                         
  10   7   5          2.78         -0.79         3.58 o                         
  11   7   5          0.26         -4.21         4.21 o                         
  12   7   5          9.98         10.07         5.02 o                         
  13   7   5         20.14         22.26         6.56 o                         
 -13   8   5         71.35        100.52         9.07 o                         
 -12   8   5          0.04         -1.72         6.62 o                         
 -11   8   5          1.02          2.46         4.84 o                         
 -10   8   5         41.69         35.91         4.74 o                         
  -9   8   5          0.83          1.09         4.04 o                         
  -8   8   5        168.45        143.98         5.22 o                         
  -7   8   5          2.91          4.73         2.93 o                         
  -6   8   5         36.23         39.60         3.03 o                         
  -5   8   5         18.29         14.15         2.88 o                         
  -4   8   5         41.59         42.90         2.99 o                         
  -3   8   5          8.59          6.52         2.88 o                         
  -2   8   5          0.14         -1.57         3.29 o                         
  -1   8   5         51.32         49.33         3.15 o                         
   0   8   5          0.64          1.28         2.74 o                         
   1   8   5          2.71         -1.11         2.70 o                         
   2   8   5         11.93          8.44         2.75 o                         
   3   8   5          5.10          5.76         2.73 o                         
   4   8   5         26.76         20.79         2.97 o                         
   5   8   5          1.45          3.31         3.41 o                         
   6   8   5          9.45          6.90         3.31 o                         
   7   8   5         56.26         53.77         4.56 o                         
   8   8   5         37.85         44.20         4.32 o                         
   9   8   5         43.97         39.68         4.66 o                         
  10   8   5          2.91          1.68         5.42 o                         
  11   8   5          0.07         -6.02         6.02 o                         
  12   8   5          0.24         21.40        12.93 o                         
 -11   9   5         45.92         36.20         9.47 o                         
 -10   9   5         83.69         85.08         7.96 o                         
  -9   9   5         43.02         33.54         6.34 o                         
  -8   9   5         56.52         58.54         4.27 o                         
  -7   9   5          0.03         12.60         4.99 o                         
  -6   9   5         33.70         33.10         4.02 o                         
  -5   9   5          0.01         -1.93         3.61 o                         
  -4   9   5          9.24          4.59         3.64 o                         
  -3   9   5          0.39         -4.10         4.19 o                         
  -2   9   5          8.96          4.01         3.17 o                         
  -1   9   5         43.38         32.33         3.72 o                         
   0   9   5          1.83          6.60         3.32 o                         
   1   9   5          5.18          1.56         3.22 o                         
   2   9   5          0.30          4.17         3.39 o                         
   3   9   5          5.16          9.16         3.76 o                         
   4   9   5          2.34          1.08         3.66 o                         
   5   9   5         14.27          7.93         5.34 o                         
   6   9   5          2.61          1.14         4.33 o                         
   7   9   5          2.65          1.25         5.81 o                         
   8   9   5          1.47         -1.96         5.18 o                         
   9   9   5         49.39         52.99        12.15 o                         
  -7  10   5          1.08         -9.42         9.42 o                         
  -6  10   5          0.18         -1.99         6.49 o                         
  -5  10   5          3.76         -0.77         4.87 o                         
  -4  10   5          0.02         -1.65         5.21 o                         
  -3  10   5          0.57          8.48         4.41 o                         
  -2  10   5         13.36          6.09         4.32 o                         
  -1  10   5          0.24         -4.28         4.28 o                         
   0  10   5          1.05         -1.43         4.41 o                         
   1  10   5          6.10          7.15         5.18 o                         
   2  10   5          4.65         10.37         5.45 o                         
   3  10   5          0.04          4.41         4.99 o                         
   4  10   5          3.12          1.25         6.66 o                         
   5  10   5          0.45          9.35         6.27 o                         
 -20   0   6          5.59          8.32        10.30 o                         
 -19   0   6          0.05         10.81         6.41 o                         
 -18   0   6          1.75          3.02         5.77 o                         
 -17   0   6          1.68         10.82         4.85 o                         
 -16   0   6         28.44         20.07         4.79 o                         
 -15   0   6          7.72         11.55         3.42 o                         
 -14   0   6          8.24          5.27         3.44 o                         
 -13   0   6        563.78        602.38         8.14 o                         
 -12   0   6        255.33        295.94         6.45 o                         
 -11   0   6        139.73        154.25         4.57 o                         
 -10   0   6          0.29         -1.94         1.94 o                         
  -9   0   6         38.06         36.66         2.29 o                         
  -8   0   6         34.05         44.15         2.30 o                         
  -7   0   6       1889.38       1847.23        15.20 o                         
  -6   0   6        390.54        388.25         4.86 o                         
  -5   0   6        619.65        644.61         6.17 o                         
  -4   0   6       1130.55       1259.72        10.53 o                         
  -3   0   6       1559.65       1731.14        11.83 o                         
  -2   0   6       1068.62       1046.05         7.50 o                         
  -1   0   6       1507.24       1401.13         9.44 o                         
   0   0   6         69.74         89.54         2.37 o                         
   1   0   6        795.12        871.09         6.95 o                         
   2   0   6         12.29          3.69         1.05 o                         
   3   0   6        364.13        300.80         3.57 o                         
   4   0   6         72.36        102.65         2.72 o                         
   5   0   6         21.02         22.59         1.69 o                         
   6   0   6         40.68         49.00         2.27 o                         
   7   0   6        317.26        298.01         4.62 o                         
   8   0   6        129.50        129.50         3.61 o                         
   9   0   6         99.65        106.02         3.39 o                         
  10   0   6        455.87        437.63         6.91 o                         
  11   0   6        108.77        104.73         4.24 o                         
  12   0   6        214.85        222.81         7.91 o                         
  13   0   6         10.94          7.88         3.82 o                         
  14   0   6          0.09         -2.00         4.28 o                         
  15   0   6          4.97          6.86         5.45 o                         
  16   0   6         32.81         23.84         6.18 o                         
  17   0   6         36.16         57.05         8.01 o                         
  18   0   6         16.41          5.59         8.77 o                         
 -20   1   6          4.38         -0.77        11.57 o                         
 -19   1   6          4.23          5.97         4.53 o                         
 -18   1   6          1.06         -3.78         3.78 o                         
 -17   1   6         23.62         16.22         3.14 o                         
 -16   1   6         51.45         48.87         3.93 o                         
 -15   1   6        115.68        116.21         4.17 o                         
 -14   1   6        238.33        254.97         5.19 o                         
 -13   1   6         97.45         96.34         2.77 o                         
 -12   1   6         55.91         58.23         2.12 o                         
 -11   1   6        299.23        290.93         3.98 o                         
 -10   1   6        303.21        313.59         3.81 o                         
  -9   1   6          0.03          0.65         1.21 o                         
  -8   1   6         61.28         44.89         1.65 o                         
  -7   1   6        202.64        211.38         2.71 o                         
  -6   1   6       1012.38       1083.48         6.71 o                         
  -5   1   6        748.57        854.41         5.02 o                         
  -4   1   6         23.83         17.85         0.94 o                         
  -3   1   6        603.67        596.99         4.01 o                         
  -2   1   6          1.29          0.02         0.67 o                         
  -1   1   6          0.62          0.07         0.64 o                         
   0   1   6         93.06         79.64         1.48 o                         
   1   1   6       1697.24       1736.44         8.68 o                         
   2   1   6        976.51       1030.24         5.57 o                         
   3   1   6         69.66         90.56         1.67 o                         
   4   1   6         22.95         34.81         1.37 o                         
   5   1   6        172.51        131.60         2.11 o                         
   6   1   6        160.55        146.80         2.42 o                         
   7   1   6         27.44         32.37         1.64 o                         
   8   1   6          0.22          0.02         1.46 o                         
   9   1   6         90.61         79.09         2.49 o                         
  10   1   6        214.38        210.45         3.61 o                         
  11   1   6        307.98        296.46         4.57 o                         
  12   1   6          1.88          2.76         2.25 o                         
  13   1   6         17.66         14.76         2.64 o                         
  14   1   6          0.32          0.87         3.15 o                         
  15   1   6          6.00          5.58         3.73 o                         
  16   1   6          0.28         -3.92         3.95 o                         
  17   1   6          6.80          5.12         5.23 o                         
  18   1   6         11.98          6.71         6.78 o                         
 -19   2   6          6.85         10.33         7.11 o                         
 -18   2   6          0.03          1.68         4.94 o                         
 -17   2   6         12.88         13.25         3.96 o                         
 -16   2   6          1.43         -3.35         3.35 o                         
 -15   2   6          0.81          0.71         3.14 o                         
 -14   2   6          4.08          1.40         2.85 o                         
 -13   2   6          7.59          5.51         2.39 o                         
 -12   2   6        794.29        796.96         9.34 o                         
 -11   2   6         54.98         62.69         2.62 o                         
 -10   2   6         74.47         79.85         2.16 o                         
  -9   2   6         68.92         72.77         2.11 o                         
  -8   2   6         59.81         64.79         2.02 o                         
  -7   2   6        561.93        576.63         4.64 o                         
  -6   2   6         97.09        112.45         2.46 o                         
  -5   2   6        612.59        663.45         4.83 o                         
  -4   2   6        152.74        141.31         2.03 o                         
  -3   2   6         92.62         72.59         1.68 o                         
  -2   2   6        310.04        344.16         2.82 o                         
  -1   2   6        656.72        681.85         4.91 o                         
   0   2   6         70.03         58.52         1.58 o                         
   1   2   6        901.51        962.92         5.94 o                         
   2   2   6        274.54        257.55         2.33 o                         
   3   2   6          1.05         -0.79         0.82 o                         
   4   2   6        104.22         86.94         1.91 o                         
   5   2   6         31.20         37.98         1.54 o                         
   6   2   6        123.02        130.91         2.61 o                         
   7   2   6        324.69        333.98         3.48 o                         
   8   2   6        800.97        777.56         6.01 o                         
   9   2   6        203.02        202.06         3.62 o                         
  10   2   6         24.12         28.69         2.55 o                         
  11   2   6          0.05         -2.18         2.33 o                         
  12   2   6         20.37         21.65         2.72 o                         
  13   2   6         33.34         30.39         3.18 o                         
  14   2   6          2.31          7.82         3.25 o                         
  15   2   6          6.33         11.53         3.70 o                         
  16   2   6          0.85          3.57         4.75 o                         
  17   2   6         58.85         66.85         5.90 o                         
 -19   3   6         49.51         50.71         7.11 o                         
 -18   3   6          2.40         -1.87         6.53 o                         
 -17   3   6         11.05          6.09         4.56 o                         
 -16   3   6          0.62         -1.46         3.87 o                         
 -15   3   6          0.09          0.10         3.21 o                         
 -14   3   6          8.15         10.16         2.81 o                         
 -13   3   6         44.32         44.46         3.78 o                         
 -12   3   6         24.81         29.19         2.65 o                         
 -11   3   6         71.19         66.98         2.97 o                         
 -10   3   6        574.09        583.21         6.11 o                         
  -9   3   6        647.59        605.65         5.13 o                         
  -8   3   6          2.54          2.32         1.14 o                         
  -7   3   6          4.53          4.40         1.37 o                         
  -6   3   6         95.81        121.54         2.51 o                         
  -5   3   6        178.62        184.75         2.40 o                         
  -4   3   6        359.63        391.79         3.34 o                         
  -3   3   6         36.41         56.53         1.51 o                         
  -2   3   6        252.61        284.20         3.78 o                         
  -1   3   6         41.79         44.35         1.90 o                         
   0   3   6        472.55        527.33         5.05 o                         
   1   3   6        536.43        555.99         5.27 o                         
   2   3   6        368.43        383.57         3.26 o                         
   3   3   6         32.98         49.21         1.40 o                         
   4   3   6        123.50        122.09         2.22 o                         
   5   3   6          7.92          8.38         1.32 o                         
   6   3   6         54.62         61.26         2.02 o                         
   7   3   6         63.60         68.13         2.23 o                         
   8   3   6        302.81        291.70         4.14 o                         
   9   3   6          0.15          0.70         2.01 o                         
  10   3   6          0.11         -2.03         2.03 o                         
  11   3   6         12.80         11.87         2.45 o                         
  12   3   6         17.04         12.36         2.85 o                         
  13   3   6          7.07          5.10         2.95 o                         
  14   3   6         55.91         58.83         3.72 o                         
  15   3   6          2.16          4.51         3.85 o                         
  16   3   6         51.08         44.53         6.35 o                         
  17   3   6          4.46          5.57         7.66 o                         
 -18   4   6          0.10          3.58         6.82 o                         
 -17   4   6          2.69         -1.75         4.59 o                         
 -16   4   6          7.91          8.76         4.25 o                         
 -15   4   6         29.70         26.58         3.73 o                         
 -14   4   6        150.64        158.43         4.64 o                         
 -13   4   6          0.15         -0.01         3.08 o                         
 -12   4   6          1.15          3.02         2.49 o                         
 -11   4   6        143.70        149.53         4.16 o                         
 -10   4   6        346.34        330.15         5.27 o                         
  -9   4   6        268.31        252.82         3.60 o                         
  -8   4   6         13.06         12.21         1.74 o                         
  -7   4   6        704.62        684.94         6.83 o                         
  -6   4   6         13.80         12.70         1.49 o                         
  -5   4   6        714.09        677.32         5.03 o                         
  -4   4   6        142.54        143.32         2.25 o                         
  -3   4   6         15.09         15.45         1.21 o                         
  -2   4   6          6.22          8.56         0.91 o                         
  -1   4   6         10.71         14.51         1.74 o                         
   0   4   6          0.16         -0.67         1.61 o                         
   1   4   6         76.60         87.64         2.71 o                         
   2   4   6        498.33        461.89         4.50 o                         
   3   4   6         67.79         60.47         1.78 o                         
   4   4   6         44.69         53.07         1.67 o                         
   5   4   6          0.60         -1.32         1.32 o                         
   6   4   6         42.64         53.84         2.07 o                         
   7   4   6        232.20        244.55         4.02 o                         
   8   4   6          4.17          4.94         2.16 o                         
   9   4   6         27.66         32.43         2.56 o                         
  10   4   6         79.23         87.62         3.68 o                         
  11   4   6          2.78          0.66         2.80 o                         
  12   4   6         20.85         11.92         3.51 o                         
  13   4   6         38.55         33.00         3.20 o                         
  14   4   6          1.58          4.37         3.58 o                         
  15   4   6          1.36          1.24         5.04 o                         
  16   4   6          0.31         -1.56         5.57 o                         
 -17   5   6          6.87         14.02         6.53 o                         
 -16   5   6          8.36          2.23         5.58 o                         
 -15   5   6         40.07         40.21         4.54 o                         
 -14   5   6          3.72         15.06         3.85 o                         
 -13   5   6         32.20         33.79         3.74 o                         
 -12   5   6          2.12         -2.44         2.44 o                         
 -11   5   6         16.18          7.56         3.10 o                         
 -10   5   6        189.90        179.96         6.16 o                         
  -9   5   6        350.45        331.98         7.20 o                         
  -8   5   6         25.92         18.76         2.53 o                         
  -7   5   6        204.40        179.49         4.45 o                         
  -6   5   6        187.09        184.39         3.69 o                         
  -5   5   6          0.11          1.14         1.39 o                         
  -4   5   6         49.66         46.20         1.72 o                         
  -3   5   6          1.88          3.25         1.37 o                         
  -2   5   6          9.33         12.23         1.32 o                         
  -1   5   6        427.56        409.13         4.60 o                         
   0   5   6         62.31         66.06         2.31 o                         
   1   5   6        147.98        158.93         3.27 o                         
   2   5   6        455.87        436.88         4.43 o                         
   3   5   6        357.88        341.71         4.06 o                         
   4   5   6         44.16         43.28         1.77 o                         
   5   5   6          2.72          3.16         1.54 o                         
   6   5   6          6.30          8.23         1.97 o                         
   7   5   6        257.75        241.88         6.24 o                         
   8   5   6        105.63        111.70         4.73 o                         
   9   5   6          8.10          7.58         2.60 o                         
  10   5   6          6.45          5.69         2.69 o                         
  11   5   6          0.20          0.46         3.02 o                         
  12   5   6          1.51         -2.39         3.33 o                         
  13   5   6          9.08          3.97         3.97 o                         
  14   5   6          9.09          8.95         4.94 o                         
  15   5   6         15.15         24.55         5.96 o                         
 -16   6   6         51.54         55.12         6.93 o                         
 -15   6   6         11.44         15.73         5.86 o                         
 -14   6   6          8.33          5.85         3.62 o                         
 -13   6   6         52.87         58.15         4.45 o                         
 -12   6   6         39.68         41.13         4.11 o                         
 -11   6   6         17.03         15.93         3.61 o                         
 -10   6   6          0.77         -1.40         3.19 o                         
  -9   6   6          0.25         17.17         3.02 o                         
  -8   6   6         50.83         50.54         3.68 o                         
  -7   6   6         14.99         11.89         2.87 o                         
  -6   6   6        366.16        380.36         5.56 o                         
  -5   6   6          2.53          0.33         1.62 o                         
  -4   6   6         75.03         80.46         2.50 o                         
  -3   6   6         26.73         27.26         2.23 o                         
  -2   6   6        242.68        238.87         3.99 o                         
  -1   6   6         17.79         19.46         1.85 o                         
   0   6   6         81.99         82.94         2.87 o                         
   1   6   6         96.58        100.58         2.99 o                         
   2   6   6        136.51        146.55         4.56 o                         
   3   6   6        275.22        291.56         5.03 o                         
   4   6   6          0.65         -0.73         1.60 o                         
   5   6   6          5.68          5.34         2.24 o                         
   6   6   6        446.95        477.82         6.02 o                         
   7   6   6        783.79        826.44         8.19 o                         
   8   6   6         15.12          7.56         2.74 o                         
   9   6   6          0.87          1.90         2.82 o                         
  10   6   6          3.06         -3.22         3.24 o                         
  11   6   6          1.41          1.88         3.68 o                         
  12   6   6         16.80         23.24         4.10 o                         
  13   6   6          0.67          6.57         5.29 o                         
  14   6   6         41.83         47.98         6.12 o                         
 -15   7   6         10.51         37.49        18.76 o                         
 -14   7   6          0.12          4.33        10.02 o                         
 -13   7   6         16.15         10.69         5.48 o                         
 -12   7   6         13.36         19.38         5.11 o                         
 -11   7   6         33.96         31.34         4.36 o                         
 -10   7   6          0.67         -0.04         3.84 o                         
  -9   7   6        128.17        114.59         4.66 o                         
  -8   7   6        129.18        113.12         4.38 o                         
  -7   7   6         43.85         40.79         3.24 o                         
  -6   7   6         33.27         31.24         3.43 o                         
  -5   7   6         22.92         14.58         2.41 o                         
  -4   7   6         27.62         20.41         2.47 o                         
  -3   7   6         54.59         43.92         2.76 o                         
  -2   7   6         23.31         23.34         2.89 o                         
  -1   7   6          3.04          4.96         2.60 o                         
   0   7   6         28.02         23.61         2.66 o                         
   1   7   6         72.27         67.76         3.13 o                         
   2   7   6         33.54         32.01         3.04 o                         
   3   7   6          0.05          1.66         2.46 o                         
   4   7   6        328.96        337.57         5.11 o                         
   5   7   6        121.55        120.79         3.86 o                         
   6   7   6         37.76         45.93         3.09 o                         
   7   7   6         10.41          7.54         3.39 o                         
   8   7   6          5.20          2.06         3.21 o                         
   9   7   6          2.47         -1.70         3.66 o                         
  10   7   6         10.98          3.31         4.03 o                         
  11   7   6          0.66          0.47         4.64 o                         
  12   7   6          6.83          5.71         5.95 o                         
  13   7   6          3.60          8.99        10.25 o                         
 -13   8   6         20.07         -2.62        13.40 o                         
 -12   8   6         12.57         10.11        10.57 o                         
 -11   8   6          2.16          4.60         5.62 o                         
 -10   8   6          3.38          5.44         4.64 o                         
  -9   8   6         31.57         20.47         4.38 o                         
  -8   8   6         21.30         16.68         3.91 o                         
  -7   8   6          1.27          2.09         3.10 o                         
  -6   8   6          0.11         -2.65         2.65 o                         
  -5   8   6          0.78          3.57         2.82 o                         
  -4   8   6         37.64         46.85         2.84 o                         
  -3   8   6          0.68         -0.01         2.65 o                         
  -2   8   6         21.19         24.00         3.36 o                         
  -1   8   6         72.32         76.97         3.72 o                         
   0   8   6          4.98          7.11         3.11 o                         
   1   8   6          0.24         -2.65         2.98 o                         
   2   8   6          5.76          0.95         3.14 o                         
   3   8   6         59.30         63.06         4.19 o                         
   4   8   6         13.72         16.58         3.00 o                         
   5   8   6          1.87          4.75         2.98 o                         
   6   8   6        223.16        242.71         8.30 o                         
   7   8   6         23.51         34.39         4.70 o                         
   8   8   6         48.67         48.22         4.84 o                         
   9   8   6          0.22          1.54         5.36 o                         
  10   8   6         29.50         13.68         7.59 o                         
  11   8   6         20.11         36.36         8.07 o                         
 -10   9   6         21.91         34.57        11.85 o                         
  -9   9   6          8.00         -6.30         6.42 o                         
  -8   9   6          0.22          2.74         5.52 o                         
  -7   9   6         10.13         14.52         5.27 o                         
  -6   9   6         25.28         35.08         5.04 o                         
  -5   9   6          7.97          5.53         4.37 o                         
  -4   9   6          0.30         -1.72         3.42 o                         
  -3   9   6          0.37          0.84         4.24 o                         
  -2   9   6          4.15         13.57         3.30 o                         
  -1   9   6          0.47          3.63         4.04 o                         
   0   9   6          8.19         10.01         4.13 o                         
   1   9   6         13.10          9.28         4.13 o                         
   2   9   6          2.13          3.36         5.46 o                         
   3   9   6          0.22          7.09         4.44 o                         
   4   9   6          3.42          5.31         5.07 o                         
   5   9   6          1.85         -3.01         5.36 o                         
   6   9   6         35.90         26.24         6.93 o                         
   7   9   6         21.31         21.39         5.52 o                         
   8   9   6         25.19         18.46         6.50 o                         
  -5  10   6          0.38          4.17         5.38 o                         
  -4  10   6          0.60         -1.08         5.45 o                         
  -3  10   6          3.47         -0.39         4.97 o                         
  -2  10   6          0.88          5.28         8.94 o                         
  -1  10   6          7.88          9.93         5.63 o                         
   0  10   6          5.52          1.41         6.95 o                         
   1  10   6         11.43         19.41         9.41 o                         
   2  10   6          2.02          9.26         5.93 o                         
   3  10   6          8.95         22.43         6.28 o                         
 -19   1   7          0.13          1.40         6.80 o                         
 -18   1   7          0.13          0.14         3.71 o                         
 -17   1   7         21.33          8.28         3.14 o                         
 -16   1   7         12.17         12.36         3.18 o                         
 -15   1   7         35.60         36.88         4.15 o                         
 -14   1   7         11.87          8.29         2.01 o                         
 -13   1   7        392.43        429.55         5.37 o                         
 -12   1   7        789.50        800.81         7.31 o                         
 -11   1   7        170.12        156.41         3.36 o                         
 -10   1   7         55.10         54.33         2.08 o                         
  -9   1   7         74.28         75.45         2.20 o                         
  -8   1   7         25.80         22.20         1.41 o                         
  -7   1   7        170.61        184.41         2.66 o                         
  -6   1   7         30.57         32.82         1.37 o                         
  -5   1   7       1710.71       1846.87         9.37 o                         
  -4   1   7        368.79        381.00         3.37 o                         
  -3   1   7          8.97          9.62         0.94 o                         
  -2   1   7        289.17        283.63         2.68 o                         
  -1   1   7        635.17        595.22         4.01 o                         
   0   1   7        983.27       1050.11         5.95 o                         
   1   1   7        623.70        590.85         4.04 o                         
   2   1   7        285.78        275.29         2.71 o                         
   3   1   7        494.44        501.87         3.79 o                         
   4   1   7        314.95        327.48         3.47 o                         
   5   1   7        113.23        113.67         2.59 o                         
   6   1   7        159.45        162.86         2.67 o                         
   7   1   7         17.98         19.38         1.58 o                         
   8   1   7        185.85        175.44         3.30 o                         
   9   1   7        293.42        287.69         4.54 o                         
  10   1   7          2.03          3.19         2.18 o                         
  11   1   7          1.93          1.31         2.31 o                         
  12   1   7          7.17          6.86         2.72 o                         
  13   1   7          0.88          1.48         3.06 o                         
  14   1   7         35.95         42.02         3.76 o                         
  15   1   7          0.82         -3.90         3.90 o                         
  16   1   7         18.30         15.24         4.84 o                         
  17   1   7         22.43         25.30         6.65 o                         
 -19   2   7          4.73          7.30         6.45 o                         
 -18   2   7          0.00         -3.75         5.11 o                         
 -17   2   7          0.01         -1.36         4.33 o                         
 -16   2   7         27.55         30.81         4.97 o                         
 -15   2   7         21.48         27.26         3.22 o                         
 -14   2   7        149.55        158.61         4.36 o                         
 -13   2   7        282.46        312.07         5.60 o                         
 -12   2   7        590.07        613.52         6.97 o                         
 -11   2   7        201.20        195.62         3.96 o                         
 -10   2   7          0.61         -0.49         1.61 o                         
  -9   2   7         11.41         12.09         1.60 o                         
  -8   2   7         16.38         17.73         1.28 o                         
  -7   2   7          0.45          1.14         1.16 o                         
  -6   2   7        856.97        923.29         6.27 o                         
  -5   2   7          8.60          5.34         1.01 o                         
  -4   2   7        510.98        516.61         3.89 o                         
  -3   2   7        181.15        186.10         2.28 o                         
  -2   2   7         24.70         29.27         1.09 o                         
  -1   2   7        452.04        461.79         3.70 o                         
   0   2   7          8.22          4.55         0.87 o                         
   1   2   7          0.01         -0.88         0.92 o                         
   2   2   7          0.94         -0.52         0.79 o                         
   3   2   7          5.40          2.37         0.94 o                         
   4   2   7         28.34         26.97         1.41 o                         
   5   2   7          0.14         -0.77         1.28 o                         
   6   2   7         52.24         54.98         2.17 o                         
   7   2   7         27.26         24.21         1.83 o                         
   8   2   7        432.11        418.50         5.29 o                         
   9   2   7         87.42         86.25         2.49 o                         
  10   2   7         16.63         22.91         2.36 o                         
  11   2   7        153.81        145.88         4.06 o                         
  12   2   7          2.84          2.49         2.72 o                         
  13   2   7          1.49          3.19         3.20 o                         
  14   2   7         16.85         18.66         3.66 o                         
  15   2   7         15.31         17.96         4.04 o                         
  16   2   7          1.98          2.46         4.86 o                         
  17   2   7          1.51          2.17         6.79 o                         
 -18   3   7         33.79         37.77         5.78 o                         
 -17   3   7          0.67         -4.64         4.64 o                         
 -16   3   7          0.21         -0.38         4.29 o                         
 -15   3   7         30.01         28.32         3.70 o                         
 -14   3   7         13.75         10.88         2.98 o                         
 -13   3   7         19.24         15.23         2.85 o                         
 -12   3   7        253.04        237.01         5.29 o                         
 -11   3   7        237.42        260.60         5.37 o                         
 -10   3   7         75.91         71.11         2.35 o                         
  -9   3   7         13.24         11.90         1.23 o                         
  -8   3   7        365.06        387.68         4.57 o                         
  -7   3   7          4.01          4.74         1.46 o                         
  -6   3   7          4.68          5.75         1.22 o                         
  -5   3   7         18.83         12.88         1.20 o                         
  -4   3   7          2.63          4.80         1.04 o                         
  -3   3   7         26.80         24.80         1.31 o                         
  -2   3   7          0.24          0.92         1.30 o                         
  -1   3   7         49.88         53.22         2.23 o                         
   0   3   7          6.33          3.81         1.53 o                         
   1   3   7          3.04          4.54         1.59 o                         
   2   3   7        138.63        148.43         2.18 o                         
   3   3   7         38.28         41.80         1.54 o                         
   4   3   7         51.40         57.33         1.80 o                         
   5   3   7         36.33         36.92         1.72 o                         
   6   3   7        279.24        270.72         3.79 o                         
   7   3   7          7.49          7.81         1.81 o                         
   8   3   7          0.02          2.57         2.08 o                         
   9   3   7         68.88         59.20         2.88 o                         
  10   3   7          2.60          3.24         2.57 o                         
  11   3   7         25.93         22.73         2.88 o                         
  12   3   7         12.95          6.30         2.87 o                         
  13   3   7          0.29          0.91         3.15 o                         
  14   3   7          0.14         -3.70         3.70 o                         
  15   3   7          4.86          3.96         4.10 o                         
  16   3   7         11.28          9.45         5.40 o                         
 -18   4   7         18.56         19.96        10.95 o                         
 -17   4   7          0.28         -0.97         5.94 o                         
 -16   4   7         28.29         20.64         4.18 o                         
 -15   4   7          1.80          1.67         3.52 o                         
 -14   4   7         31.59         26.02         3.94 o                         
 -13   4   7          4.50          5.74         2.77 o                         
 -12   4   7         13.59         12.22         3.08 o                         
 -11   4   7         76.68         73.02         4.57 o                         
 -10   4   7         58.87         62.33         3.33 o                         
  -9   4   7         11.48         14.15         2.21 o                         
  -8   4   7        110.70        109.34         3.33 o                         
  -7   4   7         44.19         42.47         2.12 o                         
  -6   4   7         12.29         11.63         1.56 o                         
  -5   4   7         10.88         16.99         1.31 o                         
  -4   4   7        498.28        482.99         4.47 o                         
  -3   4   7        227.61        227.66         3.20 o                         
  -2   4   7         34.72         45.23         2.28 o                         
  -1   4   7        436.03        462.68         5.50 o                         
   0   4   7        702.14        666.97         6.70 o                         
   1   4   7         78.37         75.53         2.82 o                         
   2   4   7        159.26        158.75         3.00 o                         
   3   4   7         13.46         12.95         1.34 o                         
   4   4   7        325.90        329.13         3.98 o                         
   5   4   7        216.66        220.52         4.29 o                         
   6   4   7        558.13        573.99         5.66 o                         
   7   4   7        107.14        104.62         3.19 o                         
   8   4   7         57.55         57.53         2.74 o                         
   9   4   7         12.10         10.41         2.63 o                         
  10   4   7         17.81         13.88         2.75 o                         
  11   4   7         23.60         20.28         3.09 o                         
  12   4   7        103.74        104.55         4.24 o                         
  13   4   7          0.03          5.29         3.81 o                         
  14   4   7          0.02          1.62         4.65 o                         
  15   4   7         16.73         24.27         5.66 o                         
 -17   5   7          3.70         22.41         7.98 o                         
 -16   5   7          0.13          8.40         5.20 o                         
 -15   5   7         11.47          2.15         4.91 o                         
 -14   5   7          0.28          2.99         3.74 o                         
 -13   5   7         21.97         18.89         3.35 o                         
 -12   5   7          5.03          5.15         3.42 o                         
 -11   5   7          0.03          3.12         3.14 o                         
 -10   5   7          6.15          2.42         3.64 o                         
  -9   5   7          8.50          4.82         3.41 o                         
  -8   5   7        279.36        276.18         5.28 o                         
  -7   5   7        210.31        190.96         4.83 o                         
  -6   5   7          9.20          5.49         1.78 o                         
  -5   5   7          1.11          0.03         1.35 o                         
  -4   5   7        103.78        101.06         2.78 o                         
  -3   5   7          2.88          2.74         1.76 o                         
  -2   5   7          5.92          2.91         1.72 o                         
  -1   5   7         28.38         28.25         1.60 o                         
   0   5   7          1.63         -0.25         1.35 o                         
   1   5   7        105.88        102.27         2.78 o                         
   2   5   7        393.37        389.14         5.24 o                         
   3   5   7        154.08        155.35         3.82 o                         
   4   5   7         57.89         54.79         2.31 o                         
   5   5   7         51.54         50.89         2.55 o                         
   6   5   7         84.03         91.87         3.02 o                         
   7   5   7         86.56         86.43         3.05 o                         
   8   5   7         50.17         46.67         3.36 o                         
   9   5   7         28.02         25.70         3.00 o                         
  10   5   7         35.04         39.24         3.17 o                         
  11   5   7          0.44          7.64         3.44 o                         
  12   5   7         22.34         22.59         3.85 o                         
  13   5   7          0.96         -4.57         4.57 o                         
  14   5   7         14.70         15.62         6.40 o                         
  15   5   7          0.70         19.10        11.23 o                         
 -16   6   7         12.58          7.09        13.91 o                         
 -15   6   7         24.98         29.37         6.96 o                         
 -14   6   7          0.55          5.12         5.19 o                         
 -13   6   7         10.23         12.43         4.52 o                         
 -12   6   7          5.00          8.45         4.20 o                         
 -11   6   7         22.34         21.12         3.94 o                         
 -10   6   7          1.19          5.24         3.51 o                         
  -9   6   7         22.21         19.12         3.15 o                         
  -8   6   7          9.52          5.98         2.98 o                         
  -7   6   7        138.80        149.77         5.83 o                         
  -6   6   7         38.47         40.27         2.25 o                         
  -5   6   7         14.71         14.68         1.67 o                         
  -4   6   7        171.90        175.76         4.92 o                         
  -3   6   7         56.80         61.62         2.49 o                         
  -2   6   7         23.47         23.79         2.41 o                         
  -1   6   7         17.84         18.23         2.66 o                         
   0   6   7        128.75        133.07         4.84 o                         
   1   6   7          5.34          0.27         2.12 o                         
   2   6   7         13.17         14.83         2.81 o                         
   3   6   7         25.83         29.79         2.44 o                         
   4   6   7          7.49          6.59         2.15 o                         
   5   6   7         13.19         12.06         2.39 o                         
   6   6   7         20.36         24.43         2.90 o                         
   7   6   7         24.10         31.73         2.88 o                         
   8   6   7         63.41         71.72         3.48 o                         
   9   6   7         35.48         35.97         3.46 o                         
  10   6   7          3.17          4.40         3.51 o                         
  11   6   7          1.18          1.65         3.81 o                         
  12   6   7         16.26         19.63         5.38 o                         
  13   6   7         12.35         18.43         5.82 o                         
 -14   7   7          0.27          5.15         8.55 o                         
 -13   7   7          2.47          2.96         6.25 o                         
 -12   7   7          0.14         11.72         4.98 o                         
 -11   7   7          2.01          3.24         4.62 o                         
 -10   7   7         35.19         27.76         4.24 o                         
  -9   7   7         97.28         85.30         4.63 o                         
  -8   7   7         16.96         13.64         4.21 o                         
  -7   7   7          0.20         12.76         2.93 o                         
  -6   7   7         10.83          7.95         3.28 o                         
  -5   7   7         28.12         20.01         2.58 o                         
  -4   7   7          0.54          2.56         2.54 o                         
  -3   7   7         28.41         31.57         2.72 o                         
  -2   7   7         33.65         40.88         2.50 o                         
  -1   7   7         24.36         23.03         3.02 o                         
   0   7   7        186.04        198.05         5.34 o                         
   1   7   7         52.92         71.38         4.00 o                         
   2   7   7         24.60         26.33         4.92 o                         
   3   7   7         26.75         20.48         2.58 o                         
   4   7   7          8.33         12.17         4.12 o                         
   5   7   7        445.88        454.88         6.86 o                         
   6   7   7         62.18         69.24         4.12 o                         
   7   7   7         24.78         26.53         3.20 o                         
   8   7   7        125.72        140.35         5.27 o                         
   9   7   7         55.49         70.57         4.63 o                         
  10   7   7          4.31          2.60         4.54 o                         
  11   7   7          7.37          3.33         5.65 o                         
  12   7   7          1.21          3.46         6.58 o                         
 -12   8   7          4.71         18.23        13.88 o                         
 -11   8   7          4.19         12.57         8.71 o                         
 -10   8   7          4.61          1.11         5.22 o                         
  -9   8   7          5.77          8.54         4.47 o                         
  -8   8   7          0.76         10.82         4.11 o                         
  -7   8   7          4.77          6.46         3.66 o                         
  -6   8   7          9.07         17.94         2.66 o                         
  -5   8   7          1.01          7.22         3.05 o                         
  -4   8   7         32.64         29.16         3.34 o                         
  -3   8   7         35.04         34.87         3.49 o                         
  -2   8   7         48.74         42.73         4.04 o                         
  -1   8   7         11.54          7.60         4.22 o                         
   0   8   7          0.25          3.40         3.19 o                         
   1   8   7          4.11         -0.86         2.86 o                         
   2   8   7          0.16         -0.44         2.88 o                         
   3   8   7          3.01          5.71         3.24 o                         
   4   8   7        130.78        137.64         4.83 o                         
   5   8   7         46.97         62.27         4.26 o                         
   6   8   7         74.07         82.58         4.69 o                         
   7   8   7          0.72          1.23         5.41 o                         
   8   8   7         21.97         24.42         4.87 o                         
   9   8   7          0.74         10.21         7.19 o                         
  10   8   7          0.94         -3.31         6.76 o                         
  -9   9   7          0.62         -7.49         7.49 o                         
  -8   9   7          0.00         -5.64         5.64 o                         
  -7   9   7          3.87          4.75         5.05 o                         
  -6   9   7         17.64         17.96         5.05 o                         
  -5   9   7          2.70         10.38         4.89 o                         
  -4   9   7          1.49         -4.05         4.05 o                         
  -3   9   7          4.09          1.31         4.10 o                         
  -2   9   7          2.27         -0.23         5.32 o                         
  -1   9   7          0.30          4.49         4.05 o                         
   0   9   7          0.55          1.89         4.33 o                         
   1   9   7         16.31         18.07         4.55 o                         
   2   9   7         55.66         64.21         6.88 o                         
   3   9   7         12.53         13.50         4.59 o                         
   4   9   7         38.15         36.87         5.60 o                         
   5   9   7          0.62         -0.16         6.97 o                         
   6   9   7          2.08         -3.69         7.78 o                         
   7   9   7          8.24         11.94         7.35 o                         
  -2  10   7          1.23         -2.73         6.48 o                         
  -1  10   7         15.63         18.43         6.51 o                         
   0  10   7          8.54          7.14         6.81 o                         
 -19   0   8          1.57          7.76        10.05 o                         
 -18   0   8         55.80         81.17        16.09 o                         
 -17   0   8          9.74          4.34         5.26 o                         
 -16   0   8        218.05        224.71         9.83 o                         
 -15   0   8        262.49        301.30         8.63 o                         
 -14   0   8       1660.37       1845.26        20.66 o                         
 -13   0   8        128.39        139.40         5.48 o                         
 -12   0   8         59.14         57.40         3.88 o                         
 -11   0   8        320.88        347.64         7.87 o                         
 -10   0   8         87.46        101.59         4.05 o                         
  -9   0   8         45.73         47.91         2.84 o                         
  -8   0   8        265.51        273.79         5.38 o                         
  -7   0   8        842.47        935.34         9.62 o                         
  -6   0   8        708.90        697.33         7.16 o                         
  -5   0   8         10.09          4.34         1.41 o                         
  -4   0   8          0.13          2.15         1.25 o                         
  -3   0   8        344.82        356.91         3.97 o                         
  -2   0   8        345.24        365.62         3.96 o                         
  -1   0   8         40.00         35.85         1.73 o                         
   0   0   8         49.17         62.33         2.50 o                         
   1   0   8          2.86          0.23         1.06 o                         
   2   0   8         23.45         32.90         1.63 o                         
   3   0   8        181.78        173.26         3.14 o                         
   4   0   8         38.68         42.00         2.02 o                         
   5   0   8        390.44        386.43         5.48 o                         
   6   0   8         77.36         84.11         3.62 o                         
   7   0   8         17.24          6.75         2.64 o                         
   8   0   8          1.58          1.94         2.95 o                         
   9   0   8        227.78        189.86         5.37 o                         
  10   0   8         60.93         54.38         3.93 o                         
  11   0   8          1.91          1.01         3.50 o                         
  12   0   8          9.43          7.62         4.07 o                         
  13   0   8         25.78         37.15         5.20 o                         
  14   0   8         25.29         32.35         5.80 o                         
  15   0   8         57.36         49.82         9.01 o                         
  16   0   8         32.47         25.12        10.09 o                         
 -19   1   8          0.12         -6.56         6.72 o                         
 -18   1   8         11.94          3.76         3.81 o                         
 -17   1   8         46.31         38.58         6.27 o                         
 -16   1   8          2.18          5.62         2.78 o                         
 -15   1   8         63.46         62.89         4.36 o                         
 -14   1   8          0.03         -2.19         2.19 o                         
 -13   1   8         13.13         10.26         2.39 o                         
 -12   1   8        119.17        128.95         3.74 o                         
 -11   1   8          8.65          4.24         1.90 o                         
 -10   1   8          0.06          2.85         1.73 o                         
  -9   1   8         32.33         25.68         1.72 o                         
  -8   1   8          0.29         -0.77         1.27 o                         
  -7   1   8        607.48        640.80         4.94 o                         
  -6   1   8        260.59        249.07         2.59 o                         
  -5   1   8         70.63         75.86         1.96 o                         
  -4   1   8         12.09         12.81         1.15 o                         
  -3   1   8        138.72        125.55         2.19 o                         
  -2   1   8          7.44          6.61         1.05 o                         
  -1   1   8          0.01          0.32         0.97 o                         
   0   1   8         60.61         76.96         1.75 o                         
   1   1   8          8.51          9.79         1.09 o                         
   2   1   8        301.98        285.41         2.97 o                         
   3   1   8         27.32         26.99         1.37 o                         
   4   1   8         22.30         19.95         1.53 o                         
   5   1   8          5.87          4.44         1.50 o                         
   6   1   8         13.46          8.96         1.63 o                         
   7   1   8          4.48          6.03         1.59 o                         
   8   1   8         89.79         75.64         2.62 o                         
   9   1   8        131.71        119.16         3.21 o                         
  10   1   8         20.60         20.59         2.72 o                         
  11   1   8          5.62          6.17         2.76 o                         
  12   1   8         24.66         25.44         3.12 o                         
  13   1   8          0.55          3.16         3.32 o                         
  14   1   8         38.52         38.76         4.11 o                         
  15   1   8          2.24          9.22         4.56 o                         
  16   1   8          2.87         13.39         6.66 o                         
 -18   2   8         34.85         23.85         6.00 o                         
 -17   2   8         19.02         19.78         4.56 o                         
 -16   2   8         14.50         15.92         4.19 o                         
 -15   2   8        124.97        139.74         4.79 o                         
 -14   2   8         57.93         52.29         3.35 o                         
 -13   2   8        149.28        143.31         4.28 o                         
 -12   2   8          0.05         -0.06         2.06 o                         
 -11   2   8         56.06         63.31         2.71 o                         
 -10   2   8        272.35        264.83         4.53 o                         
  -9   2   8          2.54          1.93         1.26 o                         
  -8   2   8         68.41         73.74         2.35 o                         
  -7   2   8        114.91        110.23         2.64 o                         
  -6   2   8         13.00         13.87         1.39 o                         
  -5   2   8         10.29         13.33         1.26 o                         
  -4   2   8          3.96          9.81         1.12 o                         
  -3   2   8          8.77          7.77         1.06 o                         
  -2   2   8        287.04        257.82         2.63 o                         
  -1   2   8        127.25        104.35         2.17 o                         
   0   2   8        228.06        224.86         3.25 o                         
   1   2   8        108.29         98.26         2.07 o                         
   2   2   8        268.82        251.35         2.72 o                         
   3   2   8         15.68         20.70         1.32 o                         
   4   2   8         65.30         59.07         1.95 o                         
   5   2   8          4.13          3.70         1.53 o                         
   6   2   8          0.69          0.48         1.74 o                         
   7   2   8          0.63         -0.44         1.89 o                         
   8   2   8          1.05          1.96         2.10 o                         
   9   2   8        242.66        228.74         4.97 o                         
  10   2   8         27.69         27.22         2.78 o                         
  11   2   8          0.05         -1.95         2.54 o                         
  12   2   8          0.94         -0.48         2.89 o                         
  13   2   8          3.30         -2.82         3.39 o                         
  14   2   8         13.65         18.42         3.94 o                         
  15   2   8          0.08          0.68         4.58 o                         
  16   2   8         43.07         47.03         6.95 o                         
 -18   3   8          1.53         -0.88         8.57 o                         
 -17   3   8          0.60          1.29         5.40 o                         
 -16   3   8         18.67         17.70         4.20 o                         
 -15   3   8         13.10         11.72         3.70 o                         
 -14   3   8         10.27         11.24         3.06 o                         
 -13   3   8         36.97         36.09         3.40 o                         
 -12   3   8          3.92          1.43         2.43 o                         
 -11   3   8          6.27          2.59         2.41 o                         
 -10   3   8         37.53         36.38         2.53 o                         
  -9   3   8        105.00        107.86         4.03 o                         
  -8   3   8        244.14        248.34         4.29 o                         
  -7   3   8        224.16        236.51         3.83 o                         
  -6   3   8        187.17        169.17         2.87 o                         
  -5   3   8         47.45         50.48         1.80 o                         
  -4   3   8          7.29          9.88         1.42 o                         
  -3   3   8         78.90         79.78         2.00 o                         
  -2   3   8        214.48        210.49         3.09 o                         
  -1   3   8        359.11        373.14         4.75 o                         
   0   3   8        428.14        410.24         5.06 o                         
   1   3   8          0.40          0.56         1.48 o                         
   2   3   8        236.72        233.10         3.56 o                         
   3   3   8        267.78        282.19         3.52 o                         
   4   3   8          0.27          2.73         1.36 o                         
   5   3   8        147.43        139.85         3.03 o                         
   6   3   8         18.58         18.27         1.96 o                         
   7   3   8        432.87        442.09         5.51 o                         
   8   3   8         43.02         52.85         2.79 o                         
   9   3   8         20.48         21.01         2.67 o                         
  10   3   8          4.84          5.37         2.72 o                         
  11   3   8          1.43          0.63         3.08 o                         
  12   3   8         18.23         15.58         3.56 o                         
  13   3   8          7.21          1.29         4.05 o                         
  14   3   8          2.48         -0.71         4.60 o                         
  15   3   8         22.29         20.66         5.71 o                         
 -17   4   8         51.02         41.94         7.28 o                         
 -16   4   8         15.27          9.72         5.12 o                         
 -15   4   8         74.06         79.32         5.29 o                         
 -14   4   8         19.73         19.70         4.01 o                         
 -13   4   8         19.09         14.94         3.15 o                         
 -12   4   8          0.08          0.47         3.39 o                         
 -11   4   8          9.71         10.95         3.21 o                         
 -10   4   8          0.56          1.79         2.47 o                         
  -9   4   8          8.63          7.04         2.45 o                         
  -8   4   8        169.81        175.14         4.10 o                         
  -7   4   8         19.25         16.97         2.11 o                         
  -6   4   8         10.34          5.55         1.43 o                         
  -5   4   8          1.02          2.03         1.54 o                         
  -4   4   8         38.35         37.08         1.74 o                         
  -3   4   8          3.40          5.07         1.40 o                         
  -2   4   8        152.96        147.99         4.40 o                         
  -1   4   8         45.46         44.79         2.60 o                         
   0   4   8          4.14         15.14         2.31 o                         
   1   4   8          1.96          0.22         2.21 o                         
   2   4   8         71.10         70.39         2.37 o                         
   3   4   8        116.71        125.18         3.34 o                         
   4   4   8          3.19          0.74         1.57 o                         
   5   4   8         24.43         26.42         2.24 o                         
   6   4   8        547.27        566.29         5.98 o                         
   7   4   8          0.03          1.25         2.13 o                         
   8   4   8          2.15          3.81         2.46 o                         
   9   4   8         33.58         30.34         2.89 o                         
  10   4   8          9.31         12.55         3.05 o                         
  11   4   8         12.13         12.64         3.51 o                         
  12   4   8          6.06         12.09         3.83 o                         
  13   4   8          1.61          4.19         5.79 o                         
  14   4   8          0.06          7.26         5.57 o                         
  15   4   8         32.50         42.90        11.40 o                         
 -16   5   8          1.39          4.45         7.17 o                         
 -15   5   8          0.08         -0.15         5.66 o                         
 -14   5   8          0.87          1.17         4.59 o                         
 -13   5   8          3.22          3.44         4.93 o                         
 -12   5   8          1.55         -3.18         3.74 o                         
 -11   5   8          5.83          6.56         3.39 o                         
 -10   5   8         19.68         14.29         3.08 o                         
  -9   5   8          0.10          1.69         3.13 o                         
  -8   5   8          5.46          6.59         2.74 o                         
  -7   5   8        246.15        216.89         5.57 o                         
  -6   5   8          5.81          6.27         1.64 o                         
  -5   5   8         10.84          8.46         1.90 o                         
  -4   5   8         42.01         40.69         2.48 o                         
  -3   5   8          9.77          8.25         2.00 o                         
  -2   5   8          2.04          0.56         1.84 o                         
  -1   5   8         14.10          9.56         3.63 o                         
   0   5   8         53.63         47.62         3.85 o                         
   1   5   8        264.36        249.52         5.97 o                         
   2   5   8         63.18         60.07         2.76 o                         
   3   5   8        414.98        407.28         5.80 o                         
   4   5   8        239.86        239.57         4.83 o                         
   5   5   8        101.75         99.02         3.21 o                         
   6   5   8        125.50        123.05         3.87 o                         
   7   5   8         82.89         88.05         3.11 o                         
   8   5   8         11.34         10.34         2.66 o                         
   9   5   8         15.01         13.51         2.95 o                         
  10   5   8         11.28          7.84         3.38 o                         
  11   5   8          0.87          4.11         3.74 o                         
  12   5   8         12.74         22.29         4.42 o                         
  13   5   8          5.05          2.09         5.44 o                         
  14   5   8          0.08          4.61        11.28 o                         
 -15   6   8          8.19         13.68         9.68 o                         
 -14   6   8          2.97         -0.61         6.35 o                         
 -13   6   8         10.02          7.72         4.93 o                         
 -12   6   8          1.74         -1.75         4.35 o                         
 -11   6   8         14.04         19.47         4.85 o                         
 -10   6   8         25.54         18.60         3.82 o                         
  -9   6   8        193.79        196.39         5.68 o                         
  -8   6   8         10.36          8.76         2.98 o                         
  -7   6   8          0.29          0.49         2.36 o                         
  -6   6   8        171.11        172.21         3.37 o                         
  -5   6   8          0.03          3.22         2.18 o                         
  -4   6   8        179.97        179.93         4.78 o                         
  -3   6   8        105.34        106.16         3.79 o                         
  -2   6   8         20.55         17.43         2.94 o                         
  -1   6   8         35.42         27.10         3.74 o                         
   0   6   8          0.74         -2.40         2.40 o                         
   1   6   8         49.76         50.61         2.97 o                         
   2   6   8         36.26         37.93         2.83 o                         
   3   6   8        153.29        143.98         5.12 o                         
   4   6   8        194.56        222.67         6.28 o                         
   5   6   8         56.12         55.97         2.90 o                         
   6   6   8         60.52         72.14         3.71 o                         
   7   6   8         27.11         31.32         3.48 o                         
   8   6   8          1.59          4.66         2.85 o                         
   9   6   8          2.00          3.33         4.24 o                         
  10   6   8          7.63         10.88         3.88 o                         
  11   6   8          4.90         16.57         4.46 o                         
  12   6   8          0.10          9.92         5.69 o                         
 -13   7   8          3.21          9.44         7.94 o                         
 -12   7   8          3.50         17.67         5.53 o                         
 -11   7   8          2.44         10.83         5.10 o                         
 -10   7   8         66.28         65.40         5.44 o                         
  -9   7   8         10.24          6.75         4.03 o                         
  -8   7   8         26.23         28.51         4.43 o                         
  -7   7   8          0.51         -2.52         3.80 o                         
  -6   7   8          4.89          5.42         2.87 o                         
  -5   7   8          3.06          3.87         3.11 o                         
  -4   7   8          0.70          4.22         2.93 o                         
  -3   7   8         17.72         23.86         3.17 o                         
  -2   7   8          0.18          2.54         2.84 o                         
  -1   7   8          1.65         -2.89         3.13 o                         
   0   7   8         84.06         83.64         4.33 o                         
   1   7   8          0.66          2.50         3.76 o                         
   2   7   8          8.40          7.72         3.23 o                         
   3   7   8         13.31         13.07         3.41 o                         
   4   7   8          1.51          2.83         3.42 o                         
   5   7   8         12.17         11.67         3.95 o                         
   6   7   8          8.86         13.03         3.42 o                         
   7   7   8         12.02         21.74         3.89 o                         
   8   7   8          0.11         -4.12         4.12 o                         
   9   7   8          4.16          9.60         5.31 o                         
  10   7   8          6.56         11.54         5.52 o                         
  11   7   8          0.55         -4.71         9.40 o                         
 -11   8   8          0.17          9.58         9.88 o                         
 -10   8   8          1.36         -0.60         5.57 o                         
  -9   8   8          7.72          6.46         5.19 o                         
  -8   8   8         49.50         48.79         5.09 o                         
  -7   8   8          1.19         -3.66         4.66 o                         
  -6   8   8         14.27         21.08         3.17 o                         
  -5   8   8         14.95         11.32         3.10 o                         
  -4   8   8         17.61         18.42         4.14 o                         
  -3   8   8          3.93          1.46         6.27 o                         
  -2   8   8         12.88          6.30         4.30 o                         
  -1   8   8          0.36         -3.57         4.27 o                         
   0   8   8         34.43         32.73         5.71 o                         
   1   8   8          4.69         -0.57         4.64 o                         
   2   8   8         34.24         37.75         4.37 o                         
   3   8   8         71.02         70.25         4.94 o                         
   4   8   8         11.53          3.80         4.68 o                         
   5   8   8         34.60         43.65         5.57 o                         
   6   8   8          0.04          1.12         6.46 o                         
   7   8   8          2.60          5.50         5.25 o                         
   8   8   8          0.00          0.43         5.67 o                         
  -7   9   8         19.88         13.60         6.99 o                         
  -6   9   8          3.03          8.78         6.66 o                         
  -5   9   8          4.80         15.32         6.02 o                         
  -4   9   8          1.74         -6.05         6.05 o                         
  -3   9   8          0.08         -1.41         5.37 o                         
  -2   9   8         34.14         24.06         9.35 o                         
  -1   9   8          0.57          1.01         7.99 o                         
   0   9   8         13.24          7.66         5.82 o                         
   1   9   8         10.68         22.45         6.13 o                         
   2   9   8         14.82         30.74         6.37 o                         
   3   9   8         58.11         61.37         7.10 o                         
   4   9   8          2.95         11.77        13.81 o                         
   5   9   8          2.59          2.15         9.26 o                         
 -18   1   9          0.27         -3.97         5.85 o                         
 -17   1   9          1.81         -3.84         3.84 o                         
 -16   1   9         31.35         27.58         4.08 o                         
 -15   1   9         98.75         96.21         4.39 o                         
 -14   1   9         33.35         33.50         3.02 o                         
 -13   1   9        165.54        172.53         4.74 o                         
 -12   1   9         71.88         72.76         3.40 o                         
 -11   1   9         11.34          7.70         2.03 o                         
 -10   1   9         34.13         41.16         2.27 o                         
  -9   1   9        330.41        334.93         4.55 o                         
  -8   1   9        133.15        141.38         2.74 o                         
  -7   1   9         32.23         33.96         1.87 o                         
  -6   1   9          1.30          1.84         1.40 o                         
  -5   1   9         80.17         74.75         2.03 o                         
  -4   1   9          0.03         -0.93         1.23 o                         
  -3   1   9         48.92         48.61         1.62 o                         
  -2   1   9          5.56          5.51         1.20 o                         
  -1   1   9         65.03         70.99         1.84 o                         
   0   1   9        311.70        303.54         3.16 o                         
   1   1   9        364.30        378.61         3.66 o                         
   2   1   9         47.88         41.98         1.67 o                         
   3   1   9         74.10         67.48         2.00 o                         
   4   1   9          4.38          1.77         1.50 o                         
   5   1   9         70.69         76.96         2.58 o                         
   6   1   9         91.59        108.24         3.33 o                         
   7   1   9        374.34        322.54         6.69 o                         
   8   1   9         80.98         82.79         3.54 o                         
   9   1   9          3.05          2.31         2.14 o                         
  10   1   9          3.92          1.61         2.52 o                         
  11   1   9          3.44         -2.39         2.78 o                         
  12   1   9         28.05         23.98         3.45 o                         
  13   1   9          3.90          6.88         3.80 o                         
  14   1   9         17.10         21.58         4.65 o                         
  15   1   9          1.89         11.61         5.71 o                         
 -18   2   9         33.91         28.79         8.36 o                         
 -17   2   9         54.59         46.42         8.01 o                         
 -16   2   9        262.54        282.50         8.69 o                         
 -15   2   9          8.47          0.06         3.48 o                         
 -14   2   9         37.94         40.52         4.39 o                         
 -13   2   9         43.01         46.00         3.32 o                         
 -12   2   9          0.15         -2.43         2.43 o                         
 -11   2   9         10.48          9.78         2.71 o                         
 -10   2   9         11.68          8.11         2.02 o                         
  -9   2   9        191.11        197.32         3.95 o                         
  -8   2   9         55.84         62.94         2.39 o                         
  -7   2   9          6.82          6.80         1.62 o                         
  -6   2   9         47.86         41.60         1.94 o                         
  -5   2   9          1.95          2.16         1.29 o                         
  -4   2   9          6.71          8.39         1.29 o                         
  -3   2   9        251.39        248.79         3.00 o                         
  -2   2   9          1.99          1.91         1.19 o                         
  -1   2   9         27.78         30.05         1.57 o                         
   0   2   9        217.64        238.33         3.18 o                         
   1   2   9        531.92        555.36         4.62 o                         
   2   2   9         55.39         53.20         1.72 o                         
   3   2   9        540.66        539.63         4.38 o                         
   4   2   9        198.90        212.96         3.60 o                         
   5   2   9         29.99         27.71         2.08 o                         
   6   2   9          5.06          7.39         2.24 o                         
   7   2   9         65.79         56.45         3.20 o                         
   8   2   9          0.24          1.12         2.39 o                         
   9   2   9         44.65         42.10         2.97 o                         
  10   2   9          1.73         -0.71         2.86 o                         
  11   2   9          0.35         -3.30         3.30 o                         
  12   2   9          6.91          5.87         3.80 o                         
  13   2   9          4.06         -1.81         4.27 o                         
  14   2   9         23.42         35.67         6.23 o                         
  15   2   9          2.68          2.84         7.36 o                         
 -17   3   9         20.48         16.97         5.48 o                         
 -16   3   9         35.87         30.55         4.60 o                         
 -15   3   9         10.69         15.86         3.99 o                         
 -14   3   9         67.68         68.22         8.33 o                         
 -13   3   9         28.87         33.78         5.52 o                         
 -12   3   9         17.28         12.07         2.66 o                         
 -11   3   9          1.92          2.01         2.52 o                         
 -10   3   9          2.12         -0.86         3.09 o                         
  -9   3   9          2.73          0.52         2.56 o                         
  -8   3   9         18.66         20.30         2.19 o                         
  -7   3   9        192.24        186.74         3.70 o                         
  -6   3   9         18.95         34.40         1.97 o                         
  -5   3   9         55.22         54.16         1.89 o                         
  -4   3   9         16.63         15.64         1.63 o                         
  -3   3   9         58.51         64.44         2.05 o                         
  -2   3   9        528.61        519.70         6.66 o                         
  -1   3   9        572.38        585.90         5.39 o                         
   0   3   9        338.73        318.76         4.00 o                         
   1   3   9        507.93        473.56         4.81 o                         
   2   3   9         94.91         88.70         2.56 o                         
   3   3   9        133.44        125.83         2.97 o                         
   4   3   9         60.79         57.01         2.42 o                         
   5   3   9        179.81        169.23         3.45 o                         
   6   3   9        533.38        504.01         5.60 o                         
   7   3   9         94.03         91.55         3.19 o                         
   8   3   9         72.74         62.94         3.22 o                         
   9   3   9         13.58         22.23         2.89 o                         
  10   3   9          1.59          1.43         3.11 o                         
  11   3   9         14.07         10.98         4.01 o                         
  12   3   9          1.38          1.90         3.98 o                         
  13   3   9          0.46          6.45         4.56 o                         
  14   3   9          5.65         15.74         5.94 o                         
 -16   4   9         11.40         13.78         6.46 o                         
 -15   4   9          8.50         12.45         5.22 o                         
 -14   4   9          1.35          2.76         4.45 o                         
 -13   4   9          1.81          5.49         4.03 o                         
 -12   4   9          8.99          4.83         3.66 o                         
 -11   4   9         46.52         48.31         3.53 o                         
 -10   4   9         57.65         59.98         3.55 o                         
  -9   4   9        172.51        175.76         5.43 o                         
  -8   4   9         92.28         90.33         3.28 o                         
  -7   4   9         18.21         19.45         2.22 o                         
  -6   4   9        181.39        169.34         3.64 o                         
  -5   4   9          4.48          2.72         2.10 o                         
  -4   4   9          7.31         10.35         2.01 o                         
  -3   4   9          2.31          1.66         1.66 o                         
  -2   4   9          0.29          3.16         1.80 o                         
  -1   4   9        187.41        165.76         4.39 o                         
   0   4   9         35.94         47.62         3.18 o                         
   1   4   9        448.76        424.93         6.97 o                         
   2   4   9          0.13         -0.57         1.92 o                         
   3   4   9          3.95          3.14         2.20 o                         
   4   4   9        270.55        266.63         4.34 o                         
   5   4   9          4.83         12.34         2.12 o                         
   6   4   9         19.56         31.86         2.78 o                         
   7   4   9         57.90         58.29         2.91 o                         
   8   4   9          6.22          3.79         2.73 o                         
   9   4   9         20.88         22.34         3.54 o                         
  10   4   9          6.03          9.39         3.58 o                         
  11   4   9          3.26          3.67         3.73 o                         
  12   4   9          3.54          0.96         4.31 o                         
  13   4   9          6.66         19.74         5.51 o                         
  14   4   9         16.99         31.42        10.65 o                         
 -15   5   9          0.26         -6.61         6.61 o                         
 -14   5   9          2.02          4.20         5.06 o                         
 -13   5   9          4.25         -3.54         4.55 o                         
 -12   5   9          0.18          4.40         4.14 o                         
 -11   5   9          0.84         -2.73         3.55 o                         
 -10   5   9         77.00         86.59         4.22 o                         
  -9   5   9          0.01         -0.34         2.59 o                         
  -8   5   9          0.63         -2.65         2.65 o                         
  -7   5   9          3.37          1.78         3.29 o                         
  -6   5   9          7.08          5.11         2.39 o                         
  -5   5   9          7.85          7.72         2.72 o                         
  -4   5   9          2.86          1.90         2.29 o                         
  -3   5   9        287.06        271.68         4.70 o                         
  -2   5   9        134.61        135.08         3.73 o                         
  -1   5   9          2.91         -1.44         4.04 o                         
   0   5   9         36.29         41.86         3.59 o                         
   1   5   9          3.82          5.69         3.31 o                         
   2   5   9         57.24         51.51         2.76 o                         
   3   5   9          0.42          3.12         2.43 o                         
   4   5   9        144.43        143.92         4.63 o                         
   5   5   9         11.57         16.39         2.96 o                         
   6   5   9         43.36         49.65         2.92 o                         
   7   5   9         13.25         15.09         2.96 o                         
   8   5   9         19.35         24.22         2.87 o                         
   9   5   9         18.71         14.97         3.25 o                         
  10   5   9         11.82         14.21         3.69 o                         
  11   5   9          6.78         12.06         6.44 o                         
  12   5   9          0.07          6.17         5.10 o                         
  13   5   9          0.66        -15.42        15.42 o                         
 -14   6   9          0.99          5.88         7.44 o                         
 -13   6   9         21.03         22.73         8.63 o                         
 -12   6   9          0.01          5.98         4.74 o                         
 -11   6   9          2.02          7.92         5.08 o                         
 -10   6   9         17.98         15.51         3.92 o                         
  -9   6   9          0.01          6.23         3.30 o                         
  -8   6   9          4.00          2.19         3.90 o                         
  -7   6   9         16.66         14.13         3.59 o                         
  -6   6   9          0.03          5.61         2.50 o                         
  -5   6   9          9.28          4.76         2.78 o                         
  -4   6   9         56.70         61.22         3.25 o                         
  -3   6   9          2.69          8.23         2.62 o                         
  -2   6   9         12.52         11.21         2.56 o                         
  -1   6   9         21.94         24.66         2.84 o                         
   0   6   9         59.24         56.61         3.08 o                         
   1   6   9          5.53          5.30         2.69 o                         
   2   6   9         24.47         19.70         2.83 o                         
   3   6   9        114.83        120.85         5.26 o                         
   4   6   9         46.73         45.36         3.50 o                         
   5   6   9         52.07         60.44         3.94 o                         
   6   6   9          7.27         16.17         3.18 o                         
   7   6   9          0.70          3.76         3.60 o                         
   8   6   9          1.20          5.92         3.69 o                         
   9   6   9          3.16         -4.32         6.01 o                         
  10   6   9         12.73          9.61         4.43 o                         
  11   6   9          0.58         -5.03         5.03 o                         
 -12   7   9          5.85         10.98         7.16 o                         
 -11   7   9          0.64         -2.43         6.70 o                         
 -10   7   9         46.30         47.76         5.22 o                         
  -9   7   9         42.51         57.65         4.11 o                         
  -8   7   9         13.83         17.06         4.73 o                         
  -7   7   9          0.01         -2.13         3.89 o                         
  -6   7   9         12.22         19.50         3.06 o                         
  -5   7   9          6.85          1.33         3.50 o                         
  -4   7   9          7.27          8.20         3.39 o                         
  -3   7   9         19.20         20.84         3.41 o                         
  -2   7   9         15.27         11.32         3.84 o                         
  -1   7   9          8.11         10.18         3.58 o                         
   0   7   9         16.85         21.77         3.55 o                         
   1   7   9         26.32         34.73         3.44 o                         
   2   7   9          6.93          3.35         3.26 o                         
   3   7   9          4.19          6.35         3.60 o                         
   4   7   9          2.21          7.54         4.12 o                         
   5   7   9         17.44         26.07         6.65 o                         
   6   7   9          3.08          5.88         4.55 o                         
   7   7   9          0.45         -3.74         4.89 o                         
   8   7   9          1.66          1.78         7.24 o                         
   9   7   9          1.04          3.56         7.32 o                         
 -10   8   9         47.51         53.14         7.18 o                         
  -9   8   9          0.13         -2.64         7.56 o                         
  -8   8   9          4.37         -1.88         7.43 o                         
  -7   8   9          2.95          0.75         5.81 o                         
  -6   8   9         24.46         23.11         6.18 o                         
  -5   8   9         15.74         14.87         4.00 o                         
  -4   8   9         14.29          7.74         5.62 o                         
  -3   8   9          5.46         12.66         5.91 o                         
  -2   8   9         37.97         27.67         4.49 o                         
  -1   8   9          0.15         -0.03         4.24 o                         
   0   8   9          2.13          4.07         4.27 o                         
   1   8   9          0.39          6.14         4.32 o                         
   2   8   9         10.14          9.73         4.51 o                         
   3   8   9         18.12         26.20         4.89 o                         
   4   8   9          5.58          8.64         5.06 o                         
   5   8   9          1.06         -0.08         6.82 o                         
   6   8   9          0.04         28.63         7.44 o                         
   7   8   9          8.83         18.74        10.93 o                         
  -5   9   9         24.60         28.52         9.99 o                         
  -4   9   9          2.24         -5.62         6.88 o                         
  -3   9   9         26.07         34.04         9.39 o                         
  -2   9   9          0.17         -7.31         7.31 o                         
  -1   9   9          0.01         -7.20         7.20 o                         
   0   9   9          0.04         -6.47         6.47 o                         
   1   9   9         49.18         55.39        11.10 o                         
   2   9   9          4.62         17.82         7.11 o                         
 -17   0  10          2.55          8.50         8.46 o                         
 -16   0  10         36.24         36.20         5.80 o                         
 -15   0  10          0.35         -0.38         7.88 o                         
 -14   0  10         20.05         17.82         4.67 o                         
 -13   0  10          3.99          3.83         3.95 o                         
 -12   0  10          7.92         10.38         3.62 o                         
 -11   0  10         43.03         48.27         4.03 o                         
 -10   0  10          0.28          0.55         3.01 o                         
  -9   0  10          0.96          3.54         2.75 o                         
  -8   0  10        113.48        116.13         4.80 o                         
  -7   0  10          0.62         -0.02         2.17 o                         
  -6   0  10          7.84         12.07         1.86 o                         
  -5   0  10         96.08         95.93         2.69 o                         
  -4   0  10        113.04        129.48         4.18 o                         
  -3   0  10        186.86        202.23         4.60 o                         
  -2   0  10        269.55        292.64         5.17 o                         
  -1   0  10       1285.81       1314.23        11.58 o                         
   0   0  10        643.04        632.26         7.43 o                         
   1   0  10       1576.31       1626.66        15.26 o                         
   2   0  10        542.58        540.60         7.37 o                         
   3   0  10         66.63         59.96         3.26 o                         
   4   0  10        129.74        118.68         4.16 o                         
   5   0  10         19.43         19.58         3.16 o                         
   6   0  10        190.52        166.57         6.84 o                         
   7   0  10          4.16          2.91         3.34 o                         
   8   0  10         85.31         71.69         5.27 o                         
   9   0  10         41.38         25.10         5.22 o                         
  10   0  10         15.00         15.26         6.43 o                         
  11   0  10          4.48          0.05         4.66 o                         
  12   0  10         40.75         41.21         9.89 o                         
  13   0  10         43.69         39.07         7.91 o                         
  14   0  10          3.02         12.62         7.79 o                         
 -17   1  10         77.53         72.04         8.17 o                         
 -16   1  10         32.90         25.88         5.11 o                         
 -15   1  10          1.74         -0.14         3.09 o                         
 -14   1  10          8.74          7.97         3.91 o                         
 -13   1  10          0.26         -2.67         2.67 o                         
 -12   1  10         23.50         24.23         2.89 o                         
 -11   1  10          2.27         -2.17         2.17 o                         
 -10   1  10         40.75         46.50         3.01 o                         
  -9   1  10          0.15          2.95         1.58 o                         
  -8   1  10          8.36         11.04         2.06 o                         
  -7   1  10         19.98         18.20         2.02 o                         
  -6   1  10         15.36         14.32         1.72 o                         
  -5   1  10          0.55         -0.40         1.50 o                         
  -4   1  10          7.25          5.17         1.51 o                         
  -3   1  10        475.70        483.36         4.31 o                         
  -2   1  10        253.96        250.63         3.23 o                         
  -1   1  10         62.72         52.83         1.85 o                         
   0   1  10         32.56         35.45         1.75 o                         
   1   1  10         93.77         96.77         2.34 o                         
   2   1  10         91.57         92.35         2.43 o                         
   3   1  10          0.07          0.25         1.63 o                         
   4   1  10          2.87          0.74         1.87 o                         
   5   1  10         91.01         77.86         2.89 o                         
   6   1  10          0.00          2.65         2.52 o                         
   7   1  10          0.94          0.56         2.43 o                         
   8   1  10          4.14         -1.96         2.69 o                         
   9   1  10         25.87         20.91         3.07 o                         
  10   1  10          3.64          1.47         3.17 o                         
  11   1  10          7.85          3.42         3.69 o                         
  12   1  10          8.09         10.66         3.98 o                         
  13   1  10         19.11         24.82         4.36 o                         
  14   1  10          6.08          9.52         6.61 o                         
 -17   2  10         24.09         26.30         6.80 o                         
 -16   2  10          9.75          9.59         4.95 o                         
 -15   2  10         13.05          0.87         3.95 o                         
 -14   2  10          0.08          0.40         3.46 o                         
 -13   2  10         30.35         28.22         4.68 o                         
 -12   2  10          0.31         -1.99         2.19 o                         
 -11   2  10         77.49         72.77         3.95 o                         
 -10   2  10         75.83         77.86         3.57 o                         
  -9   2  10         86.80         87.57         3.90 o                         
  -8   2  10        100.57         98.75         3.38 o                         
  -7   2  10         21.36         20.45         2.04 o                         
  -6   2  10          4.44          5.88         1.90 o                         
  -5   2  10         29.15         29.66         1.81 o                         
  -4   2  10          0.14         -0.25         1.44 o                         
  -3   2  10          7.30          6.17         1.32 o                         
  -2   2  10         36.58         37.17         1.65 o                         
  -1   2  10        223.99        211.04         3.39 o                         
   0   2  10        117.08        106.20         2.68 o                         
   1   2  10        133.52        120.10         2.84 o                         
   2   2  10        246.90        237.19         3.37 o                         
   3   2  10         51.83         56.31         2.02 o                         
   4   2  10          0.48         -0.43         1.87 o                         
   5   2  10         20.86         18.01         2.21 o                         
   6   2  10          0.04          2.00         2.58 o                         
   7   2  10          9.88          8.42         2.60 o                         
   8   2  10          0.39         -0.28         2.71 o                         
   9   2  10         20.50         14.61         3.13 o                         
  10   2  10          0.64          1.60         3.33 o                         
  11   2  10         19.10         13.31         3.93 o                         
  12   2  10         17.71         22.34         4.52 o                         
  13   2  10          0.54         -1.91         5.27 o                         
  14   2  10          1.22         -6.92         6.92 o                         
 -16   3  10         17.20         23.44         6.62 o                         
 -15   3  10         31.56         28.78         5.06 o                         
 -14   3  10          2.80         -4.62         4.62 o                         
 -13   3  10          8.37          7.45         4.25 o                         
 -12   3  10          0.19         -1.31         3.14 o                         
 -11   3  10         17.79          9.87         3.54 o                         
 -10   3  10          8.49         12.53         2.96 o                         
  -9   3  10         13.87         13.80         2.63 o                         
  -8   3  10         37.38         38.85         2.80 o                         
  -7   3  10          1.89          2.21         1.92 o                         
  -6   3  10         13.94         10.22         1.83 o                         
  -5   3  10         54.06         49.62         2.41 o                         
  -4   3  10          5.40          5.58         1.79 o                         
  -3   3  10         11.11          4.46         1.67 o                         
  -2   3  10         69.05         67.35         2.58 o                         
  -1   3  10         72.16         75.83         2.74 o                         
   0   3  10        142.09        133.36         3.40 o                         
   1   3  10         19.25         20.32         2.10 o                         
   2   3  10        162.00        150.52         3.49 o                         
   3   3  10         24.12         19.89         2.04 o                         
   4   3  10         59.83         62.64         2.76 o                         
   5   3  10         71.52         69.39         2.75 o                         
   6   3  10          0.15         -0.83         2.29 o                         
   7   3  10         75.82         65.24         3.20 o                         
   8   3  10          0.08         -0.39         2.87 o                         
   9   3  10         11.40         14.60         3.24 o                         
  10   3  10         36.16         30.25         3.85 o                         
  11   3  10          0.13         -0.75         4.10 o                         
  12   3  10         14.33         13.69         5.58 o                         
  13   3  10          0.72         -0.03         6.03 o                         
 -16   4  10         11.47         30.12        16.08 o                         
 -15   4  10          0.01          6.00         6.23 o                         
 -14   4  10          0.66          9.41         5.01 o                         
 -13   4  10          0.57         -1.61         4.39 o                         
 -12   4  10         17.10         16.21         3.93 o                         
 -11   4  10         20.63         10.71         3.13 o                         
 -10   4  10         10.07         12.54         3.10 o                         
  -9   4  10         51.58         50.53         3.52 o                         
  -8   4  10         11.82          3.81         2.72 o                         
  -7   4  10         25.47         20.71         2.26 o                         
  -6   4  10         42.51         40.38         3.11 o                         
  -5   4  10        155.90        146.46         3.81 o                         
  -4   4  10        150.52        127.86         3.61 o                         
  -3   4  10         45.04         39.29         2.46 o                         
  -2   4  10         14.14         12.02         2.30 o                         
  -1   4  10         65.75         73.57         2.73 o                         
   0   4  10        127.77        121.71         3.17 o                         
   1   4  10         44.24         37.14         2.36 o                         
   2   4  10         34.59         34.53         2.39 o                         
   3   4  10         18.64         19.72         2.47 o                         
   4   4  10          1.89          2.65         2.71 o                         
   5   4  10          9.27          5.07         2.28 o                         
   6   4  10         22.20         22.07         2.76 o                         
   7   4  10         34.44         40.40         3.31 o                         
   8   4  10         12.83          9.42         3.20 o                         
   9   4  10          1.73          3.12         3.29 o                         
  10   4  10          0.73          1.79         3.98 o                         
  11   4  10          0.46          0.82         4.89 o                         
  12   4  10          3.53          0.56         5.74 o                         
 -14   5  10          2.48          2.73         6.94 o                         
 -13   5  10          3.59          0.77         5.91 o                         
 -12   5  10          8.18         10.82         4.57 o                         
 -11   5  10          1.49          5.97         3.97 o                         
 -10   5  10          0.02         -3.22         3.43 o                         
  -9   5  10         13.52         12.82         2.98 o                         
  -8   5  10         13.45          7.23         3.55 o                         
  -7   5  10         19.77         15.45         3.07 o                         
  -6   5  10          7.22          1.95         2.49 o                         
  -5   5  10         63.33         57.74         3.28 o                         
  -4   5  10         67.06         71.28         3.58 o                         
  -3   5  10         16.23         14.17         2.46 o                         
  -2   5  10        108.97        102.11         4.32 o                         
  -1   5  10         36.58         34.79         3.60 o                         
   0   5  10         19.09          9.78         3.59 o                         
   1   5  10          6.55          4.29         3.65 o                         
   2   5  10          0.06          1.05         2.45 o                         
   3   5  10         59.47         58.88         3.34 o                         
   4   5  10        262.44        271.88         6.95 o                         
   5   5  10         75.34         84.63         5.42 o                         
   6   5  10          6.14          9.42         4.18 o                         
   7   5  10         13.03         16.98         3.72 o                         
   8   5  10          0.01          0.20         4.52 o                         
   9   5  10          0.30          0.89         4.83 o                         
  10   5  10          8.43         15.22         4.45 o                         
  11   5  10          1.50          0.60         7.19 o                         
 -13   6  10          0.62          7.20         7.98 o                         
 -12   6  10         65.28         64.75         6.08 o                         
 -11   6  10         76.56         78.13         6.87 o                         
 -10   6  10         30.46         40.18         4.64 o                         
  -9   6  10          2.18          4.48         4.12 o                         
  -8   6  10         22.53         32.63         4.12 o                         
  -7   6  10         11.40          9.01         3.31 o                         
  -6   6  10          2.58          1.69         3.19 o                         
  -5   6  10          9.08         12.68         4.02 o                         
  -4   6  10         36.32         32.00         3.29 o                         
  -3   6  10         20.69         24.02         2.99 o                         
  -2   6  10          5.49          5.59         3.49 o                         
  -1   6  10          9.55          9.12         3.85 o                         
   0   6  10          1.19         -3.07         3.65 o                         
   1   6  10          3.67         -0.81         3.38 o                         
   2   6  10         14.00         18.06         2.81 o                         
   3   6  10         18.42         22.94         4.22 o                         
   4   6  10         12.34          9.51         3.61 o                         
   5   6  10         14.62         23.66         4.02 o                         
   6   6  10         19.15         12.95         4.85 o                         
   7   6  10         12.69         10.24         4.60 o                         
   8   6  10          0.47          1.29         4.60 o                         
   9   6  10          7.71         12.91         6.83 o                         
  10   6  10          4.07          9.70         7.34 o                         
 -11   7  10          4.09         -6.11         6.11 o                         
 -10   7  10          0.78         15.01        11.75 o                         
  -9   7  10          0.00         -1.17         6.68 o                         
  -8   7  10         12.17         13.70         5.37 o                         
  -7   7  10         22.41         29.05         5.81 o                         
  -6   7  10          8.47          7.24         4.90 o                         
  -5   7  10          9.87          9.06         4.44 o                         
  -4   7  10          1.96          0.20         3.74 o                         
  -3   7  10          0.16         -3.08         4.00 o                         
  -2   7  10          4.13          6.70         3.79 o                         
  -1   7  10          5.21          2.01         3.96 o                         
   0   7  10          0.82          5.84         4.80 o                         
   1   7  10          0.97         -2.13         3.82 o                         
   2   7  10          7.99          7.94         4.73 o                         
   3   7  10         13.15         20.87         4.64 o                         
   4   7  10         18.82         15.36         6.00 o                         
   5   7  10          0.35          4.67         4.67 o                         
   6   7  10         26.13         31.66         5.97 o                         
   7   7  10          1.29         -3.16         6.17 o                         
   8   7  10          4.69         -9.07        14.11 o                         
  -8   8  10          4.53          0.60        10.59 o                         
  -7   8  10         11.26          3.10         9.08 o                         
  -6   8  10          0.86         -9.41         9.41 o                         
  -5   8  10          8.07          9.69         4.59 o                         
  -4   8  10          5.37          8.62         7.55 o                         
  -3   8  10          0.03         -4.78         5.23 o                         
  -2   8  10          0.83         -6.82         6.82 o                         
  -1   8  10          5.08          7.65         6.52 o                         
   0   8  10          2.11          0.62         7.38 o                         
   1   8  10         19.78         25.43         5.15 o                         
   2   8  10         32.36         36.01         6.52 o                         
   3   8  10          1.73         11.81         8.74 o                         
   4   8  10          0.01          2.44         6.21 o                         
   5   8  10          0.02          0.47        23.41 o                         
 -16   1  11          0.20          0.49         4.64 o                         
 -15   1  11          2.12          1.24         4.11 o                         
 -14   1  11          1.34          5.24         4.08 o                         
 -13   1  11          1.33          5.25         3.44 o                         
 -12   1  11          0.02          0.70         2.51 o                         
 -11   1  11         53.49         45.98         4.06 o                         
 -10   1  11         14.46         13.92         3.17 o                         
  -9   1  11         37.30         30.77         2.81 o                         
  -8   1  11         44.08         36.77         2.68 o                         
  -7   1  11          8.10          4.23         2.27 o                         
  -6   1  11         40.94         44.91         2.37 o                         
  -5   1  11        187.32        192.26         3.64 o                         
  -4   1  11        269.39        275.49         4.00 o                         
  -3   1  11          0.79          0.43         1.59 o                         
  -2   1  11         49.96         59.26         2.06 o                         
  -1   1  11        605.40        594.28         5.09 o                         
   0   1  11        402.57        397.04         4.45 o                         
   1   1  11          1.60         -1.72         1.72 o                         
   2   1  11          0.24         -1.00         1.75 o                         
   3   1  11         49.63         54.36         2.48 o                         
   4   1  11          2.22          0.05         2.12 o                         
   5   1  11         41.62         39.39         3.20 o                         
   6   1  11         30.79         23.32         3.40 o                         
   7   1  11         16.91         15.28         3.24 o                         
   8   1  11         25.64         20.01         3.64 o                         
   9   1  11          0.59          0.80         3.32 o                         
  10   1  11          2.25          2.28         3.69 o                         
  11   1  11         40.07         39.80         4.83 o                         
  12   1  11          3.23          5.20         5.71 o                         
  13   1  11          0.44          6.09         7.54 o                         
 -16   2  11          6.11         10.31         7.23 o                         
 -15   2  11          0.59          1.01         4.26 o                         
 -14   2  11         37.56         42.30         4.37 o                         
 -13   2  11          0.31         -0.66         3.98 o                         
 -12   2  11          0.01         -3.40         3.40 o                         
 -11   2  11         13.30          8.75         3.87 o                         
 -10   2  11         50.96         54.64         3.68 o                         
  -9   2  11         17.10         16.13         2.63 o                         
  -8   2  11         93.11         85.06         3.90 o                         
  -7   2  11         29.31         27.33         3.32 o                         
  -6   2  11          8.22          7.05         2.08 o                         
  -5   2  11          0.47         -0.64         1.82 o                         
  -4   2  11          0.42          2.52         1.84 o                         
  -3   2  11        615.21        667.13         5.57 o                         
  -2   2  11        807.06        803.89         6.70 o                         
  -1   2  11          5.89          2.65         1.94 o                         
   0   2  11         10.96         10.69         2.15 o                         
   1   2  11         20.00         18.07         2.15 o                         
   2   2  11         34.25         34.66         1.94 o                         
   3   2  11          2.34          2.49         1.79 o                         
   4   2  11         80.77         75.88         2.79 o                         
   5   2  11          7.30          8.67         2.58 o                         
   6   2  11          1.56          6.95         2.53 o                         
   7   2  11         98.90         96.06         3.64 o                         
   8   2  11          6.57          7.74         3.16 o                         
   9   2  11          3.95          7.85         3.61 o                         
  10   2  11          6.12         15.60         4.06 o                         
  11   2  11         22.74         27.04         5.34 o                         
  12   2  11          7.35         10.18         5.66 o                         
 -15   3  11          2.40          5.08         7.02 o                         
 -14   3  11          1.55         -2.84         5.18 o                         
 -13   3  11          0.05         -3.70         3.70 o                         
 -12   3  11          2.81          9.02         3.71 o                         
 -11   3  11          4.11          6.83         4.29 o                         
 -10   3  11         11.30          7.33         3.21 o                         
  -9   3  11         37.01         29.50         3.45 o                         
  -8   3  11          0.05         -2.81         2.91 o                         
  -7   3  11         19.32         19.07         2.44 o                         
  -6   3  11          0.23          0.52         1.90 o                         
  -5   3  11          4.64          6.31         2.35 o                         
  -4   3  11        228.12        220.80         4.22 o                         
  -3   3  11         12.27         13.44         2.53 o                         
  -2   3  11         25.91         18.63         2.64 o                         
  -1   3  11         38.81         33.08         2.47 o                         
   0   3  11         10.88          8.02         2.31 o                         
   1   3  11          1.16         -1.06         2.25 o                         
   2   3  11          0.00         -2.23         2.23 o                         
   3   3  11         73.35         61.74         2.54 o                         
   4   3  11         16.06         17.26         2.42 o                         
   5   3  11         19.36          8.30         2.60 o                         
   6   3  11         23.54         28.77         2.77 o                         
   7   3  11          1.24          1.74         2.81 o                         
   8   3  11          0.66          6.47         3.21 o                         
   9   3  11          2.89          7.53         3.62 o                         
  10   3  11          0.72          6.72         4.22 o                         
  11   3  11          1.95         -5.30         5.30 o                         
  12   3  11          0.13         -6.22         6.22 o                         
 -14   4  11         10.92         19.93         6.74 o                         
 -13   4  11         54.12         39.02         6.21 o                         
 -12   4  11         38.18         35.75         4.37 o                         
 -11   4  11         16.42         13.91         3.75 o                         
 -10   4  11         18.65         17.63         3.40 o                         
  -9   4  11         32.58         33.28         3.53 o                         
  -8   4  11          2.25          5.70         2.90 o                         
  -7   4  11          9.07          6.61         2.70 o                         
  -6   4  11          0.85         -2.12         2.42 o                         
  -5   4  11          0.05         -0.22         2.96 o                         
  -4   4  11         20.33         23.46         2.77 o                         
  -3   4  11          2.35          3.99         2.53 o                         
  -2   4  11          0.76         -0.50         2.56 o                         
  -1   4  11          5.26          2.42         2.29 o                         
   0   4  11          3.80          4.47         2.35 o                         
   1   4  11          0.21         -2.30         2.30 o                         
   2   4  11          1.00          1.34         2.40 o                         
   3   4  11         14.23          8.14         3.36 o                         
   4   4  11          0.11         -1.53         3.18 o                         
   5   4  11          2.65          4.74         3.56 o                         
   6   4  11         18.44         15.92         3.04 o                         
   7   4  11         15.87         16.82         3.90 o                         
   8   4  11          0.00          2.93         3.84 o                         
   9   4  11          5.51          7.34         4.04 o                         
  10   4  11         10.73         20.94         5.01 o                         
  11   4  11          0.01         -0.89         5.34 o                         
 -13   5  11          7.68         16.58         8.87 o                         
 -12   5  11          3.85          6.44         6.34 o                         
 -11   5  11          5.28          7.38         4.06 o                         
 -10   5  11         27.69         28.86         4.87 o                         
  -9   5  11          7.08          8.75         3.96 o                         
  -8   5  11          0.10         -0.47         3.71 o                         
  -7   5  11          1.11         -3.12         3.12 o                         
  -6   5  11         14.53         10.81         3.34 o                         
  -5   5  11          1.61         -3.10         3.10 o                         
  -4   5  11         73.99         72.99         4.10 o                         
  -3   5  11          8.91          7.06         2.94 o                         
  -2   5  11          4.21          0.30         3.19 o                         
  -1   5  11          5.93         -1.62         3.89 o                         
   0   5  11          2.86          7.20         3.97 o                         
   1   5  11         22.88         25.80         5.22 o                         
   2   5  11         25.66         22.84         3.05 o                         
   3   5  11        145.62        154.62         4.93 o                         
   4   5  11         91.43        102.99         4.89 o                         
   5   5  11          0.99          0.36         4.05 o                         
   6   5  11          1.74          3.16         4.18 o                         
   7   5  11          2.24          3.83         5.76 o                         
   8   5  11          0.14          4.85         4.66 o                         
   9   5  11          2.35         10.44         4.94 o                         
  10   5  11         14.34         18.65         6.01 o                         
 -12   6  11          3.40          7.28        13.84 o                         
 -11   6  11          7.12          4.73         6.40 o                         
 -10   6  11          9.16         12.57         6.53 o                         
  -9   6  11         17.51         15.97         5.48 o                         
  -8   6  11          0.23         -5.09         5.09 o                         
  -7   6  11         28.94         38.93         5.18 o                         
  -6   6  11         12.03         11.91         3.68 o                         
  -5   6  11         13.88          9.61         4.69 o                         
  -4   6  11          0.47          5.63         4.45 o                         
  -3   6  11          4.58          0.69         3.14 o                         
  -2   6  11          0.00          1.28         4.50 o                         
  -1   6  11          4.90          0.73         4.65 o                         
   0   6  11          9.43          1.51         4.38 o                         
   1   6  11          4.87          2.11         4.77 o                         
   2   6  11          0.46          7.86         3.96 o                         
   3   6  11         13.68         25.71         4.14 o                         
   4   6  11         24.42         28.97         4.61 o                         
   5   6  11          5.35         14.07         4.98 o                         
   6   6  11          0.54          9.71         6.15 o                         
   7   6  11          5.42         -5.00         7.41 o                         
   8   6  11          0.01          5.74         7.31 o                         
  -9   7  11          1.06         -5.49         8.59 o                         
  -8   7  11          1.57         -3.81         7.34 o                         
  -7   7  11          3.98         -3.50         6.12 o                         
  -6   7  11         26.11         23.68         5.12 o                         
  -5   7  11          6.86         -1.37         5.05 o                         
  -4   7  11          2.20          8.01         4.95 o                         
  -3   7  11          6.79          3.76         3.98 o                         
  -2   7  11         41.46         46.95         5.61 o                         
  -1   7  11          8.76          9.95         6.04 o                         
   0   7  11          1.62         -5.89         5.89 o                         
   1   7  11         10.81         14.82         5.54 o                         
   2   7  11         65.04         72.41         4.57 o                         
   3   7  11          7.45         11.59         4.92 o                         
   4   7  11          2.47          2.87         9.22 o                         
   5   7  11          0.95         16.74         8.56 o                         
   6   7  11          5.75         12.85        14.31 o                         
  -4   8  11          2.23         -9.95         9.95 o                         
  -3   8  11          1.80         -6.86         7.88 o                         
  -2   8  11          0.89          0.28         7.63 o                         
  -1   8  11          0.03         -2.19         8.27 o                         
   0   8  11          0.20         -8.00         9.62 o                         
   1   8  11          1.53          5.42        13.04 o                         
 -15   0  12          2.86          1.08         7.63 o                         
 -14   0  12          4.28         -4.08         5.38 o                         
 -13   0  12         38.48         23.32         7.70 o                         
 -12   0  12         81.22         86.82        11.30 o                         
 -11   0  12         14.39         10.29         3.69 o                         
 -10   0  12        158.53        142.15         7.86 o                         
  -9   0  12         21.30          6.91         4.66 o                         
  -8   0  12          9.58          6.87         3.93 o                         
  -7   0  12        128.72        119.17         5.34 o                         
  -6   0  12          9.38          4.81         3.28 o                         
  -5   0  12        444.96        471.80        11.77 o                         
  -4   0  12        610.70        642.13         9.61 o                         
  -3   0  12        458.00        474.84         8.51 o                         
  -2   0  12          8.31          2.91         3.10 o                         
  -1   0  12         23.66         18.98         3.40 o                         
   0   0  12          7.09          9.45         3.22 o                         
   1   0  12          9.67          4.74         3.22 o                         
   2   0  12         23.80         17.60         4.09 o                         
   3   0  12         11.37         13.07         3.63 o                         
   4   0  12          0.75         -0.64         4.55 o                         
   5   0  12        367.66        371.56         8.98 o                         
   6   0  12          8.97         14.50         5.33 o                         
   7   0  12         14.79         17.72         6.92 o                         
   8   0  12          3.18          5.06         5.21 o                         
   9   0  12          0.64         17.29         5.96 o                         
  10   0  12          0.67         -3.30         7.88 o                         
  11   0  12          4.49         24.32         9.01 o                         
 -15   1  12          1.77          9.63         8.03 o                         
 -14   1  12          0.07         -1.54         4.03 o                         
 -13   1  12         14.18         10.92         3.91 o                         
 -12   1  12          0.56          4.04         3.65 o                         
 -11   1  12          3.69          0.59         3.30 o                         
 -10   1  12          6.80          5.99         3.06 o                         
  -9   1  12          4.67          3.00         2.70 o                         
  -8   1  12         26.63         18.41         2.71 o                         
  -7   1  12          0.84         -1.27         2.27 o                         
  -6   1  12         73.92         88.82         3.46 o                         
  -5   1  12        103.69        115.07         3.76 o                         
  -4   1  12         82.73         85.02         3.19 o                         
  -3   1  12        181.37        185.17         3.99 o                         
  -2   1  12        122.39        129.10         3.49 o                         
  -1   1  12         12.98          7.95         2.16 o                         
   0   1  12          4.66          0.20         2.20 o                         
   1   1  12         19.70         21.23         2.43 o                         
   2   1  12         27.05         26.24         2.61 o                         
   3   1  12         49.21         44.34         3.05 o                         
   4   1  12         44.59         46.03         3.22 o                         
   5   1  12          0.76          5.72         2.42 o                         
   6   1  12         17.32         16.19         2.86 o                         
   7   1  12          1.88          4.24         3.03 o                         
   8   1  12          0.82          2.60         3.33 o                         
   9   1  12          2.03         -3.97         3.97 o                         
  10   1  12          5.47          3.92         4.49 o                         
  11   1  12          9.80         18.72         6.10 o                         
 -15   2  12          1.09         -7.77         7.77 o                         
 -14   2  12          4.27          3.85         5.96 o                         
 -13   2  12          1.51         -2.63         5.05 o                         
 -12   2  12          4.66          0.21         4.16 o                         
 -11   2  12         32.13         25.93         4.34 o                         
 -10   2  12         13.14         17.68         3.61 o                         
  -9   2  12         30.76         13.43         3.36 o                         
  -8   2  12          0.21          6.37         2.98 o                         
  -7   2  12          2.97          2.86         2.40 o                         
  -6   2  12         28.82         29.81         2.54 o                         
  -5   2  12         34.61         39.41         2.55 o                         
  -4   2  12         63.05         64.67         2.54 o                         
  -3   2  12         34.32         42.76         2.83 o                         
  -2   2  12        160.06        158.90         4.00 o                         
  -1   2  12          6.96          2.41         2.22 o                         
   0   2  12         22.96         18.03         2.32 o                         
   1   2  12         15.26         14.51         2.36 o                         
   2   2  12          0.00         -1.21         2.27 o                         
   3   2  12         18.31         17.70         2.12 o                         
   4   2  12         10.97          9.82         2.62 o                         
   5   2  12          2.54         -1.18         2.74 o                         
   6   2  12         11.55          6.44         2.90 o                         
   7   2  12          0.03          3.81         3.32 o                         
   8   2  12          0.02          3.63         3.68 o                         
   9   2  12          8.72          7.77         4.17 o                         
  10   2  12          5.24          9.39         5.34 o                         
  11   2  12          0.02          2.77         6.74 o                         
 -14   3  12          1.43          3.80         7.07 o                         
 -13   3  12         18.15         23.65         6.03 o                         
 -12   3  12         16.98         24.14         5.27 o                         
 -11   3  12         56.90         47.06         4.36 o                         
 -10   3  12         24.34         24.70         3.71 o                         
  -9   3  12          7.27          6.79         3.26 o                         
  -8   3  12          0.57          3.61         3.28 o                         
  -7   3  12         16.72         14.65         3.06 o                         
  -6   3  12          0.14          1.93         2.71 o                         
  -5   3  12          4.99          4.05         2.50 o                         
  -4   3  12          5.95          5.96         2.30 o                         
  -3   3  12        194.68        200.59         4.76 o                         
  -2   3  12          8.41          3.45         2.64 o                         
  -1   3  12         12.69          9.93         2.57 o                         
   0   3  12          0.60          3.52         2.55 o                         
   1   3  12          5.12          5.52         2.65 o                         
   2   3  12         16.32         15.61         3.17 o                         
   3   3  12          0.15          1.65         2.31 o                         
   4   3  12         10.44          6.27         2.72 o                         
   5   3  12          0.50         -2.95         2.95 o                         
   6   3  12          0.01         -1.39         3.40 o                         
   7   3  12          4.90          7.24         3.42 o                         
   8   3  12          0.17          9.64         3.94 o                         
   9   3  12         27.66         29.01         4.58 o                         
  10   3  12         10.24         10.90         5.46 o                         
 -13   4  12          8.67         14.38         6.94 o                         
 -12   4  12         17.45         13.91         5.31 o                         
 -11   4  12         14.64         15.60         4.45 o                         
 -10   4  12          0.21         -3.69         3.69 o                         
  -9   4  12          1.80          4.85         3.50 o                         
  -8   4  12          3.66          1.44         3.88 o                         
  -7   4  12          0.77          0.81         3.14 o                         
  -6   4  12          9.07         15.45         3.51 o                         
  -5   4  12         63.82         59.41         3.80 o                         
  -4   4  12        147.64        155.22         4.61 o                         
  -3   4  12         15.05         17.07         3.07 o                         
  -2   4  12          1.87          2.94         3.41 o                         
  -1   4  12         11.46         12.30         3.09 o                         
   0   4  12         39.06         30.72         4.13 o                         
   1   4  12          0.00         -2.74         2.74 o                         
   2   4  12          9.71         12.06         2.94 o                         
   3   4  12         38.26         37.14         3.67 o                         
   4   4  12          5.81          3.78         3.81 o                         
   5   4  12          1.54          3.01         4.08 o                         
   6   4  12          0.49          3.26         5.33 o                         
   7   4  12          1.28          2.55         3.95 o                         
   8   4  12          0.01          2.46         5.52 o                         
   9   4  12          3.04         13.05         7.17 o                         
 -12   5  12         35.34         47.08         8.25 o                         
 -11   5  12          3.62          9.40         5.90 o                         
 -10   5  12          1.05         -5.08         5.08 o                         
  -9   5  12         12.60          5.97         4.61 o                         
  -8   5  12          0.16         -4.41         4.41 o                         
  -7   5  12          3.62          1.03         3.74 o                         
  -6   5  12         13.92         17.45         3.90 o                         
  -5   5  12          0.74         -2.61         3.66 o                         
  -4   5  12         63.39         68.99         4.63 o                         
  -3   5  12         55.85         53.29         3.71 o                         
  -2   5  12          0.40         -0.68         3.71 o                         
  -1   5  12          1.26         -1.02         3.62 o                         
   0   5  12          5.47          2.22         4.00 o                         
   1   5  12          6.11          5.26         2.93 o                         
   2   5  12         16.79         13.34         4.44 o                         
   3   5  12          3.85          3.69         3.85 o                         
   4   5  12         98.83        116.12         5.00 o                         
   5   5  12         16.04         18.26         4.83 o                         
   6   5  12          8.05         15.41         5.32 o                         
   7   5  12          5.14         26.86         7.78 o                         
   8   5  12          4.82          3.65         7.16 o                         
 -10   6  12         14.57         16.28         7.63 o                         
  -9   6  12          0.06         12.16         6.78 o                         
  -8   6  12          1.69         -5.80         6.83 o                         
  -7   6  12          0.00          0.00         5.71 o                         
  -6   6  12         60.67         68.98         7.11 o                         
  -5   6  12          1.04         -4.65         4.65 o                         
  -4   6  12          0.18         -0.33         5.14 o                         
  -3   6  12          4.76          2.32         3.84 o                         
  -2   6  12          7.44         11.91         5.32 o                         
  -1   6  12          2.03          9.12         5.26 o                         
   0   6  12          1.71         -6.00         6.11 o                         
   1   6  12         35.70         40.88         5.31 o                         
   2   6  12         19.66         25.49         5.36 o                         
   3   6  12          0.49         -2.93         5.04 o                         
   4   6  12         20.12         15.19         7.41 o                         
   5   6  12          5.87          4.17         6.45 o                         
   6   6  12          8.31         10.91         6.92 o                         
  -6   7  12          9.54          5.43        11.27 o                         
  -5   7  12          9.29          2.43         5.56 o                         
  -4   7  12          1.47         -5.12         6.94 o                         
  -3   7  12          7.87          9.94         4.89 o                         
  -2   7  12          0.20         -3.90         6.45 o                         
  -1   7  12          0.11         -7.81         7.81 o                         
   0   7  12          0.15         -0.97         7.53 o                         
   1   7  12         73.09         68.79        11.42 o                         
   2   7  12         60.27         62.22        12.09 o                         
 -14   1  13          3.04         -5.97         7.58 o                         
 -13   1  13          8.73          6.32         5.41 o                         
 -12   1  13          7.67          5.56         4.09 o                         
 -11   1  13         35.66         17.36         3.63 o                         
 -10   1  13          0.26         -0.16         3.34 o                         
  -9   1  13          2.36          0.55         3.04 o                         
  -8   1  13          0.28         -2.59         2.70 o                         
  -7   1  13         13.80          5.53         3.86 o                         
  -6   1  13         55.70         59.50         3.50 o                         
  -5   1  13         45.97         41.21         3.11 o                         
  -4   1  13         29.78         29.72         3.08 o                         
  -3   1  13          9.35          8.07         2.66 o                         
  -2   1  13          4.60          5.41         2.51 o                         
  -1   1  13         15.02         14.83         2.44 o                         
   0   1  13          0.31         -0.78         2.37 o                         
   1   1  13         10.57          8.26         2.56 o                         
   2   1  13         61.71         63.42         3.31 o                         
   3   1  13          2.96          2.93         2.80 o                         
   4   1  13          1.71         -2.88         3.26 o                         
   5   1  13          7.39          9.19         3.35 o                         
   6   1  13          1.00         -2.77         4.61 o                         
   7   1  13          7.08          9.55         4.41 o                         
   8   1  13          0.95          0.63         5.05 o                         
   9   1  13          0.04          0.95         6.07 o                         
  10   1  13          1.09         -1.92        11.63 o                         
 -13   2  13          4.56         -0.81         5.94 o                         
 -12   2  13         13.27          7.29         5.07 o                         
 -11   2  13          7.63          8.81         4.37 o                         
 -10   2  13          0.09         -0.45         3.98 o                         
  -9   2  13         30.09         14.78         3.80 o                         
  -8   2  13          2.04          3.66         3.35 o                         
  -7   2  13         70.46         67.50         5.04 o                         
  -6   2  13         56.54         50.17         4.12 o                         
  -5   2  13         84.23         94.93         3.45 o                         
  -4   2  13         26.65         16.72         3.08 o                         
  -3   2  13          0.24          1.48         2.66 o                         
  -2   2  13          1.22         -2.45         2.45 o                         
  -1   2  13          0.13         -1.74         2.38 o                         
   0   2  13          0.01         -0.61         2.37 o                         
   1   2  13          3.49          4.69         2.77 o                         
   2   2  13          0.91         -1.72         2.80 o                         
   3   2  13         67.02         83.23         3.88 o                         
   4   2  13          0.45         -0.20         3.21 o                         
   5   2  13         14.40         13.64         3.31 o                         
   6   2  13          0.79         -1.88         3.45 o                         
   7   2  13          8.31          3.20         3.93 o                         
   8   2  13          0.55          1.06         4.56 o                         
   9   2  13          6.18          7.61         6.13 o                         
 -13   3  13         10.32         37.54        16.10 o                         
 -12   3  13          3.77         13.55         5.62 o                         
 -11   3  13          3.81         -0.18         4.81 o                         
 -10   3  13          2.40          2.62         4.18 o                         
  -9   3  13         10.63         10.55         3.83 o                         
  -8   3  13         14.72          9.69         4.74 o                         
  -7   3  13          7.24          7.54         4.77 o                         
  -6   3  13         11.33         10.00         3.27 o                         
  -5   3  13         71.58         76.26         4.03 o                         
  -4   3  13         41.55         37.54         3.65 o                         
  -3   3  13          0.76          0.93         3.08 o                         
  -2   3  13         11.01         13.69         3.19 o                         
  -1   3  13          0.49         -3.12         3.12 o                         
   0   3  13         21.17         14.69         3.75 o                         
   1   3  13          0.52          4.52         3.07 o                         
   2   3  13          9.64          8.72         3.23 o                         
   3   3  13          7.81          8.48         3.50 o                         
   4   3  13         12.39         13.98         3.01 o                         
   5   3  13         12.19         12.58         3.62 o                         
   6   3  13          4.07          0.50         4.65 o                         
   7   3  13          0.31          2.22         4.64 o                         
   8   3  13          0.96          2.17         5.56 o                         
 -11   4  13          0.61          0.98         6.61 o                         
 -10   4  13          0.19          7.46         5.68 o                         
  -9   4  13          3.43         -1.80         6.00 o                         
  -8   4  13          0.01          6.17         4.27 o                         
  -7   4  13          0.79         -4.20         4.20 o                         
  -6   4  13          8.09         14.16         4.32 o                         
  -5   4  13        173.31        199.86         5.86 o                         
  -4   4  13         26.23         33.90         3.93 o                         
  -3   4  13         14.29         10.07         4.02 o                         
  -2   4  13         16.51         15.80         3.44 o                         
  -1   4  13          0.02         -3.28         3.28 o                         
   0   4  13          8.42          7.44         3.45 o                         
   1   4  13         14.88         15.50         3.57 o                         
   2   4  13          0.54          1.37         3.60 o                         
   3   4  13          7.94          9.48         4.31 o                         
   4   4  13          4.88          4.83         5.15 o                         
   5   4  13          1.31          2.96         5.70 o                         
   6   4  13          0.27          0.08         6.00 o                         
   7   4  13          4.25         -2.21         7.35 o                         
 -10   5  13          0.49         -8.24         8.24 o                         
  -9   5  13          0.09          6.99         5.38 o                         
  -8   5  13          4.95         -1.26         6.12 o                         
  -7   5  13         13.30         15.60         4.82 o                         
  -6   5  13         42.79         59.28         4.82 o                         
  -5   5  13          4.33         -3.67         4.26 o                         
  -4   5  13          4.17         -2.81         5.82 o                         
  -3   5  13          0.93         -3.82         3.82 o                         
  -2   5  13          2.85          2.23         4.02 o                         
  -1   5  13          2.38          2.31         3.39 o                         
   0   5  13          2.39          0.15         3.55 o                         
   1   5  13         16.50         14.73         6.53 o                         
   2   5  13         26.98         20.55         5.54 o                         
   3   5  13          0.17         -4.35         6.04 o                         
   4   5  13          0.04          4.24         5.38 o                         
   5   5  13          0.28          0.21         6.45 o                         
   6   5  13          5.56        -15.73        27.43 o                         
  -7   6  13          0.15          8.05         9.91 o                         
  -6   6  13         42.55         29.73         5.79 o                         
  -5   6  13         10.27         10.82         5.49 o                         
  -4   6  13          5.32          8.17         6.17 o                         
  -3   6  13          0.60         -3.84         7.50 o                         
  -2   6  13         23.41         34.74         9.39 o                         
  -1   6  13          0.00         -7.70         7.70 o                         
   0   6  13          0.17         -4.77         7.01 o                         
   1   6  13          9.35         -6.28         7.07 o                         
   2   6  13         13.80         26.04         9.92 o                         
   3   6  13          0.42         -5.98        11.22 o                         
 -12   0  14          2.47          3.84         8.97 o                         
 -11   0  14          0.22         -2.27         9.39 o                         
 -10   0  14         13.74          8.19         6.52 o                         
  -9   0  14         29.79          8.99         6.57 o                         
  -8   0  14          7.13         -4.60         6.83 o                         
  -7   0  14          1.42          0.67         4.82 o                         
  -6   0  14        103.31         99.23         6.52 o                         
  -5   0  14         34.07         28.17         5.32 o                         
  -4   0  14          5.98          2.10         4.50 o                         
  -3   0  14          5.53          4.24         4.14 o                         
  -2   0  14          5.92          4.57         4.10 o                         
  -1   0  14         10.79         18.36         4.49 o                         
   0   0  14          3.60          8.00         4.10 o                         
   1   0  14          5.48          3.66         4.26 o                         
   2   0  14         21.15          8.83         4.41 o                         
   3   0  14         17.94         29.84         4.76 o                         
   4   0  14          1.32          6.15         6.31 o                         
   5   0  14          8.34         10.31         6.23 o                         
   6   0  14         16.03         24.61         7.44 o                         
   7   0  14          6.04          9.87         8.95 o                         
   8   0  14         35.57         32.33        13.88 o                         
 -12   1  14          2.24         -5.32         7.80 o                         
 -11   1  14          5.03          4.92         5.34 o                         
 -10   1  14          0.09          5.12         3.91 o                         
  -9   1  14          5.22         -3.10         4.31 o                         
  -8   1  14          0.58          0.79         4.45 o                         
  -7   1  14         10.00         10.26         3.75 o                         
  -6   1  14          4.89          0.27         3.24 o                         
  -5   1  14         65.12         71.11         4.11 o                         
  -4   1  14         58.89         60.08         3.83 o                         
  -3   1  14          0.08         -0.53         2.79 o                         
  -2   1  14          1.20          0.82         2.81 o                         
  -1   1  14          5.76          4.36         2.76 o                         
   0   1  14          0.04          0.19         2.80 o                         
   1   1  14         10.56         12.73         3.10 o                         
   2   1  14          0.37         -0.84         3.06 o                         
   3   1  14          4.86          6.26         3.25 o                         
   4   1  14         10.98         16.17         4.28 o                         
   5   1  14          0.81         -4.33         4.39 o                         
   6   1  14          4.03          3.82         4.88 o                         
   7   1  14          0.46         -5.88         5.88 o                         
 -11   2  14          3.88         -5.08         5.81 o                         
 -10   2  14         13.40         13.98         4.53 o                         
  -9   2  14          1.07         -2.37         4.10 o                         
  -8   2  14          4.05          5.59         3.87 o                         
  -7   2  14        100.98        113.19         4.86 o                         
  -6   2  14         18.57         13.06         3.44 o                         
  -5   2  14          4.54          0.90         3.18 o                         
  -4   2  14          0.00         -3.32         3.32 o                         
  -3   2  14          2.17          6.51         2.92 o                         
  -2   2  14          3.80          6.54         2.63 o                         
  -1   2  14          1.89         -2.88         2.88 o                         
   0   2  14          3.85          3.63         3.21 o                         
   1   2  14          1.15          3.93         2.89 o                         
   2   2  14         20.28         17.56         4.30 o                         
   3   2  14         11.89         14.38         3.68 o                         
   4   2  14          2.35         10.45         4.79 o                         
   5   2  14          0.44         -5.10         5.10 o                         
   6   2  14          2.34          2.76         4.79 o                         
   7   2  14          2.18          4.26         5.62 o                         
 -10   3  14          5.92          7.57         5.00 o                         
  -9   3  14          0.10         10.39         5.62 o                         
  -8   3  14         12.74         17.42         4.76 o                         
  -7   3  14          0.05         -4.70         4.70 o                         
  -6   3  14         15.63         15.21         3.77 o                         
  -5   3  14          4.94          0.32         3.53 o                         
  -4   3  14          9.38          2.53         4.52 o                         
  -3   3  14          0.08         -2.60         4.63 o                         
  -2   3  14          2.43          4.23         3.73 o                         
  -1   3  14          2.53         -3.10         3.75 o                         
   0   3  14         72.82         85.25         4.98 o                         
   1   3  14         21.76         16.71         3.97 o                         
   2   3  14         15.00         15.01         3.95 o                         
   3   3  14          3.05          5.93         5.10 o                         
   4   3  14          2.20          6.08         5.60 o                         
   5   3  14          0.08          4.59         4.27 o                         
   6   3  14          3.59          1.39         7.75 o                         
  -9   4  14          0.37          7.48         6.33 o                         
  -8   4  14         11.48         18.26         5.45 o                         
  -7   4  14         14.56         12.95         5.75 o                         
  -6   4  14          5.71         18.09         5.75 o                         
  -5   4  14          3.28          4.24         5.55 o                         
  -4   4  14          0.16         -3.92         4.28 o                         
  -3   4  14          0.32         10.25         4.68 o                         
  -2   4  14          7.66         14.03         4.23 o                         
  -1   4  14          4.15         10.80         4.35 o                         
   0   4  14          0.55          7.08         4.23 o                         
   1   4  14          9.74          6.03         5.60 o                         
   2   4  14          5.67         11.16         6.68 o                         
   3   4  14         15.59         15.10         6.55 o                         
   4   4  14          2.34         -6.32         6.32 o                         
  -6   5  14          9.12         12.63         7.04 o                         
  -5   5  14          0.75          1.11         5.88 o                         
  -4   5  14          1.84         -5.50         5.50 o                         
  -3   5  14          0.28         -4.83         5.45 o                         
  -2   5  14          0.66          1.47         4.66 o                         
  -1   5  14         13.16          8.73         5.41 o                         
   0   5  14         23.48         38.24         5.31 o                         
   1   5  14          6.65         10.74         7.96 o                         
   2   5  14          1.02         12.45         9.55 o                         
  -9   1  15          0.06         -2.95         6.75 o                         
  -8   1  15          1.28         -4.76         4.76 o                         
  -7   1  15         42.59         33.01         4.67 o                         
  -6   1  15         17.41         27.43         4.27 o                         
  -5   1  15          0.15          2.98         3.72 o                         
  -4   1  15          1.34          2.84         3.67 o                         
  -3   1  15          7.20          9.56         3.75 o                         
  -2   1  15          4.12          6.73         3.61 o                         
  -1   1  15          5.86          2.70         3.73 o                         
   0   1  15         17.47         27.09         3.81 o                         
   1   1  15         11.33         11.82         3.81 o                         
   2   1  15         14.06         14.36         3.95 o                         
   3   1  15         23.52         25.66         5.60 o                         
   4   1  15         13.95         23.05         5.43 o                         
   5   1  15          0.35          8.63         7.71 o                         
  -9   2  15          2.77          6.02         5.92 o                         
  -8   2  15         27.31         19.01         5.68 o                         
  -7   2  15         22.84         11.77         4.73 o                         
  -6   2  15         13.72         11.46         5.24 o                         
  -5   2  15          0.03          2.12         4.48 o                         
  -4   2  15          6.03         12.40         5.26 o                         
  -3   2  15         37.53         41.79         4.39 o                         
  -2   2  15          1.97          5.57         4.04 o                         
  -1   2  15          0.93         -2.27         3.82 o                         
   0   2  15          3.91          5.43         3.93 o                         
   1   2  15         24.03         30.93         4.64 o                         
   2   2  15          0.64          2.15         4.36 o                         
   3   2  15          0.20         -0.39         5.55 o                         
   4   2  15          3.92         -4.91         6.04 o                         
  -7   3  15          3.73          3.23         5.21 o                         
  -6   3  15          3.40          6.74         5.48 o                         
  -5   3  15          0.34         -3.24         5.23 o                         
  -4   3  15          0.19          2.05         4.82 o                         
  -3   3  15          0.05          3.38         4.70 o                         
  -2   3  15         11.29         12.08         5.00 o                         
  -1   3  15          1.55         13.61         5.08 o                         
   0   3  15          0.70         -2.58         7.55 o                         
   1   3  15          0.36          4.19         5.14 o                         
   2   3  15         12.47         15.00         8.63 o                         
  -4   4  15          1.74         -2.78         6.24 o                         
  -3   4  15          1.59         -1.05         5.61 o                         
  -2   4  15         30.27         42.99         6.85 o                         
  -1   4  15          0.02          7.20         6.37 o                         
  -5   0  16         55.62         84.68         9.35 o                         
  -4   0  16          9.40          9.95         7.69 o                         
  -3   0  16          0.41          1.18         7.10 o                         
  -2   0  16          0.61         -4.01         7.03 o                         
  -1   0  16         36.91         41.33         7.35 o                         
   0   0  16          3.93          7.23         7.24 o                         
  -5   1  16          0.08          9.84         9.26 o                         
  -4   1  16          2.33          6.10         4.84 o                         
  -3   1  16          0.72         -4.72         4.72 o                         
  -2   1  16         23.65         43.84         5.54 o                         
  -1   1  16          0.60         -1.21         6.22 o                         
   0   1  16          6.57         -7.65        14.72 o                         
                                                                                
